# Supplementary material for: Direct binding of CEP85 to STIL ensures robust PLK4 activation and efficient centriole assembly
Source: Nat Commun. 2018 Apr 30;9:1731. doi: 10.1038/s41467-018-04122-x (PMC5928214; doi:10.1038/s41467-018-04122-x)
Supplement: Supplementary file 3 — Supplementary Data 1 [file 41467_2018_4122_MOESM3_ESM.xlsx]

## Sheet: a. Summary
	Table legend
	Bait protein	Duplication factor
	CCDB (2+ interactions)	Others
	CCDB (single interaction) *	Others *			FlagBirA-CEP152						FlagBirA-STIL						FlagBirA-SAS6						FlagBirA-CEP63						FlagBirA-CEP192						FlagBirA-CEP85
	* not shown on Figure S1A				pool A		pool B				pool A		pool B				pool A		pool B				pool A		pool B				pool A		pool B				pool A		pool B
Gene Name	Full name		top 2 controls		tech1	tech2	tech1	tech2	Sum	SAINT	tech1	tech2	tech1	tech2	Sum	SAINT	tech1	tech2	tech1	tech2	Sum	SAINT	tech1	tech2	tech1	tech2	Sum	SAINT	tech1	tech2	tech1	tech2	Sum	SAINT	tech1	tech2	tech1	tech2	Sum	SAINT
CEP152	centrosomal protein 152				947	949	790	766	3452	NA							22	29	5	8	64	1	11	15	59	48	133	1	2	2	4	3	11	0.95
CEP192	centrosomal protein 192				70	71	25	25	191	1							50	61	40	42	193	1	29	27	33	28	117	1	2883	2515	2026	2105	9529	NA	24	24	21	22	91	1
CEP85	centrosomal protein 85				6	5	2	6	19	0.98	13	21	22	17	73	1							4	6	6	7	23	1		3			3		540	573	549	558	2220	NA
STIL	STIL, centriolar assembly protein										1578	1720	1454	1455	6207	NA
SASS6	SAS-6 centriolar assembly protein										2		4	7	13		836	705	1258	1411	4210	NA
CEP63	centrosomal protein 63																						2384	3092	2112	2304	9892	NA		4			4
NEDD1	neural precursor cell expressed, developmentally down-regulated 1				58	68	66	64	256	1	3		6	12	21		5	4	2	2	13	0.95	4				4		70	64	23	27	184	1				3	3
FAM21A	WASH complex subunit 2A				36	37	67	63	203	1				3	3		30	36	35	41	142	1			2	3	5
CNOT1	CCR4-NOT transcription complex subunit 1		5	3	50	55	52	41	198	1	4		8	14	26		6	8	3		17				3		3		38	42	7	9	96		226	224	192	181	823	1
CAPZB	capping actin protein of muscle Z-line beta subunit		17	17	52	45	45	47	189	0.79	15	18	12	12	57		30	35	41	35	141		10	14	15	14	53		13	12	8	5	38		15	19	18	19	71
GPATCH1	G-patch domain containing 1		4	3	37	32	52	53	174	1	6	14	16	14	50		15	17	23	22	77	1	11	10	8	5	34		3	3			6		8	9	5	5	27
XRN1	5'-3' exoribonuclease 1		13	8	42	41	43	40	166	1	23	24	37	36	120		17	15	23	18	73		23	19	21	16	79		33	32	14	12	91		62	59	66	57	244	1
CEP170	centrosomal protein 170		18	13	45	57	31	26	159		7	8	4	10	29		59	69	49	52	229	1	39	37	76	75	227		5	12	4	4	25		13	13	13	9	48
LOC652797	LOC652797				35	41	37	39	152	1		33			33		34	33			67
RGPD3	RANBP2-like and GRIP domain containing 3				34	38	32	40	144	1													24	23	50	48	145	1
TJP1	tight junction protein 1		6	5	27	38	39	39	143	1		8	19	23	50		36	47	36	35	154	1	3	6	12	15	36		3	6			9		12	9	4	4	29
DVL2	dishevelled segment polarity protein 2		8	5	35	36	36	31	138	1	39	46	36	39	160	1	76	68	91	92	327	1	10	10	17	15	52		4	4	4	3	15		33	38	40	45	156	1
FAM21C	WASH complex subunit 2C				29		54	52	135	0.75							29				29
TNRC6B	trinucleotide repeat containing 6B				23	25	46	36	130	1	11	9	21	29	70	1	9	13	10	10	42	1	7	13	9	8	37	1	4	13	8	9	34	1	151	150	144	136	581	1
LRRC49	leucine rich repeat containing 49		9	7	37	37	16	17	107		31	39	44	42	156	1	43	45	31	36	155	1	36	36	30	19	121	0.76	32	26		7	65		64	74	64	68	270	1
DSP	desmoplakin		4	3	19	24	27	31	101	1				3	3		13	16	4	2	35		5	3	16	14	38			8			8		7		4	3	14
TPGS1	tubulin polyglutamylase complex subunit 1		16	11	31	34	14	16	95		53	33	34	34	154		22	21	26	25	94		42	34	13	12	101		20	25	10	6	61		49	57	53	45	204	1
VCPIP1	valosin containing protein interacting protein 1		10	9	26	22	20	21	89		36	40	45	42	163	1	5	7	17	17	46		7	6	3	2	18		8	9		3	20		18	21	20	22	81
PCM1	pericentriolar material 1		6	5	21	33	18	14	86	0.78	9	15	31	38	93		530	527	201	206	1464	1	199	204	323	312	1038	1							45	40	11	11	107
DVL3	dishevelled segment polarity protein 3		18	15	23	26	19	17	85		38	47	69	60	214		34	39	46	42	161		12	17	6	3	38		9	5			14		50	44	52	54	200	0.92
GIGYF2	GRB10 interacting GYF protein 2		27	25	21	20	23	20	84		12	21	22	19	74		50	52	25	27	154		17	14	58	52	141		8	6	5	3	22		83	75	73	66	297	0.78
GPX1	glutathione peroxidase 1				23	17	16	18	74	1
TP53	tumor protein p53				13	16	18	21	68	1							23	21		3	47				2		2								6	5			11
ANKHD1-EIF4EBP3	ANKHD1-EIF4EBP3 readthrough		16	12	18	22	14	12	66		15	15	25	21	76		11	12	16	16	55				17	14	31								97	97	77	50	321	1
CC2D1A	coiled-coil and C2 domain containing 1A				14	17	18	17	66	1			4	5	9															2			2
TUBGCP2	tubulin gamma complex associated protein 2		4		14	15	14	13	56	0.88							8	6			14
PLK4	polo like kinase 4				16	14	14	12	56	1																				2			2
EIF2C2	argonaute 2, RISC catalytic component				13	8	17	16	54	1	5	6	12	12	35	1	16	20	15	14	65	1	6	4	8	5	23	1	3	3			6		89	86	86	78	339	1
LUZP1	leucine zipper protein 1		3		10	20	12	12	54	0.92							8	13	8	7	36		24	34	41	43	142	1							6			3	9
RPGRIP1L	RPGRIP1 like				15	17	10	12	54	1							5	5			10				7	2	9		6				6
TP53BP2	tumor protein p53 binding protein 2				16	18	13	6	53	1			5	4	9		9	6	4	3	22	1	5	2	15	8	30	0.98		3			3		4		3	2	9
AHCY	adenosylhomocysteinase		4	4	8	10	17	17	52		3	8	5	5	21		3	5	14	14	36					3	3								20	18	12	12	62	0.81
HAUS6	HAUS augmin like complex subunit 6		6		13	12	10	14	49								57	56	20	21	154	0.95	28	30	72	68	198	0.99							8	6	7		21
ZYX	zyxin		8	7	15	9	12	12	48		28	29	29	28	114	1	5	5	6	7	23								5	6			11			3	9	6	18
DNM1L	dynamin 1 like		4		15	8	11	13	47	0.77			4	4	8
ALMS1	ALMS1, centrosome and basal body associated protein				14	6	11	14	45	1			3	3	6		67	70	24	17	178	1	2		12	6	20		5	3			8		8	4			12
HAUS3	HAUS augmin like complex subunit 3				14	11	9	11	45	1				2	2		43	37	27	27	134	1	13	10	35	32	90	1		4			4		4		2		6
PALLD	palladin, cytoskeletal associated protein				9	6	15	15	45	1
UCHL1	ubiquitin C-terminal hydrolase L1				5	4	16	19	44	1	13	12			25				14	14	28														11	10	6	4	31	1
ERC1	ELKS/RAB6-interacting/CAST family member 1				10	12	10	12	44	1							8	9		9	26				8	8	16
TNRC6A	trinucleotide repeat containing 6A				8	11	14	11	44	1								3			3		2				2								121	109	91	78	399	1
TUBAL3	tubulin alpha like 3				12	9	13	9	43	1			17	20	37
EXOC4	exocyst complex component 4				13	13	11	6	43	1			2		2		26	27	5	5	63	1		6	10	14	30									3			3
KIAA1671	KIAA1671				13	10	9	10	42	1							6	8			14		10	13	24	15	62	1
NCKAP1	NCK associated protein 1				10	9	10	9	38	1			2		2			3	2		5
SDCCAG3	serologically defined colon cancer antigen 3				8	8	10	10	36	1	11	5	6	6	28	1	11	12	9	13	45	1		3		3	6
EIF4E2	eukaryotic translation initiation factor 4E family member 2		5	4	11	10	11	4	36				2		2		16	22	7	8	53				16	21	37								37	31	37	28	133	1
HAUS5	HAUS augmin like complex subunit 5				12	8	7	9	36	1							33	31	14	12	90	1	7	12	47	63	129	1							4	5			9
IRF5	interferon regulatory factor 5				11	10	6	9	36	1
WDR83	WD repeat domain 83				6	8	10	11	35	1			2	5	7				4	4	8																	2	2
KIF14	kinesin family member 14				7	7	9	11	34	1							2	3			5			2	13	8	23										5		5
RQCD1	CCR4-NOT transcription complex subunit 9				9	5	9	10	33	1				4	4														4				4		23	23	18	19	83	1
PTGES3	prostaglandin E synthase 3				6	6	10	8	30	1	5	7	6	7	25	1																			11	10	7	7	35	1
OFD1	OFD1, centriole and centriolar satellite protein				7	10	7	6	30	1	3	3	9	7	22	0.99	117	93	23	27	260	1	96	99	134	142	471	1	4				4		11	10	9	9	39	1
TTC28	tetratricopeptide repeat domain 28				9	12	3	4	28	1							9	11	2		22				4		4
TTK	TTK protein kinase				9	7	6	6	28	1							5	5			10		12	11	11	8	42	1									3	3	6
ZNF598	zinc finger protein 598				12	4	4	5	25	1	3	3	6	9	21	0.99		2			2		5	5			10			3			3		5	4	3		12
DCAF7	DDB1 and CUL4 associated factor 7				4	6	8	6	24	1	2		4	5	11		4	4	4		12								3				3		4	3	5	5	17	0.99
CSNK1A1	casein kinase 1 alpha 1				4	8	6	5	23	1			6	8	14		6	6			12					4	4
CAP1	cyclase associated actin cytoskeleton regulatory protein 1				4	5	6	8	23	1
BAG3	BCL2 associated athanogene 3		2		4	5	7	6	22		10	13	18	18	59	0.99			4	5	9
SMG7	SMG7, nonsense mediated mRNA decay factor				4	11	4	3	22	0.99			4	5	9								3	3			6								20	23	22	23	88	1
HAUS8	HAUS augmin like complex subunit 8				7	5	4	6	22	1							25	22	14	14	75	1	10	8	38	84	140	1		3			3		3		3		6
TBC1D15	TBC1 domain family member 15		17	15	8	4	5	4	21		17	16	5	5	43		17	16	16	16	65		155	153	104	91	503	1							6	5	4	5	20
GSPT1	G1 to S phase transition 1				6	7	4	4	21	1		8			8																						2		2
ADSL	adenylosuccinate lyase				5	5	8	3	21	1
AP2M1	adaptor related protein complex 2 mu 1 subunit				5	4	5	5	19	1			3		3		4	5	3	4	16	0.99								3			3
VBP1	VHL binding protein 1		5	4	4	4	4	5	17		15	18	19	16	68	0.98	2				2								5	6			11		3	4	7	6	20
HAUS2	HAUS augmin like complex subunit 2				4	4	4	5	17	1							9	8	9	9	35	1	3	3	11	9	26	0.99
DBT	dihydrolipoamide branched chain transacylase E2				3	3	5	6	17	0.99									4	3	7			2			2		5	9			14
YTHDF2	YTH N6-methyladenosine RNA binding protein 2		3		6	7	3		16		13	13	10	8	44	0.87	6	5			11		2		6	7	15								34	35	41	43	153	1
PRRC2C	proline rich coiled-coil 2C		17	14	5	4	3	4	16		5	4	8	13	30		9	14	8	14	45		6		7	4	17		6	4		2	12		63	67	52	47	229	1
UBAP2	ubiquitin associated protein 2		7	5	4	6	3	3	16			2	5	6	13				4	8	12		2				2								20	19	26	23	88	0.98
TBK1	TANK binding kinase 1				3	4	5	4	16	0.99			4	6	10		8	10	9	8	35	1	34	34	34	34	136	1									2		2
ECH1	enoyl-CoA hydratase 1				4	2	3	7	16	0.97																			6	8		3	17					5	5
FGFR1OP	FGFR1 oncogene partner					8	4	3	15								10	14	6	4	34	1	3	3	19	5	30	0.99	3	3			6
LUC7L2	LUC7 like 2, pre-mRNA splicing factor				3	3	4	4	14	0.99							4	5			9				4		4
MAP4K4	mitogen-activated protein kinase kinase kinase kinase 4				3	5	4	2	14	0.97
KIAA1524	KIAA1524				3	6		3	12					3	3		7	10	7	3	27	1								7			7		3	4	3	3	13	0.99
SMG5	SMG5, nonsense mediated mRNA decay factor				3	6		3	12																										9	8	7	7	31	1
SIPA1L3	signal induced proliferation associated 1 like 3				2	2	6	2	12	0.93
CDC37	cell division cycle 37		4	4	4	3		4	11		14	15	19	18	66	0.98		3	2		5																	2	2
HAUS7	HAUS augmin like complex subunit 7				5	6			11								8	7	10	8	33	1	3	3	5	7	18	0.99
CNOT10	CCR4-NOT transcription complex subunit 10					4	3	4	11																				9	7			16		12	11	14	17	54	1
RASSF8	Ras association domain family member 8				2	4	3	2	11	0.95
SEC24C	SEC24 homolog C, COPII coat complex component				5	4			9		11	10	11	11	43	1
HAUS4	HAUS augmin like complex subunit 4				6		3		9								17	11	9	15	52	1	10	7	5	8	30	1
PRRC2A	proline rich coiled-coil 2A		15	12		3	2	3	8				9	8	17		7	7			14				12		12								46	53	39	40	178	0.99
STUB1	STIP1 homology and U-box containing protein 1				4	3			7		7	9	13	12	41	1
YTHDF1	YTH N6-methyladenosine RNA binding protein 1						4	3	7				6	4	10																				18	22	24	24	88	1
CENPJ	centromere protein J				4	2			6				4	8	12		5	11	5	2	23	0.98
CNOT3	CCR4-NOT transcription complex subunit 3					3		3	6					3	3																				27	35	24	20	106	1
TXLNA	taxilin alpha					3		3	6														19	12	20	16	67	1
NME7	NME/NM23 family member 7						3	2	5				5	6	11								8	7	5	3	23	1
TXLNG	taxilin gamma					5			5														20	16	8	5	49	1
CCDC138	coiled-coil domain containing 138					4			4								58	55	11	8	132	1	76	89	81	145	391	1							5	3	3	3	14	0.99
KANK2	KN motif and ankyrin repeat domains 2					2	2		4								4	4	5	5	18	1																3	3
CNOT2	CCR4-NOT transcription complex subunit 2						4		4																										27	22	20	21	90	1
GIGYF1	GRB10 interacting GYF protein 1							4	4																										5	5	4	5	19	1
TNRC6C	trinucleotide repeat containing 6C				3				3				3		3			4			4														7	9	8	3	27	1
AZI1	centrosomal protein 131				3				3								42	39	11	12	104	1	76	85	150	199	510	1
CEP350	centrosomal protein 350					3			3								46	44		2	92		6	4	30	32	72	1		2		2	4
MPHOSPH9	M-phase phosphoprotein 9					3			3								8	8			16		10	4	27	22	63	1
CNOT7	CCR4-NOT transcription complex subunit 7					3			3																										18	18	14	13	63	1
BAG2	BCL2 associated athanogene 2		5	4							15	24	17	17	73	0.98	8	6			14								15	18		2	35			4			4
TRIP6	thyroid hormone receptor interactor 6										15	22	13	16	66	1																			4				4
FBXW11	F-box and WD repeat domain containing 11										4	11	12	17	44	1
SEC23A	Sec23 homolog A, coat complex II component										12	5	6	9	32	1	4	7			11														3				3
BTF3	basic transcription factor 3										4	6	12	8	30	1
LIMD1	LIM domains containing 1										5	4	11	8	28	1	2				2			2			2										2		2
SSX2IP	SSX family member 2 interacting protein										6	7	8	4	25	1	34	36	12	12	94	1	44	42	28	27	141	1
EBP	emopamil binding protein (sterol isomerase)										3	2	6	6	17	0.97		2			2
YTHDF3	YTH N6-methyladenosine RNA binding protein 3		2								4		7	5	16																				4	5	11	11	31	0.76
RGPD6	RANBP2-like and GRIP domain containing 6													15	15										55	47	102	1
SKA1	spindle and kinetochore associated complex subunit 1												3	6	9		4	6	6	5	21	1			4	5	9
ATXN2	ataxin 2												4	3	7																				4	5	8	8	25	1
MAGED1	MAGE family member D1													4	4											3	3								3	3	4	3	13	0.99
CEP97	centrosomal protein 97		3											3	3		29	26	8	10	73	0.89	3		9	7	19								6	3	5		14
WRAP73	WD repeat containing, antisense to TP73													3	3		17	19	2	4	42	0.98	19	22	14	13	68	1
RC3H2	ring finger and CCCH-type domains 2													2	2																				11	11	16	15	53	1
RC3H1	ring finger and CCCH-type domains 1											2			2																				6	6	11	11	34	1
RGPD1	RANBP2-like and GRIP domain containing 1																38	44	18	23	123	1		21	35		56										4	3	7
PIBF1	progesterone immunomodulatory binding factor 1																44	37	7	9	97	1	28	29	58	62	177	1
MED4	mediator complex subunit 4																24	23	9	9	65	1	12	13	18	16	59	1
TARBP1	TAR (HIV-1) RNA binding protein 1																22	20	5	8	55	1
CCP110	centriolar coiled-coil protein 110																14	22	4	6	46	1			9	4	13
CEP72	centrosomal protein 72																21	19			40		5	7	28	24	64	1
HAUS1	HAUS augmin like complex subunit 1																11	11	6	8	36	1	5	3	9	12	29	1
KIAA0753	KIAA0753																16	15			31		36	42	34	28	140	1
SRSF2	serine and arginine rich splicing factor 2																4	5	4	2	15	0.97			5	3	8
CSPP1	centrosome and spindle pole associated protein 1																6	7			13		43	42	50	59	194	1									2		2
KIF7	kinesin family member 7																	7			7		6	3	4	8	21	1
CCDC14	coiled-coil domain containing 14																	5			5		45	46	49	50	190	1
CEP55	centrosomal protein 55																						29	26	25	18	98	1
WDR67	TBC1 domain family member 31																						13	15	16	13	57	1
IFT74	intraflagellar transport 74																						7	7	17	17	48	1
TANK	TRAF family member associated NFKB activator																						15	14	12	7	48	1
CEP128	centrosomal protein 128																						4	3	21	10	38	1
IFT81	intraflagellar transport 81																						6	7	9	12	34	1
NCKAP5L	NCK associated protein 5 like																						10	3	11	9	33	1
HOOK3	hook microtubule tethering protein 3																						8	6	9	5	28	1
TRIM37	tripartite motif containing 37																						3	3	7	9	22	0.99	4	2			6
RALGAPA1	Ral GTPase activating protein catalytic alpha subunit 1																						2	3	10	6	21	0.97
CCDC22	coiled-coil domain containing 22																						4	4	3	3	14	0.99
AURKA	aurora kinase A																												62	40	24	23	149	1
C2orf29	CCR4-NOT transcription complex subunit 11																												2	2			4		11	9	5	6	31	1
EIF4ENIF1	eukaryotic translation initiation factor 4E nuclear import factor 1																																		35	37	38	39	149	1
PUM1	pumilio RNA binding family member 1																																		15	14	11	14	54	1
EIF2C1	argonaute 1, RISC catalytic component																																		11	15	13	13	52	1
HELZ	helicase with zinc finger																																		15	15	10	9	49	1
CPEB4	cytoplasmic polyadenylation element binding protein 4																																		8	6	12	15	41	1
CDC16	cell division cycle 16		2																																8	7	7	7	29	0.87
CAPRIN1	cell cycle associated protein 1																																		6	5	6	5	22	1

## Sheet: b. Raw1
					FlagBirA-CEP152					FlagBirA-STIL					FlagBirA-SAS6
					pool A		pool B			pool A		pool B			pool A		pool B
Gene ID	Protein ID	Gene Name	top 2 controls		tech1	tech2	tech1	tech2	Sum	tech1	tech2	tech1	tech2	Sum	tech1	tech2	tech1	tech2	Sum	CC1	CC2	CC3	CC4	CC5	CC6	CC7	CC8	CC9	CC10	CC11	CC12	CC13	CC14
22995	NP_055800.2	CEP152	0	0	947	949	790	766	3452	0	0	0	0	0	22	29	5	8	64	0	0	0	0	0	0	0	0	0	0	0	0	0	0
5091	NP_071504.2	PC	762	758	846	825	960	949	3580	854	1038	938	929	3759	596	555	1045	1055	3251	598	598	546	2	0	698	758	278	241	486	762	717	598	584
2316	NP_001447.2	FLNA	1526	1499	660	706	519	530	2415	695	679	522	500	2396	950	858	1826	1933	5567	982	982	155	595	576	1277	1407	1156	1147	163	1426	1499	1526	1499
31	NP_942133.1	ACACA	334	324	562	563	718	701	2544	398	369	343	353	1463	492	483	656	607	2238	112	105	272	259	215	324	334	20	15	273	271	216	154	141
948469	NP_418404.1	birA	3297	3148	561	544	399	412	1916	3814	3788	1400	1555	10557	1026	944	1489	1755	5214	2851	2953	3297	610	635	2734	2910	2308	2281	3148	3072	2889	2820	2890
56922	NP_064551.3	MCCC1	431	375	298	298	376	359	1331	310	306	348	384	1348	306	287	508	515	1616	222	231	138	375	431	212	232	235	260	113	331	335	305	304
5095	NP_000273.2	PCCA	320	312	268	304	307	297	1176	161	157	149	136	603	177	168	331	323	999	218	217	118	198	188	195	209	212	212	110	320	312	226	230
2194	NP_004095.4	FASN	1042	973	264	243	156	146	809	316	295	268	256	1135	321	327	165	158	971	858	861	121	359	360	973	1042	599	599	124	372	357	372	331
5096	NP_000523.2	PCCB	345	329	247	237	278	273	1035	157	153	161	148	619	150	132	306	296	884	200	200	112	228	215	258	281	329	345	96	302	305	190	189
3304	NP_005337.2	HSPA1B	171	169	197	188	224	229	838	230	237	198	191	856	122	121	143	141	527	158	167	157	94	94	145	169	168	171	141	133	107	82	83
4361	NP_005582.1	MRE11A	94	93	164	149	176	170	659	67	55	56	56	234	85	88	167	156	496	94	90	37	0	0	64	69	90	93	38	56	59	57	46
203068	NP_821133.1	TUBB	227	218	145	135	169	147	596	232	244	186	185	847	146	140	98	97	481	227	218	113	39	43	160	164	211	200	107	143	137	148	166
64087	NP_071415.1	MCCC2	249	227	144	149	174	169	636	202	189	159	167	717	113	110	248	246	717	193	185	125	227	249	92	95	180	192	119	223	219	194	181
32	NP_001084.3	ACACB	58	54	144	152	184	182	662	83	79	93	110	365	77	72	85	90	324	20	18	51	28	0	50	54	0	0	58	0	0	0	0
79026	NP_001611.1	AHNAK	2149	2136	138	182	133	121	574	0	8	16	14	38	141	154	85	89	469	69	62	0	1418	1331	95	93	105	100	0	2136	2149	1699	1642
10694	NP_006576.2	CCT8	395	369	135	140	111	126	512	256	285	246	246	1033	83	85	99	94	361	369	395	129	85	89	309	336	223	236	113	95	87	89	92
7431	NP_003371.2	VIM	256	254	127	129	115	126	497	122	116	108	113	459	172	159	199	176	706	100	99	48	116	107	84	98	98	110	42	254	256	225	217
3312	NP_006588.1	HSPA8	178	170	125	119	123	124	491	214	223	181	185	803	101	104	170	160	535	170	155	178	159	157	121	130	93	102	167	146	151	147	146
10376	NP_006073.2	TUBA1B	279	272	121	115	0	0	236	0	220	218	220	658	0	119	0	0	119	279	272	0	0	0	0	0	0	0	0	0	0	0	0
57496	NP_054767.3	MKL2	116	112	111	111	62	68	352	113	116	116	113	458	179	174	184	178	715	92	96	18	14	17	112	116	105	109	18	20	16	15	13
10383	NP_006079.1	TUBB4B	182	177	109	103	138	131	481	170	166	164	162	662	116	109	77	78	380	182	177	80	26	26	123	118	175	155	79	115	111	126	141
347733	NP_821080.1	TUBB2B	182	172	105	92	131	155	483	156	153	155	148	612	108	105	76	73	362	182	168	75	25	26	125	118	172	154	77	105	96	112	126
7846	NP_006000.2	TUBA1A	129	128	105	102	114	108	429	172	185	199	198	754	110	108	0	0	218	0	0	0	0	0	0	0	0	0	0	128	128	127	129
23607	NP_036252.1	CD2AP	95	91	98	99	86	80	363	39	39	41	33	152	73	71	105	105	354	58	61	2	62	57	91	77	95	90	4	8	5	11	0
5903	NP_006258.3	RANBP2	111	109	95	100	89	95	379	44	47	65	59	215	214	229	136	124	703	33	30	7	111	109	51	45	17	17	8	14	12	17	12
3305	NP_005518.3	HSPA1L	99	98	90	88	98	104	380	112	103	115	113	443	57	55	67	68	247	99	98	73	56	54	74	80	82	88	67	94	78	63	60
1981	NP_937887.1	EIF4G1	87	79	88	91	65	63	307	35	31	41	39	146	64	64	65	73	266	41	38	4	87	64	79	73	49	44	7	8	7	8	2
9793	NP_001008938.1	CKAP5	43	39	85	91	63	65	304	11	9	22	23	65	38	42	34	38	152	8	15	0	43	39	10	9	10	8	0	0	0	0	2
60	NP_001092.1	ACTB	178	172	72	61	72	76	281	125	77	0	0	202	72	73	90	80	315	0	0	34	153	143	0	0	0	0	34	172	178	164	172
5315	NP_002645.3	PKM2	103	85	71	81	71	76	299	61	50	57	67	235	57	58	64	60	239	33	35	13	33	30	47	54	85	103	15	50	43	37	34
10576	NP_006422.1	CCT2	44	43	71	74	47	53	245	81	87	77	75	320	18	15	16	23	72	38	44	7	13	14	43	39	32	28	8	12	14	15	17
1915	NP_001393.1	EEF1A1	302	296	71	71	68	68	278	96	97	108	142	443	94	108	79	84	365	158	172	59	179	168	209	249	302	296	52	84	92	97	98
55125	NP_115518.3	CEP192	0	0	70	71	25	25	191	0	0	0	0	0	50	61	40	42	193	0	0	0	0	0	0	0	0	0	0	0	0	0	0
2317	NP_001448.2	FLNB	312	283	69	73	52	51	245	0	69	52	0	121	105	83	126	182	496	123	122	0	90	104	164	186	161	156	0	251	251	312	283
4301	NP_001035089.1	MLLT4	30	29	65	63	38	37	203	6	7	14	13	40	20	22	16	27	85	14	16	0	10	10	29	30	16	16	0	0	0	0	0
3848	NP_006112.3	KRT1	297	286	59	58	39	47	203	44	50	44	48	186	6	12	8	10	36	26	24	76	297	286	0	0	15	20	87	37	36	38	32
121441	NP_001128647.1	NEDD1	0	0	58	68	66	64	256	3	0	6	12	21	5	4	2	2	13	0	0	0	0	0	0	0	0	0	0	0	0	0	0
1973	NP_001407.1	EIF4A1	61	59	58	55	47	45	205	89	76	76	70	311	78	85	60	52	275	61	57	36	14	16	46	52	50	59	37	4	7	3	3
6950	NP_110379.2	TCP1	56	52	58	49	37	39	183	81	68	53	52	254	37	36	24	30	127	56	52	46	6	10	34	33	38	39	41	6	3	3	0
3326	NP_031381.2	HSP90AB1	99	92	56	55	52	60	223	86	87	62	63	298	42	41	23	25	131	39	38	24	46	46	49	40	92	99	27	38	42	37	37
3320	NP_001017963.2	HSP90AA1	66	65	56	51	48	53	208	67	61	46	47	221	32	30	19	21	102	26	32	20	25	23	23	22	66	65	17	0	14	17	17
10381	NP_006077.2	TUBB3	123	112	55	56	72	68	251	108	115	100	100	423	70	67	60	54	251	112	104	0	0	0	79	0	123	111	0	79	80	74	82
3309	NP_005338.1	HSPA5	54	52	55	51	36	39	181	44	50	45	46	185	39	41	35	38	153	54	47	45	42	38	39	39	46	52	43	33	42	23	21
2023	NP_001419.1	ENO1	155	141	54	50	69	67	240	73	68	75	79	295	96	88	85	84	353	96	94	48	28	37	49	45	141	155	38	25	30	22	12
3313	NP_004125.3	HSPA9	94	82	53	54	61	65	233	49	36	60	55	200	37	40	23	37	137	23	19	11	22	30	26	24	19	20	7	82	94	68	69
2318	NP_001449.3	FLNC	321	304	53	50	0	0	103	0	0	0	0	0	0	0	0	0	0	0	95	0	0	0	0	0	0	128	0	235	231	321	304
832	NP_004921.1	CAPZB	17	17	52	45	45	47	189	15	18	12	12	57	30	35	41	35	141	9	10	0	17	17	14	15	7	9	0	0	0	0	0
3017	NP_066407.1	HIST1H2BD	126	123	51	51	52	53	207	134	93	94	90	411	0	45	74	69	188	126	121	0	0	0	87	83	90	97	0	123	107	107	112
3310	NP_002146.2	HSPA6	53	51	51	44	49	52	196	68	62	52	54	236	35	32	49	54	170	44	49	53	40	39	34	36	39	42	51	33	34	32	33
2017	NP_005222.2	CTTN	73	69	51	62	51	52	216	76	80	72	74	302	46	54	51	53	204	73	69	4	0	0	50	47	66	68	6	4	0	0	6
4841	NP_001138881.1	NONO	102	94	50	47	49	45	191	77	66	68	70	281	49	53	43	44	189	86	88	102	34	29	68	72	51	52	94	30	28	37	35
23019	NP_057368.3	CNOT1	5	3	50	55	52	41	198	4	0	8	14	26	6	8	3	0	17	0	0	0	5	0	0	3	2	0	0	0	0	0	0
3018	NP_066406.1	HIST1H2BB	107	107	48	47	48	48	191	130	84	90	86	390	32	47	65	62	206	107	107	71	0	0	0	0	0	0	60	102	88	97	99
1398	NP_058431.2	CRK	37	33	48	54	58	57	217	64	80	59	57	260	12	19	26	23	80	32	33	29	0	0	14	21	24	30	37	4	5	2	0
1917	NP_001949.1	EEF1A2	84	80	47	44	48	44	183	56	0	0	0	56	0	0	36	37	73	0	0	0	0	0	0	0	0	0	0	63	56	80	84
57175	NP_001018080.1	CORO1B	123	110	47	51	41	41	180	70	85	82	74	311	33	31	53	54	171	106	101	10	0	0	75	85	123	110	16	32	31	45	36
26958	NP_036265.3	COPG2	119	118	47	44	30	30	151	76	67	47	47	237	51	49	72	78	250	59	60	9	36	38	118	119	40	38	9	13	15	18	15
829	NP_006126.1	CAPZA1	29	26	46	42	41	44	173	17	16	18	19	70	31	33	47	49	160	16	13	3	24	29	26	25	22	22	0	11	7	9	5
9859	NP_055627.2	CEP170	18	13	45	57	31	26	159	7	8	4	10	29	59	69	49	52	229	5	8	0	0	0	12	18	13	9	0	0	0	0	0
84617	NP_115914.1	TUBB6	66	64	45	36	50	50	181	72	63	73	68	276	0	40	0	0	40	63	64	33	0	0	0	0	0	0	31	50	43	62	66
3192	NP_004492.2	HNRNPU	87	85	44	50	49	42	185	70	52	64	55	241	44	38	39	35	156	87	77	54	36	31	62	65	85	72	59	74	73	62	54
2597	NP_002037.2	GAPDH	52	51	44	44	40	45	173	52	56	47	47	202	93	96	46	44	279	27	31	5	18	14	19	18	26	21	0	39	35	51	52
3857	NP_000217.2	KRT9	141	138	44	52	26	30	152	5	14	33	33	85	0	0	3	4	7	5	4	47	138	141	0	0	0	0	53	22	19	2	0
5905	NP_002874.1	RANGAP1	41	41	43	38	31	32	144	54	45	35	39	173	59	58	61	54	232	28	29	4	41	41	27	23	22	21	7	21	24	21	19
292	NP_001143.2	SLC25A5	43	42	42	41	54	45	182	61	31	41	40	173	51	46	26	27	150	36	32	27	6	6	22	18	5	4	31	41	42	41	43
54464	NP_061874.3	XRN1	13	8	42	41	43	40	166	23	24	37	36	120	17	15	23	18	73	13	6	0	7	7	8	7	4	0	0	0	0	0	0
6421	NP_005057.1	SFPQ	81	76	42	40	40	41	163	42	38	33	36	149	32	33	27	32	124	75	65	81	22	20	51	60	46	43	76	26	20	30	33
4869	NP_002511.1	NPM1	150	139	41	38	36	36	151	64	59	49	49	221	52	50	58	62	222	78	80	125	150	139	89	100	75	75	109	110	129	83	90
58	NP_001091.1	ACTA1	291	281	41	31	38	44	154	0	0	40	33	73	32	35	41	41	149	26	26	0	78	72	0	0	291	281	0	85	78	84	78
5901	NP_006316.1	RAN	62	61	40	34	42	41	157	39	53	44	50	186	54	52	81	74	261	61	62	42	18	22	46	43	45	44	37	27	29	31	27
3178	NP_002127.1	HNRNPA1	89	87	39	43	41	40	163	58	37	58	55	208	24	32	49	42	147	89	87	37	12	6	44	55	71	80	34	66	74	55	67
22948	NP_036205.1	CCT5	39	37	39	47	25	26	137	53	49	55	55	212	11	9	8	6	34	27	26	8	7	8	39	33	30	37	7	0	0	4	6
58513	NP_067058.1	EPS15L1	49	48	39	41	32	35	147	22	23	36	45	126	51	45	44	42	182	34	27	0	14	14	48	49	37	44	0	0	0	0	0
8407	NP_003555.1	TAGLN2	98	92	39	34	49	39	161	81	83	88	97	349	24	27	76	73	200	70	77	50	66	57	47	49	70	62	43	92	98	80	60
3190	NP_112553.1	HNRNPK	146	119	39	48	56	48	191	99	59	47	46	251	32	29	48	41	150	57	58	146	42	45	40	52	75	70	119	76	82	72	81
10808	NP_006635.2	HSPH1	14	12	39	36	34	27	136	15	17	38	34	104	5	7	22	26	60	0	0	0	14	11	12	9	0	5	0	7	7	6	6
1399	NP_005198.1	CRKL	45	43	39	38	37	41	155	35	32	26	21	114	22	19	20	16	77	45	43	13	0	0	18	25	37	35	14	0	0	0	0
23367	NP_056130.2	LARP1	54	47	38	39	24	23	124	32	30	27	37	126	28	35	21	25	109	23	23	4	29	26	54	47	37	34	4	0	0	0	0
5052	NP_001189360.1	PRDX1	70	64	38	42	44	45	169	67	70	44	43	224	28	24	51	53	156	27	30	36	41	31	32	30	37	29	34	70	64	60	60
8363	NP_068803.1	HIST1H4J	129	128	38	33	0	39	110	0	0	99	53	152	0	0	0	0	0	0	0	77	0	0	104	114	128	129	0	76	80	68	68
55094	NP_060495.2	GPATCH1	4	3	37	32	52	53	174	6	14	16	14	50	15	17	23	22	77	0	0	4	0	0	0	3	3	2	3	0	0	0	0
1975	NP_001408.2	EIF4B	44	43	37	42	32	30	141	54	51	78	74	257	20	21	29	27	97	38	44	8	28	25	36	35	43	43	10	8	10	7	7
498	NP_004037.1	ATP5A1	87	68	37	48	49	52	186	69	54	51	51	225	63	57	52	47	219	67	68	41	24	23	60	60	52	54	37	87	61	62	61
10856	NP_006657.1	RUVBL2	102	96	37	36	32	35	140	111	106	91	86	394	49	48	52	51	200	37	37	21	96	102	36	42	63	57	23	10	9	10	6
1660	NP_001348.2	DHX9	61	59	37	49	42	42	170	53	50	46	48	197	52	55	13	15	135	58	58	28	12	17	59	56	48	45	26	55	61	51	59
6188	NP_000996.2	RPS3	64	59	37	46	36	33	152	74	77	53	55	259	56	56	40	39	191	59	64	56	8	9	53	49	43	39	50	28	35	18	21
54839	NP_001185946.1	LRRC49	9	7	37	37	16	17	107	31	39	44	42	156	43	45	31	36	155	0	0	0	0	0	9	7	0	0	0	0	0	0	0
387680	NP_001005751.1	FAM21A	0	0	36	37	67	63	203	0	0	0	3	3	30	36	35	41	142	0	0	0	0	0	0	0	0	0	0	0	0	0	0
1938	NP_001952.1	EEF2	61	56	36	48	46	51	181	87	81	63	58	289	38	46	19	19	122	31	28	8	17	19	41	40	56	61	10	56	46	45	37
1654	NP_001180345.1	DDX3X	59	59	35	45	40	42	162	45	46	53	53	197	49	54	33	37	173	45	51	14	15	14	59	59	30	30	14	7	10	9	8
1856	NP_004413.1	DVL2	8	5	35	36	36	31	138	39	46	36	39	160	76	68	91	92	327	4	0	0	0	0	3	5	2	2	8	0	0	0	0
3329	NP_002147.2	HSPD1	60	55	35	35	29	28	127	40	29	26	28	123	22	22	16	15	75	11	10	4	6	13	28	29	36	48	5	60	55	32	23
652797	XP_003120651.1	LOC652797	0	0	35	41	37	39	152	0	33	0	0	33	34	33	0	0	67	0	0	0	0	0	0	0	0	0	0	0	0	0	0
8607	NP_003698.1	RUVBL1	110	103	35	38	34	30	137	137	139	131	129	536	63	54	61	55	233	45	53	36	110	103	63	55	65	68	33	36	41	37	37
3856	NP_002264.1	KRT8	130	129	35	32	32	41	140	45	47	42	50	184	43	52	55	57	207	22	25	6	78	68	13	14	15	21	9	130	129	102	106
908	NP_001753.1	CCT6A	36	35	35	35	15	20	105	42	26	43	37	148	17	14	8	10	49	36	31	10	6	3	23	21	30	35	12	6	0	0	3
7531	NP_006752.1	YWHAE	16	14	34	41	32	35	142	31	31	35	34	131	23	27	42	42	134	8	7	7	12	10	16	14	0	8	7	0	0	9	0
653489	NP_001137485.1	RGPD3	0	0	34	38	32	40	144	0	0	0	0	0	0	0	0	0	0	0	0	0	0	0	0	0	0	0	0	0	0	0	0
3181	NP_002128.1	HNRNPA2B1	58	55	34	44	33	40	151	60	29	50	47	186	22	26	24	28	100	41	47	27	7	3	37	36	58	55	23	43	48	47	48
3837	NP_002256.2	KPNB1	42	41	33	34	23	24	114	37	32	32	30	131	38	48	43	34	163	16	12	15	23	21	42	41	31	25	19	10	6	6	4
11331	NP_001138303.1	PHB2	33	30	33	32	32	32	129	28	24	24	23	99	30	23	23	22	98	29	30	10	0	4	16	12	13	14	8	33	30	14	10
8021	NP_005076.3	NUP214	31	29	32	31	32	31	126	0	0	6	8	14	44	45	29	31	149	12	12	0	31	26	29	22	16	20	0	2	4	11	8
293	NP_001627.2	SLC25A6	34	32	32	32	41	30	135	51	19	30	23	123	42	36	31	31	140	32	34	27	0	0	19	20	0	0	31	0	31	0	0
10574	NP_006420.1	CCT7	24	20	31	39	19	22	111	35	30	29	25	119	11	12	3	0	26	18	19	0	7	5	10	13	20	24	4	0	0	0	0
10521	NP_001091974.1	DDX17	37	30	31	40	31	35	137	41	30	46	40	157	46	36	26	24	132	30	37	28	0	4	21	17	20	23	29	8	6	6	0
91978	NP_277048.2	TPGS1	16	11	31	34	14	16	95	53	33	34	34	154	22	21	26	25	94	0	0	6	0	0	16	11	0	0	5	0	0	0	0
3860	NP_705694.2	KRT13	39	0	31	31	0	0	62	0	0	0	0	0	0	0	0	0	0	0	0	0	0	39	0	0	0	0	0	0	0	0	0
3141	NP_000402.3	HLCS	41	38	30	34	45	43	152	50	50	56	52	208	17	21	26	26	90	38	41	0	0	0	24	25	24	22	0	0	0	0	0
142	NP_001609.2	PARP1	51	47	30	30	35	29	124	65	26	33	32	156	29	34	21	19	103	19	24	47	6	8	17	16	29	32	51	0	0	0	0
7001	NP_005800.3	PRDX2	20	19	30	28	37	39	134	28	28	25	22	103	11	12	28	25	76	11	10	9	19	20	6	6	11	9	11	15	17	14	15
6124	NP_000959.2	RPL4	43	39	30	34	31	30	125	39	37	36	35	147	29	29	17	19	94	39	43	16	7	3	24	31	26	30	22	26	21	30	33
10575	NP_006421.2	CCT4	33	33	29	31	15	17	92	46	42	41	37	166	13	14	7	11	45	33	33	14	7	10	26	23	23	25	17	0	2	3	0
6203	NP_001004.2	RPS9	37	34	29	25	20	24	98	34	33	29	29	125	35	33	21	16	105	26	22	34	4	0	24	22	11	14	37	16	16	8	8
253725	NP_056077.2	FAM21C	0	0	29	0	54	52	135	0	0	0	0	0	29	0	0	0	29	0	0	0	0	0	0	0	0	0	0	0	0	0	0
23136	NP_036439.2	EPB41L3	69	63	28	26	16	18	88	16	17	23	23	79	23	29	44	49	145	61	69	0	0	0	63	59	33	34	0	19	21	35	36
506	NP_001677.2	ATP5B	82	82	28	24	27	28	107	38	40	33	30	141	45	44	17	15	121	54	48	17	10	11	35	31	82	82	14	7	12	0	0
3187	NP_005511.1	HNRNPH1	26	25	28	28	36	30	122	33	30	24	27	114	25	28	20	20	93	11	13	0	10	0	25	23	17	10	9	26	24	19	21
7082	NP_783297.2	TJP1	6	5	27	38	39	39	143	0	8	19	23	50	36	47	36	35	154	5	2	0	0	0	5	3	5	6	0	0	0	3	0
830	NP_006127.1	CAPZA2	14	13	27	29	24	27	107	8	8	9	10	35	11	15	27	30	83	0	7	0	0	6	13	12	14	10	0	0	0	0	0
5116	NP_006022.3	PCNT	13	0	27	23	22	16	88	0	0	0	0	0	83	85	12	14	194	0	0	0	13	0	0	0	0	0	0	0	0	0	0
7112	NP_001027454.1	TMPO	107	85	26	18	22	23	89	41	29	29	27	126	22	20	15	18	75	70	67	107	55	48	64	57	61	54	85	21	15	19	20
7203	NP_005989.3	CCT3	37	37	26	31	19	20	96	54	48	47	48	197	4	3	11	10	28	37	37	11	13	7	26	34	21	21	15	3	0	0	0
10611	NP_006448.3	PDLIM5	17	16	26	21	19	20	86	25	25	31	30	111	7	7	10	11	35	16	17	0	0	0	11	10	12	15	0	0	0	0	0
291	NP_001142.2	SLC25A4	18	16	26	24	35	26	111	41	0	28	26	95	0	29	0	0	29	16	18	0	0	0	0	11	0	0	14	0	0	0	0
80124	NP_079330.2	VCPIP1	10	9	26	22	20	21	89	36	40	45	42	163	5	7	17	17	46	7	8	0	4	10	9	6	0	0	5	0	0	0	0
7417	NP_001171712.1	VDAC2	30	29	25	23	25	24	97	24	23	19	21	87	20	20	17	15	72	28	25	8	0	0	10	13	12	12	10	28	29	25	30
302	NP_001129487.1	ANXA2	192	185	25	32	34	34	125	28	32	33	26	119	6	11	10	10	37	16	15	4	11	7	11	10	13	16	5	185	192	169	153
6187	NP_002943.2	RPS2	45	45	25	26	25	17	93	57	40	26	28	151	27	25	11	14	77	33	36	28	0	6	30	24	29	30	27	45	45	29	30
4670	NP_005959.2	HNRNPM	54	51	25	26	28	28	107	43	29	49	50	171	27	23	11	11	72	34	34	45	14	12	41	35	51	54	41	17	23	21	20
731751	XP_001129414.1	LOC731751	35	32	25	21	16	13	75	9	0	13	19	41	26	0	3	0	29	32	35	13	2	0	25	13	28	29	18	13	8	3	4
1808	NP_001184222.1	DPYSL2	47	40	24	32	23	23	102	16	19	31	26	92	12	12	15	14	53	40	38	0	0	0	34	38	39	47	0	2	3	0	0
1655	NP_004387.1	DDX5	66	61	24	32	16	19	91	27	21	33	36	117	30	29	9	10	78	29	30	61	7	9	35	25	25	25	66	28	33	23	25
10399	NP_006089.1	GNB2L1	20	19	24	23	27	26	100	20	15	26	26	87	25	30	11	14	80	19	20	0	4	6	13	12	15	15	7	10	8	6	5
3654	NP_001560.2	IRAK1	13	8	23	17	16	11	67	20	29	27	28	104	16	16	10	12	54	3	0	0	0	0	13	8	0	0	0	0	0	0	0
1857	NP_004414.3	DVL3	18	15	23	26	19	17	85	38	47	69	60	214	34	39	46	42	161	18	11	8	5	0	13	15	0	4	8	0	0	0	0
375	NP_001649.1	ARF1	22	19	23	21	21	21	86	19	21	21	27	88	23	25	10	13	71	22	19	12	0	0	7	14	19	14	10	0	0	0	0
2618	NP_001129477.1	GART	23	22	23	21	19	23	86	10	15	19	18	62	11	8	6	7	32	23	22	9	0	0	20	15	14	18	5	4	0	0	2
23112	NP_001155973.1	TNRC6B	0	0	23	25	46	36	130	11	9	21	29	70	9	13	10	10	42	0	0	0	0	0	0	0	0	0	0	0	0	0	0
2876	NP_000572.2	GPX1	0	0	23	17	16	18	74	0	0	0	0	0	0	0	0	0	0	0	0	0	0	0	0	0	0	0	0	0	0	0	0
7534	NP_001129171.1	YWHAZ	22	21	22	24	18	17	81	22	18	19	17	76	7	6	16	16	45	0	0	0	9	7	10	9	0	0	0	21	22	12	9
5478	NP_066953.1	PPIA	31	31	22	21	36	33	112	35	26	27	31	119	18	20	61	53	152	0	0	8	17	22	0	0	0	0	7	31	31	21	16
8878	NP_003891.1	SQSTM1	22	21	22	18	13	11	64	20	30	17	17	84	57	52	91	87	287	3	4	0	22	21	6	5	0	3	0	0	0	0	0
9898	NP_001120792.1	UBAP2L	53	49	22	24	13	17	76	14	23	34	39	110	22	22	16	16	76	31	36	3	44	41	53	48	45	49	5	3	0	0	0
26058	NP_001096616.1	GIGYF2	27	25	21	20	23	20	84	12	21	22	19	74	50	52	25	27	154	20	22	2	25	27	24	25	18	16	0	0	0	0	0
5108	NP_006188.3	PCM1	6	5	21	33	18	14	86	9	15	31	38	93	530	527	201	206	1464	4	0	0	0	0	6	5	0	3	0	0	0	0	0
6202	NP_001003.1	RPS8	28	23	21	15	20	20	76	27	31	31	29	118	17	22	8	12	59	28	22	17	6	9	21	20	12	13	20	23	21	17	17
23603	NP_055140.1	CORO1C	60	57	21	24	22	20	87	22	25	39	36	122	13	12	22	17	64	31	30	6	2	0	31	32	57	60	5	9	10	13	11
7094	NP_006280.3	TLN1	42	40	21	15	10	8	54	3	6	16	15	40	15	15	10	16	56	6	12	0	29	31	19	24	13	17	0	40	42	31	26
55102	NP_060506.5	ATG2B	17	15	21	21	12	11	65	12	16	21	25	74	29	21	16	22	88	5	6	2	0	0	17	15	4	5	0	0	0	0	0
5725	NP_114367.1	PTBP1	35	25	20	24	32	30	106	32	36	33	29	130	14	11	33	30	88	19	24	10	0	0	11	14	11	14	5	25	35	23	20
708	NP_001203.1	C1QBP	57	46	20	23	19	19	81	20	21	17	24	82	22	20	14	19	75	34	34	19	0	0	31	30	57	46	17	14	14	16	15
1983	NP_001960.2	EIF5	49	47	20	24	17	20	81	51	60	33	33	177	11	12	18	21	62	41	47	6	32	28	32	32	28	30	9	39	39	47	49
6138	NP_002939.2	RPL15	24	23	20	25	22	25	92	18	17	26	26	87	35	29	15	15	94	24	21	5	6	7	22	21	22	23	4	7	8	12	13
7284	NP_003312.3	TUFM	70	66	20	18	18	17	73	15	15	19	22	71	27	17	4	9	57	21	21	8	0	3	14	13	15	13	12	66	70	37	46
11171	NP_009109.3	STRAP	29	28	20	25	14	18	77	29	39	39	33	140	19	18	19	21	77	28	29	0	9	7	28	25	15	17	3	8	8	15	9
10009	NP_001171671.1	ZBTB33	101	93	20	26	18	19	83	31	38	41	36	146	36	36	40	29	141	65	62	101	46	44	61	59	25	31	93	0	0	3	0
3006	NP_005310.1	HIST1H1C	84	79	20	24	23	28	95	42	45	21	29	137	27	23	35	31	116	84	79	27	0	20	57	56	59	68	23	58	66	38	43
3008	NP_005312.1	HIST1H1E	78	71	20	21	21	0	62	38	44	28	35	145	27	21	34	0	82	71	64	32	25	21	62	63	68	78	24	0	0	33	0
6210	NP_001010.2	RPS15A	13	12	20	17	17	16	70	26	11	16	15	68	15	15	6	4	40	11	10	13	0	0	10	12	10	9	8	10	0	2	0
345651	NP_001017992.1	ACTBL2	165	155	20	13	17	19	69	36	20	0	0	56	13	16	18	16	63	12	0	8	40	35	15	13	165	155	7	37	41	41	35
3880	NP_002267.2	KRT19	11	11	19	25	20	18	82	9	10	16	12	47	30	34	27	26	117	4	2	0	0	0	3	8	11	0	8	10	11	0	0
1809	NP_001184223.1	DPYSL3	19	18	19	28	21	8	76	6	12	19	22	59	7	8	7	7	29	13	17	0	0	0	9	18	16	19	0	0	0	0	0
25929	NP_056280.2	GEMIN5	53	37	19	24	14	14	71	2	0	8	10	20	14	16	6	7	43	9	11	0	53	37	19	15	3	3	0	3	5	2	0
8331	NP_066544.1	HIST1H2AJ	60	59	19	0	23	0	42	98	50	0	0	148	38	31	0	60	129	0	0	0	51	48	0	0	0	0	0	0	0	60	59
6128	NP_000961.2	RPL6	36	36	19	17	26	23	85	30	30	28	29	117	20	23	18	18	79	36	35	31	12	10	27	26	36	35	32	28	25	24	19
1832	NP_004406.2	DSP	4	3	19	24	27	31	101	0	0	0	3	3	13	16	4	2	35	2	0	0	0	4	0	0	0	3	0	0	0	0	0
1982	NP_001409.3	EIF4G2	6	5	19	20	13	17	69	15	13	17	20	65	5	5	2	4	16	5	4	0	0	0	6	5	5	5	0	0	0	0	0
6133	NP_000652.2	RPL9	20	17	19	20	13	12	64	25	17	16	14	72	19	21	17	19	76	17	20	14	0	0	10	10	7	0	12	6	4	0	0
4927	NP_002523.2	NUP88	6	5	19	15	18	15	67	0	0	0	0	0	12	13	4	4	33	0	0	0	4	5	5	4	0	0	0	0	2	5	6
10606	NP_001072992.1	PAICS	43	41	19	23	13	16	71	14	16	19	21	70	15	13	12	14	54	25	25	0	22	24	24	26	28	38	0	41	43	37	38
10146	NP_938405.1	G3BP1	25	23	19	17	17	17	70	13	14	19	20	66	24	18	9	12	63	17	17	2	12	13	25	23	15	20	0	8	4	8	8
10726	NP_006591.1	NUDC	57	56	18	18	15	16	67	94	100	108	113	415	15	14	28	34	91	57	56	5	17	19	25	26	42	44	5	5	7	11	9
404734	NP_065741.3	ANKHD1-EIF4EBP3	16	12	18	22	14	12	66	15	15	25	21	76	11	12	16	16	55	0	0	0	16	12	5	0	0	0	0	0	0	0	0
26057	NP_115593.3	ANKRD17	17	13	18	18	9	11	56	16	16	20	21	73	14	13	18	19	64	7	0	0	13	17	5	5	5	3	0	0	0	0	0
26135	NP_001018077.1	SERBP1	74	73	18	29	18	17	82	41	42	61	62	206	26	30	33	28	117	65	68	28	36	35	74	63	70	73	33	12	13	17	15
11273	NP_663760.1	ATXN2L	33	27	18	23	14	12	67	8	11	23	20	62	24	24	20	21	89	16	24	0	27	25	33	24	16	23	0	0	0	0	0
6122	NP_000958.1	RPL3	30	27	18	22	26	24	90	23	22	33	33	111	15	17	11	9	52	30	27	22	6	3	23	26	12	14	18	17	17	16	14
9352	NP_004777.1	TXNL1	66	62	18	18	15	15	66	70	66	60	63	259	18	20	15	17	70	61	66	21	0	0	46	44	62	59	20	30	25	21	31
261726	NP_690866.1	TIPRL	55	52	18	22	18	22	80	33	24	32	30	119	20	20	18	19	77	52	55	28	36	29	25	26	16	19	23	10	8	10	9
10971	NP_006817.1	YWHAQ	20	20	18	18	15	12	63	17	18	23	20	78	8	10	9	12	39	4	0	5	10	12	14	14	6	8	4	20	20	11	12
3851	NP_002263.2	KRT4	0	0	18	17	0	0	35	0	0	0	0	0	0	0	0	0	0	0	0	0	0	0	0	0	0	0	0	0	0	0	0
26986	NP_002559.2	PABPC1	23	22	17	14	9	10	50	10	12	14	14	50	15	19	9	10	53	9	9	0	23	22	9	11	14	11	0	5	9	7	5
81876	NP_112243.1	RAB1B	23	16	17	15	18	15	65	16	17	0	11	44	7	11	13	12	43	13	12	0	6	0	15	10	11	9	0	0	23	0	16
4134	NP_001127836.1	MAP4	176	173	17	20	10	8	55	20	15	23	18	76	31	36	39	43	149	33	35	0	173	176	46	47	38	50	0	5	3	3	8
5094	NP_114366.1	PCBP2	24	23	17	22	11	11	61	31	26	23	26	106	18	19	0	3	40	24	23	12	9	7	14	15	12	16	12	8	9	8	10
4673	NP_631946.1	NAP1L1	40	37	17	17	10	11	55	32	32	17	13	94	13	16	14	11	54	25	24	10	12	12	34	36	37	40	10	20	19	17	12
4904	NP_004550.2	YBX1	16	14	17	21	22	19	79	27	21	33	34	115	23	26	18	22	89	10	16	4	0	3	14	13	14	11	0	12	7	9	8
6194	NP_001001.2	RPS6	19	18	17	15	15	16	63	23	24	22	20	89	20	20	12	15	67	18	19	18	4	11	18	18	0	6	15	8	12	14	13
10733	NP_055079.3	PLK4	0	0	16	14	14	12	56	0	0	0	0	0	0	0	0	0	0	0	0	0	0	0	0	0	0	0	0	0	0	0	0
6130	NP_000963.1	RPL7A	19	19	16	15	17	16	64	25	20	23	21	89	22	18	14	9	63	17	19	6	5	6	19	13	13	12	11	11	8	9	0
7529	NP_647539.1	YWHAB	11	10	16	16	0	10	42	9	0	17	17	43	9	9	10	12	40	0	0	0	0	0	11	0	0	0	0	9	10	8	0
2035	NP_001159477.1	EPB41	42	36	16	14	8	7	45	2	6	12	11	31	9	12	7	9	37	36	42	0	11	10	34	35	11	13	0	0	0	0	0
5520	NP_001171062.1	PPP2R2A	6	4	16	13	15	14	58	9	10	13	18	50	8	11	12	12	43	0	0	6	0	0	0	0	0	0	4	0	0	0	0
27044	NP_055205.2	SND1	25	21	16	23	19	15	73	19	12	30	29	90	4	9	0	0	13	4	6	0	5	5	6	4	21	25	0	0	0	0	0
5832	NP_002851.2	ALDH18A1	17	16	16	16	15	15	62	7	12	13	12	44	15	23	0	0	38	17	16	6	0	0	0	8	6	6	8	6	4	2	0
3054	NP_005325.2	HCFC1	56	50	16	16	13	12	57	0	0	0	0	0	0	6	3	0	9	14	14	33	56	50	41	39	10	12	40	8	8	18	14
79096	NP_001003677.1	C11orf49	18	16	16	19	11	8	54	40	39	32	28	139	23	19	12	13	67	16	18	11	0	0	9	9	0	4	9	0	0	0	0
7159	NP_001026855.2	TP53BP2	0	0	16	18	13	6	53	0	0	5	4	9	9	6	4	3	22	0	0	0	0	0	0	0	0	0	0	0	0	0	0
6175	NP_444505.1	RPLP0	12	11	16	14	12	9	51	16	18	15	13	62	10	9	5	4	28	11	12	6	3	0	7	5	6	9	6	0	0	2	0
10131	NP_057376.2	TRAP1	32	24	16	18	17	18	69	25	24	22	23	94	24	21	5	8	58	16	19	4	5	6	16	20	24	32	5	0	0	0	0
6201	NP_001002.1	RPS7	30	29	15	13	11	11	50	27	31	23	24	105	20	20	11	10	61	30	29	3	0	0	19	18	24	26	11	10	20	6	7
4735	NP_004395.1	SEPT2	21	20	15	16	8	10	49	7	8	9	11	35	13	10	6	9	38	10	12	0	20	21	10	4	11	10	0	0	3	7	0
24138	NP_036552.1	IFIT5	20	18	15	13	7	9	44	12	11	21	16	60	17	20	11	12	60	18	15	0	0	0	20	16	0	0	0	0	0	8	5
4026	NP_001161143.1	LPP	5	0	15	13	4	6	38	7	15	10	9	41	3	3	6	6	18	0	0	0	0	0	0	0	0	5	0	0	0	0	0
23322	NP_056087.2	RPGRIP1L	0	0	15	17	10	12	54	0	0	0	0	0	5	5	0	0	10	0	0	0	0	0	0	0	0	0	0	0	0	0	0
800	NP_149130.1	CALD1	11	11	15	14	15	12	56	2	4	9	10	25	0	0	5	3	8	5	4	0	0	0	11	11	8	10	0	0	0	4	3
9685	NP_001182484.1	CLINT1	22	22	15	23	16	17	71	10	7	21	24	62	26	26	18	19	89	13	22	0	9	8	20	20	16	22	5	0	0	0	0
6418	NP_003002.2	SET	37	33	15	17	13	13	58	22	20	12	15	69	11	10	15	13	49	23	19	33	0	0	37	33	30	31	30	2	4	5	2
5861	NP_004152.1	RAB1A	21	16	15	15	0	0	30	0	0	9	0	9	0	0	0	12	12	0	11	0	0	0	0	0	12	0	8	21	0	16	0
7791	NP_003452.1	ZYX	8	7	15	9	12	12	48	28	29	29	28	114	5	5	6	7	23	5	7	0	0	0	3	7	7	8	0	0	0	0	0
9188	NP_004719.2	DDX21	44	43	15	14	17	18	64	40	41	62	60	203	27	21	4	4	56	44	37	19	4	0	39	42	25	30	29	43	35	33	33
6191	NP_000998.1	RPS4X	42	38	15	18	16	21	70	32	29	27	29	117	28	31	9	10	78	42	38	7	0	0	21	23	14	18	12	12	13	13	13
1503	NP_001896.2	CTPS	17	16	15	18	10	11	54	45	46	38	39	168	24	22	14	17	77	13	14	9	4	5	17	16	9	12	9	6	4	5	6
9124	NP_066272.1	PDLIM1	35	32	15	17	13	15	60	27	34	30	30	121	7	11	8	13	39	26	32	4	0	0	28	30	28	35	0	0	0	0	0
654364	NP_001018146.1	NME1-NME2	28	26	15	15	25	25	80	18	21	25	24	88	0	0	15	21	36	14	0	0	0	0	20	22	26	28	0	18	0	18	12
9775	NP_055555.1	EIF4A3	15	14	15	20	13	15	63	23	15	26	27	91	19	27	0	10	56	15	13	9	0	0	11	14	13	14	0	0	0	5	3
6144	NP_000973.2	RPL21	14	11	15	12	10	8	45	16	14	11	11	52	22	21	9	12	64	11	14	8	0	0	8	8	0	0	5	0	4	0	0
8672	NP_003751.2	EIF4G3	9	6	15	17	12	12	56	0	0	0	0	0	12	9	11	0	32	0	0	0	0	0	6	9	5	0	0	0	0	0	0
25814	NP_001161093.1	ATXN10	0	0	15	11	0	0	26	0	0	0	0	0	4	6	0	0	10	0	0	0	0	0	0	0	0	0	0	0	0	0	0
10059	NP_036192.2	DNM1L	4	0	15	8	11	13	47	0	0	4	4	8	0	0	0	0	0	0	0	0	0	0	0	0	0	0	0	0	0	4	0
10594	NP_006436.3	PRPF8	24	21	15	14	10	17	56	0	0	0	3	3	18	20	0	0	38	13	8	13	8	7	24	21	15	18	15	0	0	0	2
5514	NP_002705.2	PPP1R10	77	73	14	8	6	5	33	0	0	0	3	3	0	0	3	0	3	24	19	77	34	39	21	25	16	19	73	0	0	7	9
10844	NP_006650.1	TUBGCP2	4	0	14	15	14	13	56	0	0	0	0	0	8	6	0	0	14	4	0	0	0	0	0	0	0	0	0	0	0	0	0
3858	NP_000412.3	KRT10	205	187	14	18	10	5	47	16	13	19	24	72	0	0	0	0	0	12	11	49	187	205	0	0	0	0	49	13	13	23	21
7840	NP_055935.4	ALMS1	0	0	14	6	11	14	45	0	0	3	3	6	67	70	24	17	178	0	0	0	0	0	0	0	0	0	0	0	0	0	0
54862	NP_060191.3	CC2D1A	0	0	14	17	18	17	66	0	0	4	5	9	0	0	0	0	0	0	0	0	0	0	0	0	0	0	0	0	0	0	0
10189	NP_005773.3	ALYREF	12	11	14	11	11	13	49	7	11	13	13	44	6	4	3	6	19	6	11	6	0	0	8	0	10	12	6	7	8	0	0
79441	NP_078787.2	HAUS3	0	0	14	11	9	11	45	0	0	0	2	2	43	37	27	27	134	0	0	0	0	0	0	0	0	0	0	0	0	0	0
1656	NP_004388.2	DDX6	15	9	14	11	10	7	42	8	6	8	11	33	4	4	10	10	28	5	5	0	0	0	15	9	7	6	0	0	0	0	0
3184	NP_112738.1	HNRNPD	28	26	14	10	14	11	49	19	19	22	17	77	16	16	16	17	65	19	17	5	4	6	15	11	9	13	0	26	28	21	20
6125	NP_000960.2	RPL5	31	30	14	13	8	13	48	22	17	23	23	85	18	22	12	17	69	24	24	30	0	0	25	24	21	21	31	10	12	6	9
3930	NP_002287.2	LBR	32	30	14	14	15	11	54	12	6	13	16	47	3	4	3	3	13	18	13	30	7	5	21	21	8	6	32	15	17	10	11
378	NP_001651.1	ARF4	10	8	14	12	0	11	37	0	0	10	12	22	0	10	0	0	10	8	10	3	0	0	0	0	0	5	3	0	0	0	0
6137	NP_150254.1	RPL13	19	17	14	17	13	13	57	19	20	17	16	72	23	22	14	15	74	19	17	11	5	7	17	16	8	9	12	13	13	12	12
9748	NP_055535.2	SLK	27	26	14	26	9	9	58	3	5	12	20	40	29	23	16	13	81	24	20	0	4	5	26	27	13	15	0	0	0	0	0
1665	NP_001349.2	DHX15	18	17	14	13	21	21	69	8	0	12	12	32	14	16	7	6	43	13	11	17	8	12	14	17	14	16	17	11	18	16	14
5464	NP_066952.1	PPA1	20	19	14	14	9	8	45	7	11	14	14	46	12	14	0	2	28	12	11	4	0	0	9	8	20	19	4	0	0	0	0
10657	NP_006550.1	KHDRBS1	21	19	14	8	10	9	41	27	28	20	22	97	0	0	8	10	18	11	11	4	4	4	13	14	18	21	0	17	19	16	12
9343	NP_004238.3	EFTUD2	12	12	14	11	9	9	43	0	0	0	4	4	12	13	0	2	27	5	9	4	6	7	12	12	9	7	6	4	0	0	0
54801	NP_060115.3	HAUS6	6	0	13	12	10	14	49	0	0	0	0	0	57	56	20	21	154	0	0	0	0	0	0	0	0	6	0	0	0	0	0
7419	NP_001129166.1	VDAC3	20	16	13	13	16	11	53	11	13	15	16	55	16	11	6	0	33	6	5	0	0	0	16	13	0	20	5	6	8	5	8
8498	NP_015559.2	RANBP3	55	54	13	16	11	14	54	10	9	13	12	44	9	12	4	6	31	21	19	55	12	15	21	19	4	4	54	2	3	0	0
6135	NP_000966.2	RPL11	22	14	13	14	14	11	52	18	11	11	10	50	8	8	6	8	30	22	14	10	0	0	7	9	9	6	10	13	11	0	0
85379	NP_001138678.1	KIAA1671	0	0	13	10	9	10	42	0	0	0	0	0	6	8	0	0	14	0	0	0	0	0	0	0	0	0	0	0	0	0	0
1984	NP_001137232.1	EIF5A	9	7	13	11	12	10	46	15	0	14	9	38	0	6	13	17	36	9	7	0	2	4	0	0	0	0	0	0	0	0	0
7157	NP_000537.3	TP53	0	0	13	16	18	21	68	0	0	0	0	0	23	21	0	3	47	0	0	0	0	0	0	0	0	0	0	0	0	0	0
7812	NP_001123995.1	CSDE1	34	32	13	12	10	7	42	18	24	42	47	131	15	18	14	15	62	32	26	2	11	7	34	32	19	23	2	0	5	0	5
3875	NP_000215.1	KRT18	107	105	13	14	13	8	48	11	21	21	19	72	20	23	17	19	79	5	3	0	0	0	0	3	11	11	0	97	107	105	96
1266	NP_001830.1	CNN3	14	13	13	16	13	18	60	10	5	15	13	43	8	9	3	2	22	13	14	3	0	0	12	10	9	11	0	0	0	0	0
3069	NP_976221.1	HDLBP	21	20	13	22	13	11	59	8	10	18	17	53	18	17	9	9	53	18	18	0	0	3	20	21	7	7	3	0	0	0	0
60412	NP_068579.3	EXOC4	0	0	13	13	11	6	43	0	0	2	0	2	26	27	5	5	63	0	0	0	0	0	0	0	0	0	0	0	0	0	0
3831	NP_891553.2	KLC1	6	5	13	9	7	9	38	5	0	0	0	5	5	7	4	0	16	0	2	0	0	0	4	5	6	5	0	0	0	0	0
7706	NP_005073.2	TRIM25	6	6	13	12	13	17	55	0	0	4	3	7	4	3	6	4	17	6	3	0	4	6	5	4	0	0	0	0	0	0	0
27161	NP_001158095.1	EIF2C2	0	0	13	8	17	16	54	5	6	12	12	35	16	20	15	14	65	0	0	0	0	0	0	0	0	0	0	0	0	0	0
11332	NP_863654.1	ACOT7	6	4	13	10	8	9	40	9	14	7	7	37	17	19	10	12	58	0	0	0	0	0	4	4	4	6	0	0	0	0	0
2547	NP_001460.1	XRCC6	14	13	12	10	12	9	43	7	0	6	15	28	10	9	5	5	29	6	7	4	0	0	14	12	12	13	10	0	0	5	0
23517	NP_056175.3	SKIV2L2	10	9	12	10	5	3	30	2	0	0	0	2	0	0	6	3	9	9	10	7	0	0	7	8	6	4	5	0	0	0	0
90850	NP_835461.1	ZNF598	0	0	12	4	4	5	25	3	3	6	9	21	0	2	0	0	2	0	0	0	0	0	0	0	0	0	0	0	0	0	0
3188	NP_001027565.1	HNRNPH2	16	13	12	0	18	14	44	16	14	12	15	57	14	14	0	0	28	6	0	0	0	0	16	0	12	7	0	12	13	0	0
6229	NP_148982.1	RPS24	11	9	12	12	17	14	55	12	19	17	24	72	8	6	3	0	17	5	7	9	3	0	9	7	8	8	11	0	0	0	6
8655	NP_001032584.1	DYNLL1	0	0	12	13	0	0	25	0	0	0	0	0	0	0	0	0	0	0	0	0	0	0	0	0	0	0	0	0	0	0	0
9588	NP_004896.1	PRDX6	17	12	12	11	26	31	80	23	27	23	22	95	17	16	13	18	64	12	12	7	12	9	8	10	7	9	5	12	9	8	17
6129	NP_000962.2	RPL7	26	25	12	13	12	13	50	28	29	29	25	111	27	24	14	10	75	26	25	13	0	0	16	11	14	18	14	9	10	4	4
10985	NP_006827.1	GCN1L1	45	35	12	13	5	8	38	5	0	4	0	9	11	11	0	0	22	0	3	0	35	45	29	29	9	10	0	11	6	4	0
23354	NP_056117.1	HAUS5	0	0	12	8	7	9	36	0	0	0	0	0	33	31	14	12	90	0	0	0	0	0	0	0	0	0	0	0	0	0	0
3182	NP_112556.2	HNRNPAB	12	8	12	12	15	13	52	12	12	16	14	54	10	10	4	5	29	5	5	0	0	0	8	8	8	12	0	5	6	7	7
4830	NP_937818.1	NME1	22	18	12	16	22	20	70	0	0	23	22	45	9	8	13	0	30	0	0	0	0	0	15	0	18	22	0	12	0	7	7
3183	NP_112604.2	HNRNPC	27	26	12	13	17	13	55	42	18	18	17	95	9	11	13	12	45	15	19	2	17	11	10	11	13	15	3	27	26	19	21
79861	NP_079079.1	TUBAL3	0	0	12	9	13	9	43	0	0	17	20	37	0	0	0	0	0	0	0	0	0	0	0	0	0	0	0	0	0	0	0
10642	NP_006537.3	IGF2BP1	15	14	12	16	18	16	62	13	11	21	22	67	11	12	10	9	42	9	11	0	0	0	15	14	7	9	2	0	0	0	0
10801	NP_006631.2	SEPT9	26	18	11	6	3	4	24	0	0	0	3	3	4	4	4	4	16	0	0	0	26	18	8	3	6	5	0	4	3	7	3
79649	NP_078873.2	MAP7D3	4	4	11	16	6	7	40	0	0	9	0	9	4	4	4	4	16	0	0	0	3	0	4	4	0	3	0	0	0	0	0
1653	NP_004930.1	DDX1	12	9	11	10	9	11	41	0	3	3	7	13	4	9	0	0	13	9	9	3	0	0	12	8	9	8	6	2	4	0	0
10492	NP_006363.4	SYNCRIP	22	22	11	17	9	11	48	23	22	0	0	45	9	11	13	11	44	22	19	6	19	0	17	15	0	20	7	20	22	0	0
3663	NP_001092100.1	IRF5	0	0	11	10	6	9	36	0	0	0	0	0	0	0	0	0	0	0	0	0	0	0	0	0	0	0	0	0	0	0	0
47	NP_001087.2	ACLY	9	6	11	11	12	7	41	0	0	6	6	12	5	5	0	0	10	0	0	0	0	0	9	3	6	4	0	0	3	0	0
7453	NP_776049.1	WARS	26	24	11	13	9	8	41	7	11	10	11	39	5	5	5	4	19	20	23	8	3	3	21	22	24	26	10	0	0	0	0
5499	NP_002699.1	PPP1CA	18	16	11	10	10	9	40	12	10	8	10	40	11	12	0	0	23	6	5	15	10	0	0	0	0	18	12	16	12	10	8
3185	NP_001091678.1	HNRNPF	26	26	11	11	11	11	44	24	0	13	14	51	17	18	12	16	63	7	8	10	0	0	0	10	0	6	12	26	26	15	17
5110	NP_005380.2	PCMT1	13	10	11	9	13	21	54	8	9	10	9	36	5	6	10	12	33	6	7	6	0	0	5	6	13	10	7	3	0	0	0
1108	NP_001264.2	CHD4	94	93	11	9	7	8	35	3	5	4	5	17	0	6	0	0	6	10	4	83	92	94	31	26	9	7	93	42	41	50	43
9470	NP_004837.1	EIF4E2	5	4	11	10	11	4	36	0	0	2	0	2	16	22	7	8	53	0	4	0	4	5	4	4	0	0	0	0	0	0	0
8402	NP_003553.2	SLC25A11	10	6	11	13	14	19	57	2	0	6	6	14	13	18	10	5	46	5	6	0	0	0	6	6	6	10	3	0	0	0	0
6136	NP_000967.1	RPL12	7	4	11	13	11	13	48	7	7	9	7	30	10	13	13	10	46	4	7	0	2	0	0	0	4	4	0	0	0	0	0
220988	NP_919223.1	HNRNPA3	31	27	11	12	12	9	44	14	7	18	16	55	11	11	5	11	38	2	3	5	0	0	3	0	6	7	5	31	27	23	26
1072	NP_005498.1	CFL1	12	10	11	13	13	8	45	15	17	10	9	51	8	4	9	7	28	7	10	0	7	4	3	0	6	12	0	0	0	0	0
10527	NP_006382.1	IPO7	9	8	10	11	7	5	33	7	0	5	9	21	12	14	4	4	34	6	7	0	0	0	8	9	0	0	4	2	0	5	3
7798	NP_361013.3	LUZP1	3	0	10	20	12	12	54	0	0	0	0	0	8	13	8	7	36	0	0	0	3	0	0	0	0	0	0	0	0	0	0
90861	NP_653171.1	HN1L	29	29	10	12	12	8	42	16	19	15	15	65	0	0	5	5	10	29	28	8	5	4	25	22	28	29	9	0	0	0	0
55752	NP_060713.1	SEPT11	11	8	10	7	5	6	28	0	0	5	5	10	3	3	0	0	6	3	3	0	11	8	4	3	4	5	0	0	0	0	0
5518	NP_055040.2	PPP2R1A	12	11	10	10	0	8	28	18	16	13	14	61	0	4	6	8	18	0	0	4	0	0	12	11	8	6	7	0	0	0	0
4691	NP_005372.2	NCL	66	60	10	12	13	12	47	14	15	22	24	75	9	10	0	0	19	0	0	18	66	60	3	3	4	5	21	28	20	32	27
5245	NP_002625.1	PHB	17	10	10	15	12	9	46	31	9	7	10	57	14	9	0	0	23	8	5	0	0	0	17	10	8	6	0	10	10	0	4
5931	NP_001185648.1	RBBP7	30	30	10	9	8	11	38	13	13	14	12	52	5	3	6	6	20	8	12	30	11	7	22	20	17	15	30	0	0	0	0
5781	NP_002825.3	PTPN11	16	16	10	8	7	9	34	0	12	16	14	42	2	4	0	5	11	13	16	3	0	0	7	6	11	16	0	0	0	0	0
3849	NP_000414.2	KRT2	152	134	10	8	0	0	18	17	22	23	24	86	0	0	0	0	0	9	9	24	152	134	3	0	0	4	27	18	18	25	27
51495	NP_057479.2	PTPLAD1	19	18	10	13	11	9	43	15	16	10	11	52	13	13	8	7	41	12	12	4	0	0	19	18	11	14	4	5	2	0	0
26610	NP_061913.3	ELP4	7	6	10	13	9	9	41	0	0	5	4	9	4	5	4	5	18	6	7	0	0	0	5	4	6	5	0	0	0	0	0
55832	NP_060918.2	CAND1	11	10	10	10	6	8	34	7	7	6	9	29	7	7	0	0	14	10	7	4	0	0	5	5	11	10	6	0	0	0	0
23085	NP_829883.1	ERC1	0	0	10	12	10	12	44	0	0	0	0	0	8	9	0	9	26	0	0	0	0	0	0	0	0	0	0	0	0	0	0
9782	NP_061322.2	MATR3	33	30	10	10	13	16	49	18	8	6	5	37	8	7	0	3	18	3	7	19	7	7	12	10	28	23	18	30	30	27	33
4522	NP_005947.3	MTHFD1	18	14	10	11	13	10	44	5	0	12	11	28	11	16	0	2	29	14	11	0	0	0	5	4	13	18	7	0	0	0	0
10787	NP_995314.1	NCKAP1	0	0	10	9	10	9	38	0	0	2	0	2	0	3	2	0	5	0	0	0	0	0	0	0	0	0	0	0	0	0	0
23020	NP_054733.2	SNRNP200	14	13	10	10	12	4	36	0	0	0	3	3	8	10	0	0	18	9	8	10	6	4	9	14	13	12	9	0	0	0	4
5093	NP_006187.2	PCBP1	24	21	10	11	9	8	38	24	10	19	20	73	14	12	0	0	26	24	21	6	10	10	8	4	8	8	7	12	7	10	10
6185	NP_001129243.1	RPN2	25	21	10	7	10	9	36	0	0	5	3	8	6	13	0	0	19	6	9	0	0	0	11	10	21	25	0	0	0	0	0
1778	NP_001367.2	DYNC1H1	4	0	9	0	3	6	18	0	0	2	0	2	17	15	0	0	32	0	0	0	4	0	0	0	0	0	0	0	0	0	0
23331	NP_001138890.1	TTC28	0	0	9	12	3	4	28	0	0	0	0	0	9	11	2	0	22	0	0	0	0	0	0	0	0	0	0	0	0	0	0
8968	NP_066298.1	HIST1H3F	62	58	9	8	9	0	26	44	0	8	0	52	0	15	23	18	56	62	58	24	23	21	15	16	20	20	18	0	0	25	0
9125	NP_005435.1	RQCD1	0	0	9	5	9	10	33	0	0	0	4	4	0	0	0	0	0	0	0	0	0	0	0	0	0	0	0	0	0	0	0
1315	NP_001137533.1	COPB1	10	10	9	8	5	5	27	0	0	10	12	22	5	4	0	0	9	10	6	0	3	0	10	8	9	6	3	0	0	0	0
1937	NP_001395.1	EEF1G	38	36	9	10	5	8	32	23	17	22	20	82	9	5	23	22	59	9	11	0	16	20	12	14	19	20	0	36	31	31	38
983	NP_203698.1	CDK1	24	20	9	8	7	6	30	26	27	22	23	98	12	9	0	0	21	16	20	18	0	0	14	12	16	14	24	0	0	0	0
6142	NP_000971.1	RPL18A	10	7	9	11	10	10	40	9	10	8	12	39	9	14	3	3	29	7	6	3	0	0	7	10	4	5	0	7	6	6	4
80254	NP_001035842.1	CEP63	0	0	9	8	5	0	22	0	0	0	0	0	0	0	0	0	0	0	0	0	0	0	0	0	0	0	0	0	0	0	0
23022	NP_001159582.1	PALLD	0	0	9	6	15	15	45	0	0	0	0	0	0	0	0	0	0	0	0	0	0	0	0	0	0	0	0	0	0	0	0
79657	NP_078880.2	RPAP3	6	5	9	7	6	5	27	6	4	16	18	44	6	6	0	4	16	5	4	0	0	0	6	0	4	3	0	0	0	0	0
6224	NP_001139699.1	RPS20	9	9	9	6	5	7	27	18	13	14	12	57	10	10	7	8	35	7	6	7	0	0	7	9	8	7	9	0	0	0	0
4141	NP_004981.2	MARS	14	14	9	10	3	5	27	0	5	6	9	20	12	16	2	0	30	9	6	0	14	14	14	10	8	12	0	0	4	0	0
7272	NP_003309.2	TTK	0	0	9	7	6	6	28	0	0	0	0	0	5	5	0	0	10	0	0	0	0	0	0	0	0	0	0	0	0	0	0
9878	NP_055643.1	TOX4	35	30	9	10	9	7	35	0	0	0	0	0	6	7	0	0	13	17	14	35	12	11	20	22	20	26	30	0	0	4	0
79180	NP_077305.2	EFHD2	28	23	9	11	5	4	29	11	12	15	14	52	0	0	5	0	5	28	23	0	15	17	12	12	22	23	0	6	6	11	9
2060	NP_001972.1	EPS15	10	7	9	8	2	3	22	0	0	0	3	3	8	8	23	23	62	6	6	0	0	0	7	4	4	10	0	0	0	0	0
7295	NP_003320.2	TXN	10	9	9	12	15	15	51	10	11	4	4	29	0	5	5	5	15	0	0	7	9	10	0	0	0	0	6	6	5	5	7
10155	NP_005753.1	TRIM28	64	62	9	8	7	11	35	20	14	12	16	62	13	13	5	10	41	48	44	60	21	22	52	54	60	62	64	8	6	7	0
6208	NP_005608.1	RPS14	17	16	9	7	6	8	30	18	20	15	15	68	17	15	0	0	32	9	11	12	0	4	17	16	12	15	16	14	10	12	8
9349	NP_000969.1	RPL23	12	10	9	9	9	8	35	5	9	11	10	35	9	11	10	11	41	0	0	0	0	0	6	0	0	5	0	0	0	12	10
9958	NP_006304.1	USP15	18	18	9	8	7	7	31	9	7	27	25	68	16	12	5	4	37	15	15	0	18	18	12	10	4	3	0	0	2	8	2
6642	NP_003090.2	SNX1	15	14	9	13	8	6	36	2	6	0	0	8	3	0	0	0	3	0	7	0	15	12	10	8	11	14	0	0	4	3	0
64786	NP_001139686.1	TBC1D15	17	15	8	4	5	4	21	17	16	5	5	43	17	16	16	16	65	3	0	0	4	0	17	15	0	0	0	0	0	0	0
871	NP_001226.2	SERPINH1	10	10	8	4	7	9	28	0	0	6	4	10	0	0	0	0	0	4	5	0	0	0	7	7	8	10	4	9	10	0	3
55920	NP_001129676.1	RCC2	11	9	8	15	19	21	63	0	2	8	9	19	4	4	0	4	12	0	0	11	9	6	4	4	5	5	9	0	0	0	2
10236	NP_001095868.1	HNRNPR	35	32	8	7	8	8	31	22	16	15	17	70	5	7	9	10	31	10	10	0	21	21	10	8	14	11	5	32	35	23	27
6139	NP_001186269.1	RPL17	18	14	8	10	6	7	31	10	12	14	15	51	20	19	10	11	60	18	14	8	0	0	7	11	6	9	10	9	14	10	13
157769	NP_659400.2	FAM91A1	0	0	8	4	0	0	12	0	0	6	6	12	0	0	5	5	10	0	0	0	0	0	0	0	0	0	0	0	0	0	0
191	NP_000678.1	AHCY	4	4	8	10	17	17	52	3	8	5	5	21	3	5	14	14	36	0	0	0	3	4	2	0	0	0	0	3	4	0	0
9555	NP_613258.2	H2AFY	15	13	8	9	7	10	34	21	7	10	7	45	5	6	0	0	11	15	13	5	3	0	0	0	0	11	5	2	0	0	0
10807	NP_001034797.1	SDCCAG3	0	0	8	8	10	10	36	11	5	6	6	28	11	12	9	13	45	0	0	0	0	0	0	0	0	0	0	0	0	0	0
488	NP_001129237.1	ATP2A2	13	10	8	11	10	5	34	9	3	6	6	24	0	0	0	0	0	6	13	5	0	0	7	7	10	9	8	0	3	0	0
728689	NP_001093131.1	EIF3CL	5	5	8	7	6	6	27	0	0	9	11	20	8	10	7	6	31	3	3	0	5	5	5	3	2	5	0	0	0	0	0
2521	NP_001164408.1	FUS	20	16	8	12	10	12	42	15	11	14	13	53	8	7	10	9	34	9	6	10	0	0	9	9	8	9	12	16	12	13	20
27327	NP_055309.2	TNRC6A	0	0	8	11	14	11	44	0	0	0	0	0	0	3	0	0	3	0	0	0	0	0	0	0	0	0	0	0	0	0	0
3854	NP_005546.2	KRT6B	70	54	8	0	0	0	8	17	0	0	0	17	12	18	0	0	30	11	13	0	70	54	0	0	0	0	0	36	0	0	0
652147	XP_946578.2	LOC652147	10	0	8	0	0	0	8	0	0	5	0	5	9	0	0	0	9	0	0	0	0	0	0	0	0	10	0	0	0	0	0
6741	NP_003133.1	SSB	10	9	8	10	12	8	38	6	0	12	12	30	0	0	3	3	6	4	3	6	0	4	9	4	6	10	8	0	0	0	0
7520	NP_066964.1	XRCC5	12	11	8	10	6	5	29	3	0	9	10	22	11	12	0	2	25	9	7	0	0	0	12	8	11	9	0	0	0	0	0
6218	NP_001185986.1	RPS17	4	4	8	5	4	4	21	9	7	0	0	16	3	5	0	0	8	3	2	0	0	0	0	0	0	0	0	4	4	0	0
7416	NP_003365.1	VDAC1	22	19	8	10	8	0	26	12	15	4	5	36	9	4	0	7	20	19	19	0	0	0	0	0	22	0	0	4	0	0	0
6184	NP_002941.1	RPN1	21	17	8	9	7	8	32	0	0	9	10	19	13	13	0	0	26	9	8	0	0	0	3	3	17	21	0	5	3	2	3
5250	NP_002626.1	SLC25A3	13	13	8	7	5	6	26	9	8	9	10	36	7	8	0	0	15	11	9	5	0	0	6	5	13	13	7	4	0	0	3
6141	NP_000970.1	RPL18	20	18	8	12	9	10	39	23	21	13	14	71	14	21	9	7	51	20	18	4	5	0	13	11	10	11	4	10	11	0	2
10949	NP_006796.1	HNRNPA0	16	14	8	14	9	15	46	14	13	16	16	59	13	16	7	9	45	14	16	0	0	0	5	4	10	10	3	7	8	6	7
65059	NP_998754.1	RAPH1	3	2	8	6	0	0	14	0	0	4	2	6	0	0	0	0	0	0	0	0	0	0	2	0	3	0	0	0	0	0	0
26100	NP_057087.2	WIPI2	17	17	8	9	4	7	28	17	19	18	17	71	0	4	5	5	14	11	11	5	5	6	15	17	17	16	5	4	0	0	2
4001	NP_005564.1	LMNB1	15	14	8	7	5	0	20	0	0	8	8	16	8	9	0	0	17	14	11	2	0	3	6	7	14	15	0	9	8	3	0
2037	NP_001129026.1	EPB41L2	37	34	8	4	3	0	15	0	0	0	5	5	4	14	5	11	34	19	22	0	8	9	37	34	19	17	0	15	14	20	17
23435	NP_031401.1	TARDBP	9	9	8	9	13	6	36	0	0	8	9	17	9	7	0	3	19	0	0	9	0	0	0	4	5	5	9	8	8	0	0
3799	NP_004512.1	KIF5B	13	9	8	9	0	0	17	5	0	18	14	37	18	14	21	22	75	9	9	0	0	0	13	8	7	7	0	0	0	0	0
4676	NP_005960.1	NAP1L4	15	14	8	8	9	8	33	17	18	10	8	53	5	0	6	7	18	9	8	0	12	12	14	13	15	14	4	9	9	6	5
8148	NP_631961.1	TAF15	13	11	8	8	11	10	37	0	0	0	0	0	0	0	7	0	7	10	6	8	0	0	0	0	0	0	8	0	10	11	13
163	NP_001273.1	AP2B1	5	4	8	5	5	3	21	0	0	3	0	3	0	5	3	4	12	4	0	0	0	0	5	4	2	4	0	0	0	0	0
2091	NP_001427.2	FBL	16	16	8	9	15	16	48	8	9	16	15	48	11	11	7	7	36	16	16	9	0	0	10	10	8	5	14	10	10	9	14
51429	NP_057308.1	SNX9	3	3	8	9	8	10	35	0	0	0	5	5	0	0	4	4	8	0	0	0	0	0	0	3	0	3	0	0	0	0	0
9097	NP_005142.1	USP14	5	4	8	9	3	6	26	0	0	8	4	12	3	4	0	5	12	4	3	0	0	0	2	5	3	0	0	0	0	0	0
11333	NP_055706.1	PDAP1	23	22	8	10	8	7	33	10	13	15	17	55	6	8	11	8	33	23	22	7	0	4	22	19	12	12	12	0	0	0	0
1213	NP_004850.1	CLTC	7	5	8	7	5	3	23	9	3	13	8	33	12	15	0	0	27	0	0	0	0	0	3	0	5	5	0	5	4	5	7
2107	NP_004721.1	ETF1	8	6	8	7	0	4	19	4	4	8	11	27	3	6	0	0	9	8	6	0	0	0	3	0	3	0	0	0	0	0	0
9184	NP_004716.1	BUB3	11	10	8	12	8	9	37	10	10	11	15	46	8	13	5	4	30	5	3	10	0	4	11	9	10	10	10	2	3	0	0
23294	NP_056060.2	ANKS1A	5	4	7	6	5	3	21	0	0	2	0	2	0	0	0	0	0	0	4	0	0	0	5	4	0	0	0	0	0	0	0
10460	NP_006333.1	TACC3	6	3	7	7	4	6	24	0	0	0	0	0	0	0	5	6	11	0	0	0	3	6	0	0	0	0	0	0	0	0	0
6228	NP_001016.1	RPS23	7	5	7	5	4	4	20	9	3	12	13	37	5	0	3	4	12	4	4	4	0	0	4	4	0	0	4	5	5	5	7
9524	NP_612510.1	TECR	8	7	7	6	4	4	21	0	0	4	4	8	4	4	0	0	8	0	0	2	0	0	8	7	0	0	0	0	0	0	0
989	NP_001011553.2	SEPT7	24	17	7	10	3	4	24	0	3	8	7	18	5	5	5	6	21	4	4	0	24	17	7	4	5	8	0	8	6	11	9
7407	NP_006286.1	VARS	9	6	7	0	4	0	11	0	0	0	9	9	7	6	0	5	18	6	3	0	6	6	4	0	4	9	0	4	4	6	4
1615	NP_001340.2	DARS	18	12	7	7	11	7	32	5	2	5	4	16	16	17	8	9	50	18	7	0	12	12	4	5	7	11	2	0	0	0	0
7430	NP_001104547.1	EZR	25	23	7	3	3	6	19	0	0	0	0	0	4	0	0	3	7	8	0	0	0	0	0	0	7	8	0	23	25	14	16
5917	NP_002878.2	RARS	17	16	7	15	8	10	40	0	0	4	4	8	11	9	3	3	26	16	17	6	15	9	10	11	10	9	6	11	7	9	7
509	NP_005165.1	ATP5C1	12	11	7	9	8	6	30	13	13	8	7	41	9	7	4	4	24	6	8	8	0	4	0	4	0	0	11	12	9	8	7
1540	NP_001035814.1	CYLD	5	4	7	7	12	8	34	0	0	0	0	0	0	0	0	0	0	0	0	0	4	5	0	0	0	0	0	0	0	0	0
6205	NP_001006.1	RPS11	6	5	7	8	5	6	26	11	8	7	7	33	5	4	0	4	13	0	5	5	0	0	0	0	0	0	6	4	0	0	0
7874	NP_003461.2	USP7	23	13	7	7	6	8	28	0	0	2	10	12	7	9	3	5	24	0	2	9	23	13	8	10	2	6	8	3	0	0	0
8570	NP_003676.2	KHSRP	39	27	7	13	14	17	51	12	8	13	14	47	11	11	0	0	22	11	11	27	4	5	24	21	24	27	39	0	0	0	0
6134	NP_006004.2	RPL10	11	10	7	3	5	8	23	11	11	11	12	45	6	5	4	4	19	11	8	9	0	0	8	7	7	8	10	3	0	4	3
5878	NP_004574.2	RAB5C	6	6	7	5	7	6	25	4	0	7	7	18	7	10	7	5	29	5	6	0	0	0	6	0	4	5	3	3	0	3	0
7919	NP_542165.1	DDX39B	25	23	7	14	19	16	56	9	6	16	17	48	15	17	4	6	42	10	9	12	0	0	11	8	23	25	11	4	3	0	2
56896	NP_064519.2	DPYSL5	40	34	7	5	0	4	16	0	8	12	11	31	2	5	0	4	11	22	20	0	0	0	23	22	34	40	0	0	0	0	0
1017	NP_439892.2	CDK2	5	4	7	5	5	4	21	11	7	6	6	30	2	4	0	0	6	4	5	0	0	0	0	0	0	0	0	0	0	0	0
25873	NP_056229.2	RPL36	0	0	7	5	6	6	24	5	0	7	4	16	5	7	0	0	12	0	0	0	0	0	0	0	0	0	0	0	0	0	0
5709	NP_002800.2	PSMD3	16	14	7	9	9	11	36	10	11	14	16	51	19	18	0	5	42	12	13	14	6	3	10	8	10	11	16	0	0	2	0
28988	NP_001116428.1	DBNL	13	11	7	7	3	4	21	7	10	13	11	41	4	4	0	4	12	6	11	0	10	9	9	13	10	9	0	0	0	0	0
10432	NP_006319.1	RBM14	8	7	7	12	7	6	32	4	3	9	13	29	9	9	0	3	21	8	7	0	0	0	4	5	0	3	0	5	4	3	2
57532	NP_065823.1	NUFIP2	14	14	7	7	5	8	27	2	2	13	14	31	16	17	8	10	51	11	10	0	14	13	11	14	12	10	0	0	0	0	0
8481	NP_003602.1	OFD1	0	0	7	10	7	6	30	3	3	9	7	22	117	93	23	27	260	0	0	0	0	0	0	0	0	0	0	0	0	0	0
27339	NP_055317.1	PRPF19	21	19	7	3	5	4	19	8	4	11	7	30	3	5	13	10	31	7	11	6	12	12	4	6	0	5	6	19	21	11	15
3838	NP_002257.1	KPNA2	12	10	7	8	7	5	27	4	0	8	8	20	3	3	0	2	8	0	0	4	3	0	6	0	4	4	4	12	10	8	7
9928	NP_055690.1	KIF14	0	0	7	7	9	11	34	0	0	0	0	0	2	3	0	0	5	0	0	0	0	0	0	0	0	0	0	0	0	0	0
93323	NP_219485.1	HAUS8	0	0	7	5	4	6	22	0	0	0	0	0	25	22	14	14	75	0	0	0	0	0	0	0	0	0	0	0	0	0	0
4288	NP_002408.3	MKI67	103	93	7	6	8	4	25	14	10	21	16	61	10	8	6	5	29	9	12	93	77	78	24	19	0	8	103	30	27	33	26
6455	NP_003016.1	SH3GL1	7	6	7	5	6	6	24	14	15	13	11	53	0	3	0	0	3	0	5	0	0	0	4	5	7	6	0	0	0	0	0
6152	NP_000977.1	RPL24	22	17	7	10	10	8	35	17	13	12	11	53	14	14	7	6	41	22	17	9	6	4	16	14	8	10	12	11	12	9	9
1933	NP_066944.1	EEF1B2	15	14	7	7	5	5	24	6	7	11	9	33	4	3	10	9	26	4	4	0	8	12	6	7	7	5	0	13	14	13	15
10598	NP_036243.1	AHSA1	9	9	7	9	10	6	32	0	7	11	14	32	0	6	0	0	6	9	9	3	3	0	5	7	5	6	0	0	0	0	0
26999	NP_001032409.2	CYFIP2	8	3	7	3	4	4	18	0	0	0	0	0	0	0	2	0	2	0	0	0	0	0	3	0	3	8	0	0	0	0	0
3843	NP_002262.3	IPO5	0	0	7	4	0	6	17	0	3	2	2	7	2	4	0	0	6	0	0	0	0	0	0	0	0	0	0	0	0	0	0
301	NP_000691.1	ANXA1	17	16	7	0	8	6	21	0	0	3	4	7	0	0	0	0	0	0	0	0	0	0	0	0	0	0	0	14	13	16	17
10644	NP_001007226.1	IGF2BP2	4	2	6	0	8	9	23	0	0	0	0	0	0	0	0	0	0	0	0	0	0	0	0	0	2	4	0	0	0	0	0
54930	NP_060285.2	HAUS4	0	0	6	0	3	0	9	0	0	0	0	0	17	11	9	15	52	0	0	0	0	0	0	0	0	0	0	0	0	0	0
4678	NP_002473.2	NASP	57	57	6	8	5	4	23	0	0	0	4	4	0	3	0	0	3	32	26	57	27	26	31	32	33	33	57	21	16	19	20
23	NP_001081.1	ABCF1	3	3	6	4	2	3	15	0	0	3	0	3	6	6	0	0	12	0	3	0	0	0	3	3	0	0	0	0	0	0	0
6638	NP_073716.1	SNRPN	18	15	6	4	2	5	17	0	0	0	0	0	5	6	0	0	11	0	3	15	4	0	11	12	14	18	12	0	0	0	0
10982	NP_055083.1	MAPRE2	8	8	6	8	6	5	25	15	14	7	10	46	5	5	4	5	19	4	4	4	8	8	0	6	0	0	3	0	0	0	0
84292	NP_115708.1	WDR83	0	0	6	8	10	11	35	0	0	2	5	7	0	0	4	4	8	0	0	0	0	0	0	0	0	0	0	0	0	0	0
6159	NP_000983.1	RPL29	6	4	6	6	7	7	26	5	5	6	6	22	4	5	0	0	9	0	0	0	4	4	6	0	0	0	0	0	0	0	4
5902	NP_002873.1	RANBP1	11	5	6	6	4	5	21	13	10	0	4	27	5	5	0	0	10	0	0	0	0	0	5	11	4	0	0	0	0	0	0
5928	NP_005601.1	RBBP4	27	25	6	0	6	7	19	2	0	8	9	19	3	0	0	7	10	7	12	27	14	10	20	20	14	14	25	5	0	0	2
2935	NP_001123478.1	GSPT1	0	0	6	7	4	4	21	0	8	0	0	8	0	0	0	0	0	0	0	0	0	0	0	0	0	0	0	0	0	0	0
11168	NP_066967.3	PSIP1	9	6	6	4	6	7	23	4	4	0	3	11	5	4	0	0	9	5	4	6	0	0	4	0	0	3	9	0	4	0	0
22848	NP_055726.3	AAK1	0	0	6	5	0	0	11	0	0	5	0	5	0	0	0	4	4	0	0	0	0	0	0	0	0	0	0	0	0	0	0
51520	NP_064502.9	LARS	18	16	6	8	3	2	19	0	0	9	9	18	6	13	0	0	19	5	7	0	3	2	11	10	16	18	0	0	0	0	0
51441	NP_001166599.1	YTHDF2	3	0	6	7	3	0	16	13	13	10	8	44	6	5	0	0	11	0	3	0	0	0	0	0	0	0	0	0	0	0	0
160	NP_055018.2	AP2A1	0	0	6	0	0	0	6	0	0	0	0	0	2	0	0	0	2	0	0	0	0	0	0	0	0	0	0	0	0	0	0
81	NP_004915.2	ACTN4	24	22	6	6	6	6	24	15	11	11	9	46	4	3	5	4	16	4	9	0	0	0	11	8	20	22	0	24	0	0	0
6181	NP_000995.1	RPLP2	25	24	6	8	8	5	27	16	15	22	22	75	7	9	7	6	29	24	25	11	0	3	15	12	16	17	12	0	0	0	0
7317	NP_003325.2	UBA1	10	8	6	6	14	16	42	12	0	7	8	27	0	3	4	6	13	3	0	0	8	10	3	0	6	8	2	0	0	0	0
92609	NP_001001563.1	TIMM50	16	15	6	5	7	7	25	13	10	14	13	50	11	9	0	0	20	9	15	4	0	0	15	12	16	15	4	0	0	0	0
10728	NP_006592.3	PTGES3	0	0	6	6	10	8	30	5	7	6	7	25	0	0	0	0	0	0	0	0	0	0	0	0	0	0	0	0	0	0	0
10111	NP_005723.2	RAD50	3	0	6	7	5	6	24	0	0	0	0	0	10	11	0	6	27	3	0	0	0	0	0	0	0	0	0	0	0	0	0
64793	NP_073615.2	CEP85	0	0	6	5	2	6	19	13	21	22	17	73	0	0	0	0	0	0	0	0	0	0	0	0	0	0	0	0	0	0	0
56993	NP_064628.1	TOMM22	10	10	6	4	5	5	20	3	4	12	9	28	5	3	0	0	8	10	10	4	0	0	6	7	9	10	5	0	0	0	0
54505	NP_061903.2	DHX29	4	4	6	8	0	0	14	2	0	6	6	14	3	4	0	0	7	2	2	0	0	4	4	3	0	0	0	0	0	0	0
124801	NP_689557.1	LSM12	6	5	6	6	4	5	21	2	0	7	4	13	0	0	0	6	6	6	5	0	0	0	0	0	0	0	0	0	0	0	0
6189	NP_000997.1	RPS3A	17	17	6	7	4	7	24	15	8	18	16	57	11	12	7	8	38	17	17	10	5	5	7	6	9	12	12	11	7	7	8
2288	NP_002005.1	FKBP4	7	2	6	7	6	7	26	14	13	16	22	65	0	0	0	0	0	0	0	0	0	0	0	0	0	0	0	0	2	0	7
6154	NP_000978.1	RPL26	12	12	6	11	10	10	37	6	8	15	12	41	7	9	0	4	20	12	10	12	0	0	5	4	7	10	10	0	0	0	0
6146	NP_000974.1	RPL22	10	10	6	8	6	6	26	0	0	5	5	10	6	7	6	4	23	9	9	7	0	0	9	10	10	8	8	0	2	0	0
3066	NP_001518.3	HDAC2	23	17	6	5	4	6	21	4	5	0	0	9	3	0	0	0	3	0	0	17	23	13	0	2	0	4	16	8	0	8	7
3337	NP_006136.1	DNAJB1	20	17	6	6	7	7	26	8	13	15	12	48	3	4	0	0	7	8	11	17	0	0	8	6	8	10	20	0	0	0	0
5214	NP_002618.1	PFKP	11	11	6	6	6	8	26	3	4	11	14	32	5	7	0	0	12	5	7	5	0	0	0	3	11	11	6	0	0	0	0
5211	NP_002617.3	PFKL	6	5	6	5	9	8	28	0	0	3	3	6	0	0	0	0	0	3	0	0	0	0	5	4	5	6	3	0	0	0	0
3615	NP_000875.2	IMPDH2	2	0	6	4	6	8	24	0	0	4	5	9	0	0	0	0	0	0	0	0	2	0	0	0	0	0	0	0	0	0	0
9817	NP_036421.2	KEAP1	14	12	6	4	2	0	12	7	6	9	12	34	36	40	20	18	114	8	4	0	14	12	5	6	0	0	0	0	0	0	0
6132	NP_150644.1	RPL8	7	7	6	5	5	5	21	10	7	3	0	20	6	5	0	0	11	4	4	7	3	3	6	6	6	6	7	5	5	6	7
6636	NP_003086.1	SNRPF	8	6	6	6	6	4	22	0	0	0	3	3	3	5	0	3	11	0	0	4	3	6	0	0	0	0	8	0	0	0	0
3301	NP_001530.1	DNAJA1	3	0	6	5	5	8	24	6	8	11	4	29	8	10	6	5	29	0	0	0	0	0	3	0	0	0	0	0	0	0	0
4172	NP_002379.2	MCM3	8	7	6	3	0	0	9	3	0	5	8	16	3	5	0	0	8	0	2	0	7	8	4	0	0	0	0	0	0	0	0
51552	NP_057406.2	RAB14	7	5	6	5	8	5	24	0	0	4	5	9	0	10	0	0	10	0	0	5	0	0	0	0	0	7	0	0	0	0	0
55596	NP_060082.2	ZCCHC8	17	16	6	4	0	0	10	0	0	0	0	0	6	6	4	3	19	0	0	0	0	0	16	17	4	7	4	0	0	0	0
8661	NP_003741.1	EIF3A	10	10	6	9	7	9	31	0	0	2	10	12	8	13	10	10	41	0	4	0	10	10	7	4	2	4	0	0	0	0	0
9342	NP_004773.1	SNAP29	14	12	6	4	0	0	10	8	10	9	6	33	5	4	0	0	9	8	9	0	0	0	8	7	12	14	0	0	0	0	0
9414	NP_001164101.1	TJP2	3	0	6	14	10	7	37	0	0	5	3	8	8	8	8	5	29	0	0	0	0	0	3	0	0	0	0	0	0	0	0
3608	NP_004506.2	ILF2	10	9	6	6	5	7	24	19	11	12	15	57	4	3	8	6	21	8	9	3	6	4	6	8	8	10	4	7	6	7	4
4173	NP_005905.2	MCM4	11	9	5	0	0	0	5	0	0	5	4	9	7	6	0	0	13	8	0	9	0	0	0	0	7	6	11	0	0	4	0
6730	NP_055045.2	SRP68	13	13	5	5	0	0	10	6	8	6	6	26	8	12	8	9	37	10	13	0	8	7	7	11	0	3	0	7	13	11	6
24144	NP_001008697.1	TFIP11	10	8	5	3	8	5	21	0	0	0	0	0	0	0	0	0	0	0	0	10	0	0	5	3	0	0	8	0	0	0	0
8833	NP_003866.1	GMPS	12	12	5	10	0	0	15	6	7	11	11	35	5	2	0	4	11	4	2	10	12	6	4	3	11	12	10	0	0	0	0
10970	NP_006816.2	CKAP4	3	2	5	6	3	4	18	0	0	0	0	0	4	0	2	2	8	0	3	0	0	0	0	2	0	0	0	2	0	0	0
23215	NP_055987.2	PRRC2C	17	14	5	4	3	4	16	5	4	8	13	30	9	14	8	14	45	5	6	0	11	0	14	17	9	6	3	0	0	0	0
8480	NP_003601.1	RAE1	3	0	5	8	7	9	29	0	0	2	0	2	5	6	7	8	26	0	0	0	0	0	0	0	0	0	0	0	0	3	0
5706	NP_002797.3	PSMC6	5	4	5	0	3	3	11	0	0	3	3	6	3	3	0	0	6	0	0	0	0	0	3	0	5	4	0	0	0	0	0
6143	NP_000972.1	RPL19	12	10	5	9	4	4	22	10	7	9	8	34	11	11	4	4	30	10	12	6	4	5	9	10	10	7	6	5	7	3	6
5571	NP_002724.1	PRKAG1	5	5	5	6	4	3	18	0	0	0	0	0	0	0	0	0	0	0	0	0	0	0	5	5	0	0	0	0	0	0	0
7514	NP_003391.1	XPO1	5	4	5	5	3	4	17	2	0	0	0	2	4	0	0	0	4	0	0	0	0	0	0	2	4	5	0	0	0	0	0
55854	NP_060941.2	ZC3H15	0	0	5	0	3	3	11	0	0	0	0	0	0	0	0	0	0	0	0	0	0	0	0	0	0	0	0	0	0	0	0
23644	NP_055144.3	EDC4	12	11	5	8	6	6	25	0	0	0	3	3	32	34	26	35	127	4	6	0	12	11	10	8	5	6	0	0	0	0	0
4733	NP_004138.1	DRG1	8	6	5	6	5	4	20	9	10	7	5	31	3	5	9	9	26	6	4	0	0	0	6	8	4	0	0	0	0	0	0
6230	NP_001019.1	RPS25	6	5	5	7	5	7	24	5	6	8	8	27	6	6	0	0	12	5	4	0	0	0	6	4	0	3	3	4	5	4	0
3191	NP_001524.2	HNRNPL	41	37	5	10	14	16	45	26	22	16	21	85	16	12	15	14	57	12	8	16	29	27	12	16	28	21	11	41	37	33	32
55717	NP_060587.8	WDR11	3	3	5	3	5	3	16	0	0	4	3	7	4	0	3	0	7	0	0	0	0	0	3	3	0	0	0	0	0	0	0
6169	NP_000990.1	RPL38	6	6	5	8	6	6	25	0	7	10	12	29	9	9	0	4	22	0	3	0	0	0	6	5	4	6	0	0	0	0	0
6160	NP_001092047.1	RPL31	22	15	5	4	5	6	20	13	12	14	13	52	12	13	0	0	25	15	22	8	0	0	9	10	8	6	8	5	9	6	6
1155	NP_001272.2	TBCB	9	9	5	9	10	12	36	6	4	6	7	23	0	0	2	3	5	2	9	4	0	3	9	5	4	4	4	0	0	0	0
10318	NP_006049.3	TNIP1	0	0	5	5	0	4	14	0	0	0	0	0	0	2	5	5	12	0	0	0	0	0	0	0	0	0	0	0	0	0	0
1431	NP_004068.2	CS	3	0	5	0	0	0	5	0	0	0	0	0	0	0	0	0	0	0	3	0	0	0	0	0	0	0	0	0	0	0	0
1400	NP_001304.1	CRMP1	6	6	5	0	0	5	10	0	0	0	0	0	0	0	0	0	0	0	6	0	0	0	0	0	0	6	0	0	0	0	0
2058	NP_004437.2	EPRS	38	29	5	8	8	5	26	0	5	3	4	12	17	23	2	0	42	4	0	0	29	38	7	5	4	7	0	8	9	15	8
196513	NP_689853.3	DCP1B	0	0	5	0	0	0	5	0	0	7	5	12	0	0	0	0	0	0	0	0	0	0	0	0	0	0	0	0	0	0	0
23521	NP_036555.1	RPL13A	16	16	5	11	9	8	33	14	13	11	12	50	17	19	0	0	36	16	16	0	0	0	5	4	0	4	0	0	0	0	0
9218	NP_003565.4	VAPA	16	12	5	5	6	5	21	0	3	5	5	13	2	0	3	0	5	8	7	0	0	0	5	6	6	0	0	12	16	4	6
11313	NP_009191.1	LYPLA2	16	14	5	6	5	6	22	15	12	13	11	51	0	4	9	7	20	9	12	6	9	8	16	13	9	7	8	8	12	14	12
8315	NP_006759.3	BRAP	8	7	5	0	0	0	5	0	0	4	0	4	3	4	3	0	10	0	3	0	7	8	0	3	3	4	0	0	0	0	0
158	NP_001116850.1	ADSL	0	0	5	5	8	3	21	0	0	0	0	0	0	0	0	0	0	0	0	0	0	0	0	0	0	0	0	0	0	0	0
6147	NP_000975.2	RPL23A	11	10	5	9	11	12	37	15	14	14	11	54	3	8	0	0	11	7	7	0	0	0	10	11	8	7	7	0	0	0	0
4174	NP_006730.2	MCM5	8	8	5	7	3	5	20	0	4	3	3	10	4	0	0	0	4	0	3	0	0	0	8	8	4	4	0	0	0	0	0
372	NP_001646.2	ARCN1	7	5	5	6	3	5	19	7	8	8	11	34	3	0	0	0	3	7	3	0	0	0	5	0	4	0	0	0	0	0	0
1173	NP_004059.2	AP2M1	0	0	5	4	5	5	19	0	0	3	0	3	4	5	3	4	16	0	0	0	0	0	0	0	0	0	0	0	0	0	0
10935	NP_054817.2	PRDX3	9	8	5	5	15	18	43	8	9	11	13	41	3	3	10	9	25	0	0	0	0	0	0	0	0	0	0	9	8	8	5
100505818	XP_003118949.1	LOC100505818	5	5	5	5	4	4	18	0	0	0	3	3	4	4	4	5	17	0	0	0	0	5	3	0	5	4	0	0	0	0	0
1936	NP_001123527.1	EEF1D	73	72	5	11	0	0	16	0	0	3	3	6	0	0	8	8	16	0	0	0	15	16	0	0	0	0	0	72	73	55	68
100526783	NP_001185987.1	C15orf38-AP3S2	19	18	5	9	8	8	30	7	10	10	10	37	0	0	2	2	4	14	19	10	0	0	5	7	17	18	13	0	4	0	4
831	NP_001035905.1	CAST	10	8	5	3	0	3	11	0	0	0	0	0	0	0	0	0	0	0	0	0	7	4	3	0	10	8	0	0	0	0	0
85377	NP_203744.1	MICALL1	3	0	5	0	0	0	5	0	0	0	0	0	0	0	0	0	0	0	0	0	0	0	3	0	0	0	0	0	0	0	0
5204	NP_002615.2	PFDN5	5	4	5	3	4	3	15	16	18	8	9	51	0	0	0	0	0	0	0	0	0	0	4	5	3	4	0	0	0	0	0
6231	NP_001020.2	RPS26	9	9	5	6	7	6	24	13	10	14	12	49	9	10	7	6	32	9	9	5	0	0	7	6	0	3	3	4	0	0	2
54859	NP_001026873.2	C3orf75	5	5	5	4	0	0	9	2	0	5	5	12	0	0	0	0	0	5	5	0	0	4	5	0	5	3	0	0	0	0	0
120	NP_001112.2	ADD3	13	10	5	5	4	2	16	0	0	0	0	0	0	0	0	0	0	6	4	0	0	0	10	13	0	7	0	0	0	0	0
9632	NP_004913.2	SEC24C	0	0	5	4	0	0	9	11	10	11	11	43	0	0	0	0	0	0	0	0	0	0	0	0	0	0	0	0	0	0	0
64151	NP_071741.2	NCAPG	5	4	5	4	0	0	9	0	0	0	3	3	0	0	0	0	0	0	3	0	0	0	4	5	3	3	2	0	0	0	0
55559	NP_059988.3	HAUS7	0	0	5	6	0	0	11	0	0	0	0	0	8	7	10	8	33	0	0	0	0	0	0	0	0	0	0	0	0	0	0
1314	NP_004362.2	COPA	0	0	5	4	3	0	12	0	0	0	0	0	8	9	0	0	17	0	0	0	0	0	0	0	0	0	0	0	0	0	0
10006	NP_001171587.1	ABI1	0	0	5	0	0	3	8	0	0	0	0	0	0	2	0	0	2	0	0	0	0	0	0	0	0	0	0	0	0	0	0
5305	NP_005019.2	PIP4K2A	3	0	5	0	3	3	11	0	0	0	0	0	0	0	0	0	0	0	0	0	3	0	0	0	0	0	0	0	0	0	0
1968	NP_001406.1	EIF2S3	5	2	5	8	5	7	25	0	0	6	9	15	7	8	3	3	21	0	5	0	0	0	2	0	0	0	0	0	0	0	0
1476	NP_000091.1	CSTB	7	0	5	6	9	6	26	7	11	4	6	28	0	0	31	33	64	0	0	0	0	7	0	0	0	0	0	0	0	0	0
9043	NP_001124000.1	SPAG9	8	8	5	2	0	0	7	0	0	0	2	2	13	11	18	13	55	0	0	0	0	5	5	8	8	5	0	0	0	0	0
7345	NP_004172.2	UCHL1	0	0	5	4	16	19	44	13	12	0	0	25	0	0	14	14	28	0	0	0	0	0	0	0	0	0	0	0	0	0	0
55898	NP_061141.2	UNC45A	0	0	4	6	4	0	14	0	4	9	9	22	0	2	3	6	11	0	0	0	0	0	0	0	0	0	0	0	0	0	0
7536	NP_973726.2	SF1	26	23	4	4	0	4	12	0	0	0	0	0	0	0	2	0	2	7	9	23	0	0	0	0	8	11	26	0	0	3	4
4000	NP_733821.1	LMNA	51	48	4	5	7	11	27	7	0	0	0	7	0	0	0	0	0	0	0	0	4	5	0	0	0	0	0	48	51	32	24
1452	NP_001883.4	CSNK1A1	0	0	4	8	6	5	23	0	0	6	8	14	6	6	0	0	12	0	0	0	0	0	0	0	0	0	0	0	0	0	0
100526740	NP_001185808.1	ATP5J2-PTCD1	5	5	4	3	4	6	17	0	4	4	4	12	0	0	0	0	0	0	0	0	0	2	4	0	0	5	0	5	5	0	0
821	NP_001737.1	CANX	30	26	4	8	7	12	31	5	6	8	11	30	5	6	3	0	14	0	0	0	0	0	6	4	30	26	0	0	0	0	0
118	NP_001110.2	ADD1	9	7	4	4	0	3	11	0	0	0	0	0	0	2	0	0	2	7	4	0	0	0	6	6	4	9	0	0	0	0	0
9887	NP_001167532.1	SMG7	0	0	4	11	4	3	22	0	0	4	5	9	0	0	0	0	0	0	0	0	0	0	0	0	0	0	0	0	0	0	0
10238	NP_005819.3	DCAF7	0	0	4	6	8	6	24	2	0	4	5	11	4	4	4	0	12	0	0	0	0	0	0	0	0	0	0	0	0	0	0
10226	NP_005808.3	PLIN3	9	7	4	4	0	0	8	0	0	0	0	0	0	0	0	0	0	4	5	0	0	0	5	4	7	9	0	5	3	6	4
6613	NP_008868.3	SUMO2	6	0	4	0	0	0	4	0	0	4	4	8	0	3	0	0	3	0	0	0	6	0	0	0	0	0	0	0	0	0	0
55833	NP_060919.2	UBAP2	7	5	4	6	3	3	16	0	2	5	6	13	0	0	4	8	12	4	4	0	5	4	4	0	0	7	0	0	0	0	0
64848	NP_073739.3	YTHDC2	5	0	4	5	0	0	9	0	0	6	5	11	0	0	0	0	0	0	0	0	0	0	5	0	0	0	0	0	0	0	0
10914	NP_116021.2	PAPOLA	71	59	4	0	0	3	7	0	0	0	0	0	0	0	0	0	0	39	37	71	14	12	37	30	21	16	59	0	0	0	0
7411	NP_003363.1	VBP1	5	4	4	4	4	5	17	15	18	19	16	68	2	0	0	0	2	4	5	0	0	0	3	0	0	0	0	0	0	0	0
23028	NP_055828.2	KDM1A	0	0	4	0	0	0	4	0	0	0	0	0	0	0	0	0	0	0	0	0	0	0	0	0	0	0	0	0	0	0	0
4836	NP_066565.1	NMT1	4	0	4	4	3	3	14	4	4	8	13	29	0	0	5	3	8	0	0	0	0	0	0	0	0	4	0	0	0	0	0
2193	NP_004452.1	FARSA	6	5	4	5	3	0	12	0	5	7	8	20	0	3	0	0	3	0	0	6	5	0	0	0	0	3	5	0	0	0	0
55299	NP_060791.3	BRIX1	4	4	4	3	7	6	20	2	0	6	5	13	0	0	0	0	0	0	0	0	0	0	0	0	0	0	0	2	3	4	4
3936	NP_002289.2	LCP1	36	32	4	3	0	0	7	0	0	0	0	0	0	0	0	0	0	9	5	0	32	36	0	6	0	0	0	0	0	0	0
4898	NP_002516.2	NRD1	0	0	4	0	0	0	4	0	0	0	0	0	0	0	0	0	0	0	0	0	0	0	0	0	0	0	0	0	0	0	0
10061	NP_005683.2	ABCF2	6	4	4	0	0	0	4	0	0	0	0	0	0	0	0	0	0	4	3	0	4	0	6	3	0	0	2	0	0	0	0
51493	NP_055121.1	C22orf28	8	8	4	3	4	4	15	0	9	10	12	31	7	6	2	4	19	7	8	5	4	0	8	7	0	0	6	0	0	0	0
3925	NP_001138926.1	STMN1	40	34	4	9	7	5	25	9	9	17	16	51	0	0	0	7	7	40	34	6	4	7	15	17	14	17	0	5	4	5	4
5111	NP_872590.1	PCNA	6	5	4	4	0	3	11	0	0	2	0	2	3	10	0	0	13	5	3	0	0	0	0	0	6	5	0	0	0	0	0
26973	NP_036256.2	CHORDC1	4	0	4	4	3	5	16	2	3	8	7	20	0	5	4	3	12	0	0	0	0	0	0	0	0	0	0	0	0	0	4
7175	NP_003283.2	TPR	94	87	4	2	2	0	8	7	10	20	28	65	92	103	42	43	280	31	26	16	94	87	54	54	23	34	13	49	47	43	45
10487	NP_001099000.1	CAP1	0	0	4	5	6	8	23	0	0	0	0	0	0	0	0	0	0	0	0	0	0	0	0	0	0	0	0	0	0	0	0
51741	NP_057457.1	WWOX	54	49	4	0	0	0	4	22	24	26	23	95	8	7	4	4	23	54	49	15	0	2	31	28	4	4	14	13	8	7	5
2130	NP_053733.2	EWSR1	8	5	4	4	3	0	11	0	5	4	4	13	0	0	0	0	0	5	8	0	0	0	0	0	0	0	0	0	0	0	0
55142	NP_060567.1	HAUS2	0	0	4	4	4	5	17	0	0	0	0	0	9	8	9	9	35	0	0	0	0	0	0	0	0	0	0	0	0	0	0
63893	NP_071349.3	UBE2O	18	17	4	0	0	0	4	0	0	0	0	0	0	5	0	0	5	3	0	0	18	17	5	4	0	0	0	0	0	0	0
26227	NP_006614.2	PHGDH	17	17	4	8	5	7	24	11	10	13	12	46	0	0	0	0	0	8	5	0	0	0	6	12	17	17	4	0	0	0	0
317762	NP_001138467.1	CCDC85C	0	0	4	7	0	0	11	0	0	0	3	3	0	0	0	0	0	0	0	0	0	0	0	0	0	0	0	0	0	0	0
11051	NP_008937.1	NUDT21	22	19	4	6	6	6	22	0	3	5	7	15	0	0	0	0	0	8	12	18	13	17	7	8	5	5	22	2	5	19	8
57519	NP_065810.2	STARD9	0	0	4	0	0	0	4	0	0	0	0	0	6	5	0	0	11	0	0	0	0	0	0	0	0	0	0	0	0	0	0
6428	NP_003008.1	SRSF3	9	6	4	0	4	4	12	6	6	9	9	30	0	0	5	4	9	6	5	0	0	0	0	0	0	0	0	0	9	0	0
6426	NP_008855.1	SRSF1	16	15	4	4	4	6	18	0	0	4	0	4	0	5	0	0	5	0	0	0	0	0	0	0	15	16	0	0	0	0	0
8565	NP_003671.1	YARS	9	7	4	0	3	2	9	2	0	7	8	17	0	0	0	0	0	2	3	0	0	0	0	4	9	7	0	0	0	0	0
85461	NP_203752.2	TANC1	0	0	4	0	0	0	4	0	0	0	0	0	0	0	0	0	0	0	0	0	0	0	0	0	0	0	0	0	0	0	0
7334	NP_003339.1	UBE2N	0	0	4	0	0	0	4	0	0	0	0	0	0	0	0	0	0	0	0	0	0	0	0	0	0	0	0	0	0	0	0
157922	NP_056262.3	CAMSAP1	2	0	4	4	0	0	8	0	4	6	6	16	4	2	0	4	10	0	0	0	0	2	0	0	0	0	0	0	0	0	0
10135	NP_005737.1	NAMPT	5	4	4	0	0	4	8	6	0	14	8	28	4	3	0	0	7	4	4	3	0	0	3	0	5	0	0	0	0	0	0
10056	NP_005678.3	FARSB	3	3	4	0	2	3	9	0	0	0	0	0	0	0	0	0	0	0	0	0	2	0	0	0	3	3	0	0	0	0	0
8218	NP_009029.3	CLTCL1	0	0	4	0	0	0	4	0	0	0	0	0	0	0	0	0	0	0	0	0	0	0	0	0	0	0	0	0	0	0	0
10539	NP_001186797.1	GLRX3	0	0	4	5	0	7	16	0	2	6	4	12	0	0	0	0	0	0	0	0	0	0	0	0	0	0	0	0	0	0	0
51637	NP_057123.1	C14orf166	3	3	4	5	6	4	19	0	0	6	6	12	0	5	0	0	5	3	0	0	0	0	3	0	0	3	0	0	0	0	0
10423	NP_006310.1	CDIPT	5	2	4	4	6	6	20	0	0	0	4	4	5	5	0	3	13	0	0	0	0	0	5	2	0	0	0	0	0	0	0
66036	NP_056273.2	MTMR9	3	0	4	6	0	0	10	0	0	2	0	2	0	0	0	0	0	0	0	0	0	0	0	0	3	0	0	0	0	0	0
55968	NP_057227.2	NSFL1C	97	95	4	11	4	4	23	24	30	26	25	105	7	13	9	11	40	97	95	0	0	0	68	70	67	68	5	22	26	27	31
26130	NP_056450.2	GAPVD1	6	4	4	3	0	0	7	0	4	4	4	12	13	17	8	7	45	4	0	0	0	0	6	4	0	0	0	0	0	0	0
79009	NP_076950.1	DDX50	8	8	4	3	0	6	13	0	0	0	0	0	0	0	0	0	0	8	3	7	0	0	0	5	0	0	8	0	0	0	0
55835	NP_060921.3	CENPJ	0	0	4	2	0	0	6	0	0	4	8	12	5	11	5	2	23	0	0	0	0	0	0	0	0	0	0	0	0	0	0
10419	NP_006100.2	PRMT5	5	3	4	4	0	0	8	0	0	0	6	6	4	4	7	8	23	0	0	0	0	0	5	0	3	0	0	0	0	0	0
3267	NP_001128659.1	AGFG1	0	0	4	0	0	0	4	0	0	0	0	0	0	0	0	0	0	0	0	0	0	0	0	0	0	0	0	0	0	0	0
9141	NP_004699.1	PDCD5	10	8	4	0	2	0	6	5	5	8	5	23	0	3	3	6	12	8	10	5	0	0	4	0	8	6	5	0	0	0	0
9531	NP_004272.2	BAG3	2	0	4	5	7	6	22	10	13	18	18	59	0	0	4	5	9	0	0	0	0	0	0	2	0	0	0	0	0	0	0
10273	NP_005852.2	STUB1	0	0	4	3	0	0	7	7	9	13	12	41	0	0	0	0	0	0	0	0	0	0	0	0	0	0	0	0	0	0	0
6879	NP_005633.2	TAF7	6	5	4	4	6	3	17	0	0	2	0	2	0	0	0	0	0	6	5	4	0	0	0	0	0	0	0	0	0	0	0
103910	NP_291024.1	MYL12B	9	7	4	4	4	3	15	6	5	4	5	20	0	3	0	0	3	0	0	0	0	0	0	0	7	9	0	0	3	0	2
1785	NP_001177645.1	DNM2	0	0	4	3	0	0	7	0	0	0	2	2	0	0	0	0	0	0	0	0	0	0	0	0	0	0	0	0	0	0	0
10452	NP_001122388.1	TOMM40	2	0	4	4	6	7	21	0	5	3	3	11	0	4	0	0	4	0	0	0	0	0	0	0	2	0	0	0	0	0	0
9732	NP_055520.3	DOCK4	0	0	4	0	0	0	4	0	0	0	0	0	0	0	0	0	0	0	0	0	0	0	0	0	0	0	0	0	0	0	0
701	NP_001202.4	BUB1B	4	2	4	4	0	0	8	0	0	6	8	14	4	4	4	4	16	2	0	0	0	0	4	0	0	0	0	0	0	0	0
11140	NP_008996.1	CDC37	4	4	4	3	0	4	11	14	15	19	18	66	0	3	2	0	5	4	3	0	0	0	4	3	4	4	0	0	0	0	0
221150	NP_659498.4	SKA3	5	4	4	5	0	0	9	0	3	5	8	16	6	6	6	8	26	0	0	0	5	0	4	0	0	0	0	0	0	0	0
1891	NP_001389.2	ECH1	0	0	4	2	3	7	16	0	0	0	0	0	0	0	0	0	0	0	0	0	0	0	0	0	0	0	0	0	0	0	0
4666	NP_001106672.1	NACA	7	6	4	6	6	7	23	11	11	16	13	51	5	7	10	7	29	0	0	6	0	0	0	0	5	6	6	0	0	7	5
10979	NP_001128471.1	FERMT2	0	0	4	0	6	5	15	0	0	0	0	0	0	0	0	0	0	0	0	0	0	0	0	0	0	0	0	0	0	0	0
9987	NP_112740.1	HNRPDL	15	15	4	4	7	5	20	8	9	8	8	33	8	5	0	0	13	6	7	0	0	0	8	7	9	10	5	15	15	11	9
6232	NP_001021.1	RPS27	11	10	4	6	0	6	16	11	14	11	12	48	13	12	6	4	35	11	10	9	0	0	10	10	10	8	8	0	4	5	0
6117	NP_002936.1	RPA1	4	3	4	2	4	3	13	0	0	0	0	0	0	0	0	0	0	0	0	2	0	0	4	3	2	0	3	0	0	0	0
11335	NP_009207.2	CBX3	12	11	4	5	4	7	20	0	0	0	0	0	0	0	0	0	0	6	11	10	5	10	6	5	0	0	7	6	12	6	9
9765	NP_055548.3	ZFYVE16	8	4	4	0	0	4	8	0	0	3	3	6	6	5	0	0	11	2	0	0	4	0	8	4	0	4	0	0	0	0	0
23325	NP_056090.1	KIAA1033	3	0	4	0	3	0	7	0	0	0	0	0	0	0	0	0	0	0	0	0	0	3	0	0	0	0	0	0	0	0	0
9825	NP_001129245.1	SPATA2	0	0	4	0	0	0	4	0	0	0	0	0	0	0	0	0	0	0	0	0	0	0	0	0	0	0	0	0	0	0	0
5825	NP_002849.1	ABCD3	36	24	4	5	3	0	12	0	2	0	0	2	0	4	0	0	4	0	0	3	0	0	10	11	0	0	5	36	24	11	10
3028	NP_004484.1	HSD17B10	10	9	4	6	8	6	24	3	2	8	8	21	7	6	4	4	21	0	3	0	3	4	3	0	0	0	3	9	10	0	0
4176	NP_877577.1	MCM7	15	14	4	5	0	0	9	6	6	9	6	27	11	11	0	0	22	9	11	15	4	0	12	12	11	14	14	0	0	0	0
8668	NP_003748.1	EIF3I	6	6	4	6	6	3	19	0	0	0	3	3	7	6	3	0	16	3	6	0	5	4	6	4	3	4	0	3	4	0	2
348235	NP_872426.1	SKA2	6	4	4	5	3	2	14	0	0	0	3	3	0	0	0	0	0	0	0	0	6	4	0	0	0	0	0	0	0	0	0
6234	NP_001022.1	RPS28	8	7	4	4	5	4	17	7	6	0	0	13	3	3	0	0	6	0	0	3	0	0	6	4	7	8	4	0	0	0	0
5202	NP_036526.2	PFDN2	6	6	3	0	0	0	3	13	14	14	16	57	0	0	0	0	0	6	6	0	0	0	3	0	0	0	0	0	0	0	0
6165	NP_000987.2	RPL35A	6	5	3	8	9	8	28	8	9	8	7	32	5	5	0	0	10	5	6	5	0	0	4	4	3	5	5	5	4	3	0
221037	NP_004232.2	JMJD1C	28	23	3	0	0	0	3	3	0	5	7	15	0	0	0	0	0	0	0	28	0	0	4	3	0	0	23	0	0	0	0
55210	NP_060658.3	ATAD3A	6	4	3	0	0	0	3	0	0	0	0	0	0	0	0	0	0	6	4	0	0	0	2	3	3	3	0	0	0	0	0
23636	NP_036478.2	NUP62	0	0	3	0	4	3	10	0	0	0	0	0	0	0	2	0	2	0	0	0	0	0	0	0	0	0	0	0	0	0	0
5783	NP_542415.1	PTPN13	0	0	3	0	0	0	3	0	0	0	0	0	0	0	0	0	0	0	0	0	0	0	0	0	0	0	0	0	0	0	0
23381	NP_056142.2	SMG5	0	0	3	6	0	3	12	0	0	0	0	0	0	0	0	0	0	0	0	0	0	0	0	0	0	0	0	0	0	0	0
5584	NP_002731.4	PRKCI	0	0	3	3	0	0	6	0	0	0	0	0	0	0	0	0	0	0	0	0	0	0	0	0	0	0	0	0	0	0	0
10298	NP_005875.1	PAK4	3	0	3	6	0	4	13	0	4	4	3	11	0	0	0	0	0	0	3	0	0	0	0	0	0	0	0	0	0	0	0
29110	NP_037386.1	TBK1	0	0	3	4	5	4	16	0	0	4	6	10	8	10	9	8	35	0	0	0	0	0	0	0	0	0	0	0	0	0	0
6645	NP_006741.1	SNTB2	0	0	3	3	0	0	6	0	0	0	0	0	0	0	0	0	0	0	0	0	0	0	0	0	0	0	0	0	0	0	0
79837	NP_079055.3	PIP4K2C	4	3	3	3	0	0	6	0	0	0	0	0	3	0	0	2	5	3	0	0	0	0	0	0	0	0	4	0	0	0	0
324	NP_001120982.1	APC	0	0	3	0	0	3	6	0	0	0	0	0	3	10	3	0	16	0	0	0	0	0	0	0	0	0	0	0	0	0	0
6500	NP_733779.1	SKP1	5	2	3	0	0	0	3	8	7	5	4	24	4	5	0	0	9	0	0	0	5	2	0	0	0	0	0	0	0	0	0
100507703	XP_003119278.1	LOC100507703	0	0	3	0	0	0	3	0	0	0	0	0	0	0	0	0	0	0	0	0	0	0	0	0	0	0	0	0	0	0	0
1029	NP_001182061.1	CDKN2A	0	0	3	0	0	0	3	0	0	0	0	0	0	0	0	0	0	0	0	0	0	0	0	0	0	0	0	0	0	0	0
26136	NP_690042.1	TES	3	3	3	4	9	5	21	0	0	7	7	14	0	0	0	2	2	3	2	0	0	0	0	0	3	0	0	0	0	0	0
57650	NP_065941.2	KIAA1524	0	0	3	6	0	3	12	0	0	0	3	3	7	10	7	3	27	0	0	0	0	0	0	0	0	0	0	0	0	0	0
9787	NP_055565.3	DLGAP5	6	4	3	0	0	3	6	0	0	5	7	12	0	0	0	0	0	0	0	0	0	3	0	0	0	0	0	4	6	0	0
26330	NP_055179.1	GAPDHS	9	8	3	0	0	0	3	0	0	0	0	0	0	0	0	0	0	0	0	0	9	8	0	0	0	0	0	0	0	0	0
22803	NP_036387.2	XRN2	6	5	3	2	0	0	5	0	0	5	3	8	0	3	0	0	3	0	0	5	0	0	0	4	4	0	6	0	0	3	0
85440	NP_212132.2	DOCK7	0	0	3	0	0	0	3	0	0	0	0	0	0	0	0	0	0	0	0	0	0	0	0	0	0	0	0	0	0	0	0
9448	NP_004825.2	MAP4K4	0	0	3	5	4	2	14	0	0	0	0	0	0	0	0	0	0	0	0	0	0	0	0	0	0	0	0	0	0	0	0
10483	NP_116780.1	SEC23B	3	0	3	3	0	3	9	0	0	11	9	20	0	0	2	0	2	0	0	0	0	0	3	0	0	0	0	0	0	0	0
7329	NP_919235.1	UBE2I	4	0	3	4	3	4	14	0	0	0	3	3	6	7	4	3	20	0	0	0	0	0	0	0	0	0	0	0	0	0	4
57690	NP_061869.2	TNRC6C	0	0	3	0	0	0	3	0	0	3	0	3	0	4	0	0	4	0	0	0	0	0	0	0	0	0	0	0	0	0	0
1265	NP_958434.1	CNN2	7	6	3	3	0	2	8	3	0	0	0	3	4	6	0	0	10	6	7	0	0	0	0	0	0	0	0	0	0	0	0
6009	NP_005605.1	RHEB	5	4	3	0	0	0	3	0	2	3	0	5	2	4	0	0	6	2	0	5	0	0	0	0	0	0	4	0	0	0	0
8471	NP_003595.1	IRS4	24	23	3	0	0	0	3	4	11	30	26	71	22	26	0	0	48	7	10	0	0	0	22	23	21	24	3	0	0	0	0
6464	NP_892113.4	SHC1	0	0	3	0	0	0	3	0	0	0	0	0	0	0	0	0	0	0	0	0	0	0	0	0	0	0	0	0	0	0	0
8723	NP_003785.1	SNX4	0	0	3	0	0	0	3	0	0	0	0	0	3	0	0	0	3	0	0	0	0	0	0	0	0	0	0	0	0	0	0
23318	NP_056084.1	ZCCHC11	0	0	3	0	0	0	3	0	0	0	0	0	0	0	0	0	0	0	0	0	0	0	0	0	0	0	0	0	0	0	0
3251	NP_000185.1	HPRT1	5	0	3	7	10	8	28	2	4	5	6	17	0	0	8	8	16	0	0	0	5	0	0	0	0	0	0	0	0	0	0
6723	NP_003123.2	SRM	3	0	3	0	2	2	7	4	0	3	3	10	4	4	0	0	8	0	0	0	0	0	0	0	3	0	0	0	0	0	0
22974	NP_036244.2	TPX2	31	30	3	0	0	0	3	0	0	0	0	0	0	0	4	6	10	9	13	31	4	8	0	3	3	9	30	9	6	8	11
4646	NP_004990.3	MYO6	7	6	3	0	0	0	3	0	0	0	0	0	0	0	0	0	0	0	0	0	0	0	3	0	7	6	0	0	0	0	0
38	NP_000010.1	ACAT1	3	0	3	0	0	0	3	0	0	3	0	3	0	0	0	0	0	0	0	0	3	0	0	0	0	0	0	0	0	0	0
10097	NP_005713.1	ACTR2	0	0	3	0	4	3	10	6	5	0	0	11	0	0	0	0	0	0	0	0	0	0	0	0	0	0	0	0	0	0	0
10898	NP_001075028.1	CPSF4	0	0	3	0	0	0	3	0	0	0	0	0	3	3	0	0	6	0	0	0	0	0	0	0	0	0	0	0	0	0	0
5036	NP_006182.2	PA2G4	15	15	3	4	4	3	14	26	17	25	25	93	8	10	0	5	23	12	15	3	3	0	11	7	15	15	5	0	0	0	0
115098	NP_612451.1	CCDC124	4	4	3	0	0	0	3	0	0	3	5	8	0	0	0	0	0	4	0	0	0	0	4	0	4	2	0	0	0	0	0
1629	NP_001909.2	DBT	0	0	3	3	5	6	17	0	0	0	0	0	0	0	4	3	7	0	0	0	0	0	0	0	0	0	0	0	0	0	0
55789	NP_001138680.1	DEPDC1B	0	0	3	3	0	0	6	0	0	0	0	0	0	0	0	0	0	0	0	0	0	0	0	0	0	0	0	0	0	0	0
23450	NP_036558.3	SF3B3	46	43	3	0	3	3	9	0	0	5	11	16	0	2	0	0	2	12	12	46	24	26	27	29	15	14	43	25	24	27	36
5062	NP_002568.2	PAK2	4	4	3	0	0	0	3	0	0	0	0	0	0	0	0	0	0	0	4	0	0	4	0	0	0	0	0	0	0	0	0
80153	NP_079359.2	EDC3	0	0	3	4	0	0	7	0	0	3	7	10	0	0	0	0	0	0	0	0	0	0	0	0	0	0	0	0	0	0	0
10121	NP_005727.1	ACTR1A	3	0	3	0	2	0	5	0	0	0	0	0	4	3	0	0	7	0	3	0	0	0	0	0	0	0	0	0	0	0	0
3921	NP_001012321.1	RPSA	6	4	3	0	7	4	14	5	0	4	6	15	0	0	0	0	0	0	0	0	3	0	0	0	3	4	0	0	6	0	2
100291837	XP_002345473.2	LOC100291837	0	0	3	3	0	0	6	0	0	0	0	0	0	0	0	0	0	0	0	0	0	0	0	0	0	0	0	0	0	0	0
51631	NP_057103.2	LUC7L2	0	0	3	3	4	4	14	0	0	0	0	0	4	5	0	0	9	0	0	0	0	0	0	0	0	0	0	0	0	0	0
8458	NP_003585.3	TTF2	0	0	3	0	2	4	9	0	0	0	0	0	0	0	0	0	0	0	0	0	0	0	0	0	0	0	0	0	0	0	0
9493	NP_612565.1	KIF23	8	7	3	0	0	3	6	0	0	0	2	2	0	0	0	0	0	0	0	7	0	0	3	0	0	0	8	0	0	0	0
873	NP_001748.1	CBR1	0	0	3	0	5	4	12	3	0	0	3	6	0	0	0	0	0	0	0	0	0	0	0	0	0	0	0	0	0	0	0
5195	NP_004556.1	PEX14	11	8	3	2	0	0	5	0	0	0	0	0	4	0	10	9	23	3	0	0	5	5	11	8	6	7	0	3	6	7	6
7385	NP_003357.2	UQCRC2	11	10	3	0	3	3	9	0	0	5	5	10	10	13	5	3	31	7	10	7	0	0	5	3	10	10	11	0	3	0	0
5528	NP_851307.1	PPP2R5D	0	0	3	4	4	0	11	0	0	0	0	0	0	0	0	0	0	0	0	0	0	0	0	0	0	0	0	0	0	0	0
6774	NP_003141.2	STAT3	8	5	3	0	0	0	3	0	0	0	0	0	0	0	0	0	0	4	3	5	5	3	5	8	0	0	4	0	0	0	0
8943	NP_003929.4	AP3D1	3	0	3	4	0	0	7	0	0	0	0	0	2	3	0	3	8	0	0	0	0	3	0	0	0	0	0	0	0	0	0
100287171	NP_878908.4	WASH1	0	0	3	0	3	3	9	0	0	0	0	0	0	0	0	0	0	0	0	0	0	0	0	0	0	0	0	0	0	0	0
3692	NP_852131.1	EIF6	0	0	3	0	0	3	6	0	0	3	3	6	0	0	0	0	0	0	0	0	0	0	0	0	0	0	0	0	0	0	0
3308	NP_002145.3	HSPA4	7	4	3	3	0	0	6	2	4	6	7	19	0	5	0	0	5	0	0	0	3	0	0	0	0	0	0	0	4	7	2
5702	NP_002795.2	PSMC3	4	4	3	0	0	0	3	0	0	5	4	9	3	2	0	0	5	0	0	0	0	0	0	0	4	0	0	4	0	3	0
151963	NP_848591.2	MB21D2	0	0	3	0	0	0	3	0	0	4	4	8	0	0	0	0	0	0	0	0	0	0	0	0	0	0	0	0	0	0	0
51386	NP_057175.1	EIF3L	0	0	3	0	0	0	3	0	0	0	0	0	0	2	0	0	2	0	0	0	0	0	0	0	0	0	0	0	0	0	0
6386	NP_005616.2	SDCBP	7	0	3	7	0	0	10	0	0	7	6	13	0	0	0	0	0	0	0	0	0	0	0	0	0	0	7	0	0	0	0
10857	NP_006658.1	PGRMC1	8	8	3	5	5	0	13	0	0	6	6	12	2	0	0	0	2	0	5	0	0	0	6	7	8	8	0	4	5	0	2
27101	NP_001007215.1	CACYBP	10	9	3	5	5	6	19	24	20	13	11	68	0	0	0	0	0	7	7	0	0	0	0	0	10	9	0	0	3	0	0
22994	NP_055799.2	AZI1	0	0	3	0	0	0	3	0	0	0	0	0	42	39	11	12	104	0	0	0	0	0	0	0	0	0	0	0	0	0	0
91754	NP_149107.4	NEK9	6	6	3	4	0	0	7	0	0	0	4	4	4	5	12	11	32	6	0	0	0	3	6	3	0	0	0	0	0	0	0
6576	NP_005975.1	SLC25A1	8	6	3	3	4	4	14	0	0	5	7	12	6	4	0	0	10	4	2	3	0	0	0	0	6	8	4	0	0	0	0
10963	NP_006810.1	STIP1	6	6	3	4	0	0	7	3	3	15	14	35	0	0	0	0	0	2	0	0	6	3	6	4	0	5	0	5	6	0	0
23382	NP_001124192.1	AHCYL2	0	0	3	0	0	0	3	0	0	0	2	2	0	0	0	0	0	0	0	0	0	0	0	0	0	0	0	0	0	0	0
11224	NP_009140.1	RPL35	7	6	3	0	0	4	7	0	0	4	4	8	3	7	0	0	10	6	7	0	0	0	0	0	0	0	0	0	0	0	0
51144	NP_057226.1	HSD17B12	3	0	3	0	0	0	3	0	0	5	5	10	4	3	0	0	7	0	3	0	0	0	0	0	0	0	0	0	0	0	0
10482	NP_006353.2	NXF1	2	0	3	0	0	0	3	0	0	0	3	3	0	0	0	0	0	0	2	0	0	0	0	0	0	0	0	0	0	0	0
10480	NP_006351.2	EIF3M	7	4	3	0	0	0	3	0	0	0	0	0	0	0	0	0	0	2	0	0	0	0	0	0	7	4	0	0	0	0	0
1819	NP_001379.1	DRG2	0	0	3	0	0	0	3	0	0	0	0	0	0	0	0	0	0	0	0	0	0	0	0	0	0	0	0	0	0	0	0
6059	NP_002931.2	ABCE1	5	3	3	4	0	0	7	3	4	0	3	10	7	13	0	2	22	3	5	0	0	0	0	0	2	0	0	0	0	0	0
10016	NP_037364.1	PDCD6	0	0	3	0	0	0	3	0	0	0	0	0	0	0	0	0	0	0	0	0	0	0	0	0	0	0	0	0	0	0	0
1104	NP_001041664.1	RCC1	3	0	2	4	2	8	16	0	0	4	0	4	4	7	0	0	11	0	0	0	0	0	0	0	3	0	0	0	0	0	0
284695	NP_892021.1	ZNF326	0	0	2	0	5	5	12	0	0	0	0	0	0	0	0	0	0	0	0	0	0	0	0	0	0	0	0	0	0	0	0
5515	NP_002706.1	PPP2CA	3	2	2	2	3	4	11	0	0	5	4	9	6	8	0	0	14	0	0	3	0	0	0	0	0	2	0	0	0	0	0
27233	NP_006579.2	SULT1C4	0	0	2	0	0	0	2	0	0	0	0	0	0	0	0	0	0	0	0	0	0	0	0	0	0	0	0	0	0	0	0
996	NP_001247.3	CDC27	0	0	2	0	0	0	2	0	0	0	0	0	0	0	0	0	0	0	0	0	0	0	0	0	0	0	0	0	0	0	0
288	NP_001140.2	ANK3	3	0	2	3	0	6	11	0	0	0	0	0	0	0	0	0	0	0	0	0	0	0	0	0	0	3	0	0	0	0	0
7913	NP_001128181.1	DEK	2	0	2	0	0	0	2	0	0	0	0	0	0	0	0	0	0	0	0	2	0	0	0	0	0	0	0	0	0	0	0
29775	NP_055365.2	CARD10	0	0	2	0	0	0	2	0	0	0	0	0	0	0	0	0	0	0	0	0	0	0	0	0	0	0	0	0	0	0	0
1977	NP_001124150.1	EIF4E	2	0	2	3	0	0	5	0	0	3	4	7	0	0	0	0	0	0	0	0	0	0	2	0	0	0	0	0	0	0	0
52	NP_004291.1	ACP1	0	0	2	0	8	5	15	0	0	3	4	7	0	0	4	8	12	0	0	0	0	0	0	0	0	0	0	0	0	0	0
5700	NP_002793.2	PSMC1	10	9	2	2	0	2	6	0	0	7	7	14	4	4	0	3	11	0	0	0	9	10	0	0	0	2	0	0	0	0	0
11228	NP_009142.2	RASSF8	0	0	2	4	3	2	11	0	0	0	0	0	0	0	0	0	0	0	0	0	0	0	0	0	0	0	0	0	0	0	0
55269	NP_001035879.1	PSPC1	18	14	2	0	0	0	2	6	6	6	8	26	0	0	0	0	0	10	13	14	4	0	8	9	5	3	18	0	0	0	0
1207	NP_001284.1	CLNS1A	4	0	2	0	0	0	2	0	0	0	0	0	0	0	0	0	0	0	4	0	0	0	0	0	0	0	0	0	0	0	0
55660	NP_060362.3	PRPF40A	13	11	2	0	0	0	2	0	0	2	0	2	0	0	0	0	0	2	0	13	4	3	0	0	0	0	8	4	5	11	11
26064	NP_056392.2	RAI14	16	8	2	0	0	0	2	0	0	0	0	0	17	12	7	9	45	0	0	0	0	0	16	6	4	4	0	7	8	0	0
8867	NP_003886.3	SYNJ1	0	0	2	0	0	0	2	0	0	0	0	0	0	0	0	0	0	0	0	0	0	0	0	0	0	0	0	0	0	0	0
8027	NP_003464.1	STAM	0	0	2	0	0	0	2	0	0	0	6	6	0	0	0	0	0	0	0	0	0	0	0	0	0	0	0	0	0	0	0
55802	NP_060873.4	DCP1A	4	3	2	2	0	0	4	0	0	8	7	15	6	0	0	3	9	0	0	0	0	0	4	3	0	0	0	0	0	0	0
29	NP_001153218.1	ABR	4	0	2	0	0	0	2	0	0	0	0	0	0	0	0	0	0	4	0	0	0	0	0	0	0	0	0	0	0	0	0
22827	NP_055096.2	PUF60	22	21	2	0	0	0	2	0	0	0	0	0	0	0	0	0	0	0	0	18	21	18	13	12	10	7	22	5	9	4	7
26354	NP_055181.3	GNL3	9	6	2	0	0	2	4	2	0	5	10	17	0	0	0	0	0	5	5	6	0	0	5	9	3	5	6	0	0	0	0
10476	NP_006347.1	ATP5H	0	0	2	0	0	2	4	0	0	3	0	3	0	0	0	0	0	0	0	0	0	0	0	0	0	0	0	0	0	0	0
10514	NP_055335.2	MYBBP1A	18	17	2	4	4	3	13	0	4	9	7	20	5	5	4	0	14	14	9	12	0	0	9	8	18	17	15	0	0	0	0
8871	NP_003889.1	SYNJ2	0	0	2	0	0	0	2	0	0	0	0	0	0	0	0	0	0	0	0	0	0	0	0	0	0	0	0	0	0	0	0
23094	NP_055888.1	SIPA1L3	0	0	2	2	6	2	12	0	0	0	0	0	0	0	0	0	0	0	0	0	0	0	0	0	0	0	0	0	0	0	0
23268	NP_056036.1	DNMBP	0	0	2	3	0	0	5	0	0	0	0	0	2	0	0	0	2	0	0	0	0	0	0	0	0	0	0	0	0	0	0
7415	NP_009057.1	VCP	65	60	2	0	0	0	2	0	0	0	0	0	3	3	0	0	6	21	23	0	0	0	36	42	34	39	0	60	65	43	40
3832	NP_004514.2	KIF11	4	2	2	0	0	0	2	0	0	0	0	0	5	12	6	13	36	0	0	0	2	0	4	0	0	0	0	0	0	0	0
4144	NP_005902.1	MAT2A	4	4	2	0	0	0	2	0	0	0	6	6	0	0	0	0	0	4	4	0	0	0	3	3	0	0	3	0	0	0	0
51639	NP_057131.1	SF3B14	10	9	2	0	2	0	4	0	0	3	0	3	0	0	0	0	0	0	3	5	8	6	0	5	0	0	6	10	9	6	6
3276	NP_938074.2	PRMT1	18	16	2	3	0	0	5	0	0	0	0	0	6	7	0	0	13	4	0	18	6	6	9	7	6	8	16	0	0	0	0
51692	NP_057291.1	CPSF3	7	6	2	6	3	3	14	0	0	3	2	5	5	6	0	0	11	0	7	0	3	0	4	6	3	3	0	0	0	0	0
3306	NP_068814.2	HSPA2	49	45	0	47	47	0	94	0	0	59	57	116	0	0	0	0	0	0	0	0	0	0	45	49	40	45	0	0	0	0	0
3014	NP_002096.1	H2AFX	50	48	0	22	0	0	22	0	0	27	23	50	0	0	25	28	53	50	48	0	0	0	32	27	48	37	0	0	0	0	0
3007	NP_005311.1	HIST1H1D	73	66	0	21	21	22	64	38	0	19	29	86	0	0	0	0	0	73	66	0	20	0	52	51	0	59	0	0	0	0	0
3012	NP_066390.1	HIST1H2AE	55	50	0	20	0	20	40	0	0	0	0	0	0	0	54	0	54	0	0	0	43	0	0	0	0	0	0	50	55	0	0
3866	NP_002266.2	KRT15	35	31	0	14	0	0	14	0	0	0	0	0	0	0	0	0	0	0	0	0	31	35	0	0	0	0	0	0	0	0	0
7533	NP_003396.1	YWHAH	0	0	0	14	13	12	39	0	2	0	9	11	0	0	7	9	16	0	0	0	0	0	0	0	0	0	0	0	0	0	0
3855	NP_005547.3	KRT7	59	14	0	13	0	0	13	0	0	0	0	0	0	0	0	0	0	0	0	0	0	59	0	0	0	0	0	0	0	14	0
3798	NP_004975.2	KIF5A	0	0	0	9	0	4	13	0	0	7	7	14	0	0	0	0	0	0	0	0	0	0	0	0	0	0	0	0	0	0	0
11116	NP_919410.1	FGFR1OP	0	0	0	8	4	3	15	0	0	0	0	0	10	14	6	4	34	0	0	0	0	0	0	0	0	0	0	0	0	0	0
6158	NP_000982.2	RPL28	17	14	0	8	10	8	26	15	13	16	17	61	15	10	10	8	43	14	12	7	3	3	17	13	0	4	6	8	8	10	9
6157	NP_000981.1	RPL27A	13	10	0	8	8	8	24	9	9	6	3	27	6	8	0	0	14	13	10	10	0	0	5	8	5	6	10	4	8	0	0
10130	NP_005733.1	PDIA6	14	14	0	6	6	0	12	5	6	4	5	20	3	4	0	0	7	0	0	0	0	0	5	6	4	5	0	14	14	8	7
7184	NP_003290.1	HSP90B1	18	16	0	6	8	5	19	0	0	0	0	0	4	0	0	0	4	0	3	0	0	4	8	6	16	18	3	0	0	0	0
10165	NP_001153682.1	SLC25A13	5	4	0	6	0	7	13	0	0	0	2	2	9	9	0	4	22	0	0	0	0	0	5	0	4	3	0	0	0	0	0
4131	NP_005900.2	MAP1B	14	13	0	6	5	3	14	0	0	2	7	9	41	46	14	8	109	3	0	0	0	0	13	14	8	6	0	0	0	0	0
114088	NP_443210.1	TRIM9	6	5	0	6	0	0	6	0	0	7	8	15	0	0	0	0	0	6	0	0	0	0	5	0	3	3	0	0	0	0	0
8761	NP_001129125.1	PABPC4	11	10	0	6	6	0	12	7	0	7	7	21	0	8	0	5	13	0	0	0	0	0	0	0	11	10	0	0	0	0	0
4637	NP_066299.2	MYL6	55	53	0	6	6	0	12	26	7	9	7	49	0	0	0	0	0	0	3	0	21	24	0	0	53	55	0	0	4	9	15
55611	NP_060140.2	OTUB1	6	3	0	5	6	4	15	0	0	0	0	0	0	0	0	0	0	0	0	0	0	0	0	0	3	6	0	0	0	0	0
5870	NP_002860.2	RAB6A	0	0	0	5	7	0	12	0	0	0	0	0	0	0	0	0	0	0	0	0	0	0	0	0	0	0	0	0	0	0	0
5217	NP_002619.1	PFN2	4	0	0	5	4	7	16	0	0	0	4	4	0	3	0	0	3	0	0	0	0	0	0	0	0	0	0	4	0	0	0
55787	NP_060830.2	TXLNG	0	0	0	5	0	0	5	0	0	0	0	0	0	0	0	0	0	0	0	0	0	0	0	0	0	0	0	0	0	0	0
22919	NP_036457.1	MAPRE1	5	3	0	5	3	0	8	0	0	8	9	17	0	0	0	0	0	0	0	0	0	3	3	3	5	3	0	0	0	0	0
10992	NP_006833.2	SF3B2	40	33	0	5	7	5	17	0	0	4	7	11	0	0	0	0	0	9	10	32	30	33	20	21	14	11	40	11	15	15	20
3151	NP_005508.1	HMGN2	12	10	0	5	0	5	10	0	0	10	9	19	0	0	8	11	19	12	10	7	0	2	0	0	0	0	8	0	0	0	0
8880	NP_003893.2	FUBP1	11	9	0	5	3	3	11	0	0	3	3	6	0	0	0	0	0	4	6	9	0	0	0	0	6	8	11	0	0	0	0
2885	NP_002077.1	GRB2	0	0	0	5	3	0	8	0	0	0	0	0	0	0	0	0	0	0	0	0	0	0	0	0	0	0	0	0	0	0	0
4736	NP_009035.3	RPL10A	9	8	0	5	4	6	15	13	0	10	10	33	4	5	3	5	17	9	8	0	4	3	3	6	5	0	6	0	0	0	0
3646	NP_001559.1	EIF3E	7	6	0	5	0	0	5	0	0	0	0	0	4	3	0	0	7	0	0	0	0	0	3	2	6	7	0	0	0	0	0
2778	NP_536350.2	GNAS	7	0	0	5	3	4	12	0	0	3	3	6	5	4	0	0	9	0	0	0	0	0	0	0	0	7	0	0	0	0	0
54583	NP_071334.1	EGLN1	0	0	0	5	0	0	5	0	0	4	4	8	0	0	0	0	0	0	0	0	0	0	0	0	0	0	0	0	0	0	0
5865	NP_002858.2	RAB3B	0	0	0	5	8	0	13	0	0	0	0	0	0	0	0	0	0	0	0	0	0	0	0	0	0	0	0	0	0	0	0
547	NP_004312.2	KIF1A	0	0	0	5	0	4	9	0	0	0	0	0	0	0	0	0	0	0	0	0	0	0	0	0	0	0	0	0	0	0	0
283638	NP_001106197.1	KIAA0284	0	0	0	5	0	0	5	0	0	0	0	0	0	0	0	0	0	0	0	0	0	0	0	0	0	0	0	0	0	0	0
2079	NP_004441.1	ERH	10	9	0	5	4	4	13	0	0	0	0	0	0	0	0	0	0	0	0	6	0	0	0	0	0	0	6	10	5	9	7
10570	NP_006417.2	DPYSL4	26	26	0	4	4	0	8	0	0	0	3	3	3	2	0	0	5	26	26	0	0	0	8	11	13	13	0	0	0	0	0
57584	NP_065875.3	ARHGAP21	0	0	0	4	2	4	10	0	0	0	0	0	0	3	0	0	3	0	0	0	0	0	0	0	0	0	0	0	0	0	0
9513	NP_004851.2	FXR2	6	0	0	4	0	0	4	0	0	0	0	0	0	3	0	0	3	6	0	0	0	0	0	0	0	0	0	0	0	0	0
23587	NP_981959.1	C17orf81	5	4	0	4	3	0	7	0	0	0	0	0	0	0	0	0	0	0	0	0	5	4	0	0	0	0	0	0	0	0	0
6513	NP_006507.2	SLC2A1	4	2	0	4	0	0	4	0	0	0	0	0	5	0	0	0	5	0	0	2	0	0	0	0	0	0	4	0	0	0	0
998	NP_001782.1	CDC42	7	6	0	4	0	0	4	3	0	0	4	7	0	0	0	0	0	0	0	0	0	0	0	0	7	6	0	3	0	0	0
6633	NP_004588.1	SNRPD2	7	6	0	4	0	2	6	0	0	0	0	0	2	0	0	0	2	0	0	6	5	7	2	0	4	3	5	0	0	0	0
112398	NP_542770.2	EGLN2	0	0	0	4	0	0	4	0	0	0	0	0	0	0	0	0	0	0	0	0	0	0	0	0	0	0	0	0	0	0	0
867	NP_005179.2	CBL	0	0	0	4	0	0	4	0	0	0	0	0	0	0	0	0	0	0	0	0	0	0	0	0	0	0	0	0	0	0	0
84260	NP_115676.1	TCHP	0	0	0	4	7	10	21	3	0	11	13	27	0	0	0	0	0	0	0	0	0	0	0	0	0	0	0	0	0	0	0
10015	NP_037506.2	PDCD6IP	5	3	0	4	2	0	6	3	0	6	5	14	0	0	0	0	0	3	5	0	0	0	0	0	3	3	0	0	0	0	0
51765	NP_001035918.1	MST4	0	0	0	4	0	2	6	0	0	0	0	0	0	0	0	0	0	0	0	0	0	0	0	0	0	0	0	0	0	0	0
8624	NP_982257.1	PSMG1	0	0	0	4	3	3	10	0	0	0	0	0	0	0	0	0	0	0	0	0	0	0	0	0	0	0	0	0	0	0	0
2923	NP_005304.3	PDIA3	4	3	0	4	0	4	8	0	2	3	4	9	3	4	0	0	7	0	0	0	0	0	0	0	3	4	0	0	0	0	0
25904	NP_056257.1	CNOT10	0	0	0	4	3	4	11	0	0	0	0	0	0	0	0	0	0	0	0	0	0	0	0	0	0	0	0	0	0	0	0
7314	NP_061828.1	UBB	18	16	0	4	0	0	4	0	0	11	11	22	0	7	11	0	18	7	5	3	0	0	4	4	16	18	7	0	0	0	0
94081	NP_073591.2	SFXN1	8	8	0	4	4	4	12	2	3	0	3	8	0	0	0	0	0	6	8	4	0	0	0	0	8	5	6	0	0	0	0
5604	NP_002746.1	MAP2K1	2	0	0	4	2	0	6	0	0	0	0	0	0	0	0	0	0	2	0	0	0	0	0	0	0	0	0	0	0	0	0
6949	NP_001128715.1	TCOF1	102	90	0	4	0	4	8	0	0	0	0	0	0	0	0	0	0	17	19	90	38	35	24	25	23	20	102	9	10	6	7
6726	NP_003124.1	SRP9	0	0	0	4	0	0	4	0	0	0	0	0	0	0	0	0	0	0	0	0	0	0	0	0	0	0	0	0	0	0	0
165055	NP_659415.1	CCDC138	0	0	0	4	0	0	4	0	0	0	0	0	58	55	11	8	132	0	0	0	0	0	0	0	0	0	0	0	0	0	0
10910	NP_001124384.1	SUGT1	5	4	0	4	0	0	4	10	12	15	15	52	0	4	0	0	4	4	5	0	0	0	4	2	0	4	3	0	0	0	0
7332	NP_003338.1	UBE2L3	5	0	0	4	4	4	12	0	0	3	5	8	0	0	6	5	11	0	0	0	0	0	0	0	0	0	0	5	0	0	0
1434	NP_001307.2	CSE1L	14	7	0	4	2	0	6	11	0	3	0	14	7	8	5	0	20	0	0	5	0	0	0	0	7	14	3	0	0	0	0
100510073	XP_003120495.1	LOC100510073	0	0	0	4	3	0	7	0	0	4	4	8	0	0	0	0	0	0	0	0	0	0	0	0	0	0	0	0	0	0	0
8874	NP_001106985.1	ARHGEF7	0	0	0	4	2	0	6	0	0	0	0	0	0	0	0	0	0	0	0	0	0	0	0	0	0	0	0	0	0	0	0
644	NP_000703.2	BLVRA	3	2	0	4	0	0	4	7	4	5	7	23	3	0	0	0	3	3	0	0	2	2	0	0	0	0	0	0	0	0	0
23011	NP_055814.1	RAB21	4	3	0	4	3	0	7	0	0	0	0	0	0	0	0	0	0	3	4	0	0	0	0	0	0	0	0	0	0	0	0
3842	NP_002261.3	TNPO1	0	0	0	4	0	0	4	5	0	6	10	21	0	0	0	0	0	0	0	0	0	0	0	0	0	0	0	0	0	0	0
5718	NP_002807.1	PSMD12	4	0	0	4	0	2	6	0	0	4	6	10	4	3	0	0	7	0	0	0	0	0	0	0	0	4	0	0	0	0	0
9521	NP_001129122.1	EEF1E1	4	0	0	3	0	4	7	0	0	0	0	0	0	0	0	0	0	0	0	0	0	4	0	0	0	0	0	0	0	0	0
124808	NP_001092695.1	CCDC43	16	12	0	3	0	0	3	3	9	9	9	30	2	0	0	0	2	10	16	0	0	0	9	9	8	12	0	0	0	0	0
10198	NP_073619.2	MPHOSPH9	0	0	0	3	0	0	3	0	0	0	0	0	8	8	0	0	16	0	0	0	0	0	0	0	0	0	0	0	0	0	0
3146	NP_002119.1	HMGB1	5	4	0	3	0	0	3	0	0	0	0	0	0	0	0	0	0	0	0	4	0	0	0	0	0	0	5	0	0	0	0
6431	NP_006266.2	SRSF6	4	2	0	3	0	0	3	0	0	0	0	0	0	0	0	0	0	0	0	0	0	0	0	0	0	4	0	0	2	0	0
2803	NP_002069.2	GOLGA4	0	0	0	3	0	0	3	0	0	0	0	0	0	0	0	0	0	0	0	0	0	0	0	0	0	0	0	0	0	0	0
3796	NP_004511.2	KIF2A	0	0	0	3	0	0	3	0	0	3	0	3	0	0	0	0	0	0	0	0	0	0	0	0	0	0	0	0	0	0	0
6625	NP_003080.2	SNRNP70	6	5	0	3	0	0	3	0	0	0	0	0	0	0	0	0	0	0	0	5	0	0	6	0	0	0	5	0	0	0	0
54504	NP_112601.3	CPVL	0	0	0	3	0	0	3	0	0	0	0	0	0	0	0	0	0	0	0	0	0	0	0	0	0	0	0	0	0	0	0
26586	NP_001091995.1	CKAP2	0	0	0	3	0	2	5	0	0	2	4	6	0	0	2	3	5	0	0	0	0	0	0	0	0	0	0	0	0	0	0
4849	NP_055331.1	CNOT3	0	0	0	3	0	3	6	0	0	0	3	3	0	0	0	0	0	0	0	0	0	0	0	0	0	0	0	0	0	0	0
4690	NP_001177725.1	NCK1	6	6	0	3	0	0	3	2	2	7	4	15	0	0	0	0	0	0	6	0	0	3	0	0	6	5	0	0	0	0	0
55914	NP_001006600.1	ERBB2IP	2	0	0	3	0	3	6	0	0	0	3	3	0	2	0	4	6	2	0	0	0	0	0	0	0	0	0	0	0	0	0
57529	NP_065820.1	RGAG1	0	0	0	3	0	0	3	0	0	0	0	0	0	0	0	0	0	0	0	0	0	0	0	0	0	0	0	0	0	0	0
57221	NP_065073.3	KIAA1244	0	0	0	3	0	3	6	0	0	0	0	0	0	0	0	0	0	0	0	0	0	0	0	0	0	0	0	0	0	0	0
9231	NP_004738.3	DLG5	0	0	0	3	0	3	6	0	0	0	0	0	9	14	6	0	29	0	0	0	0	0	0	0	0	0	0	0	0	0	0
9669	NP_056988.3	EIF5B	8	4	0	3	0	2	5	0	0	0	0	0	2	2	0	0	4	0	0	0	8	4	0	0	0	0	0	0	0	0	0
9411	NP_004806.3	ARHGAP29	0	0	0	3	0	0	3	0	0	0	0	0	0	0	0	0	0	0	0	0	0	0	0	0	0	0	0	0	0	0	0
7916	NP_542417.2	PRRC2A	15	12	0	3	2	3	8	0	0	9	8	17	7	7	0	0	14	0	0	0	8	5	7	7	12	15	0	0	0	0	0
4137	NP_001116539.1	MAPT	0	0	0	3	0	0	3	0	0	0	0	0	0	0	0	0	0	0	0	0	0	0	0	0	0	0	0	0	0	0	0
7171	NP_003281.1	TPM4	9	9	0	3	6	4	13	0	0	0	0	0	0	0	0	0	0	0	0	0	0	0	0	0	9	9	0	0	0	0	0
400	NP_001168.1	ARL1	0	0	0	3	0	0	3	0	0	0	0	0	0	0	0	0	0	0	0	0	0	0	0	0	0	0	0	0	0	0	0
23397	NP_056156.2	NCAPH	0	0	0	3	3	4	10	0	0	0	0	0	5	0	0	0	5	0	0	0	0	0	0	0	0	0	0	0	0	0	0
51747	NP_057508.2	LUC7L3	0	0	0	3	0	3	6	0	0	5	4	9	0	0	0	3	3	0	0	0	0	0	0	0	0	0	0	0	0	0	0
200081	NP_787048.1	TXLNA	0	0	0	3	0	3	6	0	0	0	0	0	0	0	0	0	0	0	0	0	0	0	0	0	0	0	0	0	0	0	0
4747	NP_006149.2	NEFL	0	0	0	3	0	0	3	0	0	0	0	0	0	0	0	0	0	0	0	0	0	0	0	0	0	0	0	0	0	0	0
55728	NP_060647.2	N4BP2	0	0	0	3	0	0	3	0	0	0	0	0	0	2	0	0	2	0	0	0	0	0	0	0	0	0	0	0	0	0	0
29883	NP_473367.2	CNOT7	0	0	0	3	0	0	3	0	0	0	0	0	0	0	0	0	0	0	0	0	0	0	0	0	0	0	0	0	0	0	0
26528	NP_061832.2	DAZAP1	0	0	0	3	3	0	6	0	0	0	0	0	0	0	0	0	0	0	0	0	0	0	0	0	0	0	0	0	0	0	0
11329	NP_009202.1	STK38	3	0	0	3	3	0	6	0	0	3	4	7	0	0	0	0	0	0	0	0	0	0	0	0	0	0	3	0	0	0	0
10643	NP_006538.2	IGF2BP3	4	3	0	3	7	0	10	0	4	0	0	4	4	3	0	0	7	0	3	0	0	0	4	0	0	0	0	0	0	0	0
79004	NP_076945.2	CUEDC2	3	2	0	3	0	0	3	0	0	0	0	0	0	0	0	0	0	0	0	0	0	0	0	0	3	2	0	0	0	0	0
10528	NP_006383.2	NOP56	18	15	0	3	0	3	6	0	0	0	0	0	0	0	0	0	0	0	3	4	5	3	0	0	0	0	3	18	15	10	8
9857	NP_055625.4	CEP350	0	0	0	3	0	0	3	0	0	0	0	0	46	44	0	2	92	0	0	0	0	0	0	0	0	0	0	0	0	0	0
11052	NP_008938.2	CPSF6	25	22	0	3	0	0	3	0	0	0	4	4	4	5	0	2	11	7	9	25	11	12	10	9	12	11	22	0	6	0	2
3609	NP_060090.2	ILF3	11	10	0	3	0	0	3	16	5	13	15	49	0	3	0	0	3	8	0	0	10	6	8	10	7	11	0	6	10	4	3
94056	NP_116185.2	SYAP1	8	7	0	2	3	0	5	3	3	5	6	17	4	3	0	0	7	8	7	0	0	0	6	6	7	4	0	0	0	0	0
55095	NP_060498.2	SAMD4B	0	0	0	2	2	3	7	0	0	0	0	0	0	0	0	0	0	0	0	0	0	0	0	0	0	0	0	0	0	0	0
790	NP_004332.2	CAD	4	0	0	2	4	0	6	0	4	5	9	18	15	11	2	3	31	0	0	0	4	0	0	0	0	0	0	0	0	0	0
23118	NP_055908.1	TAB2	0	0	0	2	0	0	2	0	0	0	0	0	0	0	0	0	0	0	0	0	0	0	0	0	0	0	0	0	0	0	0
56243	NP_001091970.1	KIAA1217	3	2	0	2	0	0	2	0	0	0	0	0	0	0	0	0	0	0	0	0	2	3	0	0	0	0	0	0	0	0	0
10311	NP_006043.1	DSCR3	0	0	0	2	0	0	2	0	0	0	0	0	0	0	0	0	0	0	0	0	0	0	0	0	0	0	0	0	0	0	0
55755	NP_060719.4	CDK5RAP2	0	0	0	2	0	0	2	0	0	0	0	0	6	9	0	0	15	0	0	0	0	0	0	0	0	0	0	0	0	0	0
1445	NP_001120662.1	CSK	0	0	0	2	0	0	2	0	0	0	0	0	0	0	0	0	0	0	0	0	0	0	0	0	0	0	0	0	0	0	0
2237	NP_004102.1	FEN1	28	27	0	2	0	0	2	0	0	0	0	0	0	0	0	0	0	4	4	27	6	9	0	0	5	4	28	3	3	0	0
57592	NP_065883.1	ZNF687	0	0	0	2	0	0	2	0	0	0	0	0	0	0	0	0	0	0	0	0	0	0	0	0	0	0	0	0	0	0	0
5203	NP_002614.2	PFDN4	0	0	0	2	0	0	2	0	0	0	0	0	0	0	0	0	0	0	0	0	0	0	0	0	0	0	0	0	0	0	0
4175	NP_005906.2	MCM6	7	6	0	2	0	0	2	0	0	0	3	3	0	5	0	0	5	3	0	6	2	0	5	3	5	5	7	0	0	0	0
5859	NP_005042.1	QARS	10	8	0	2	0	3	5	0	0	2	0	2	6	8	4	0	18	4	0	0	3	2	2	0	4	0	0	0	6	10	8
3836	NP_002255.3	KPNA1	0	0	0	2	0	0	2	0	0	0	0	0	0	0	0	0	0	0	0	0	0	0	0	0	0	0	0	0	0	0	0
8939	NP_003925.1	FUBP3	4	4	0	2	0	0	2	0	0	0	0	0	0	0	0	0	0	2	0	0	0	0	4	3	0	2	4	0	0	0	0
224	NP_000373.1	ALDH3A2	6	5	0	2	0	3	5	0	0	0	0	0	0	0	0	0	0	5	4	0	0	0	0	0	6	2	0	0	0	0	0
5631	NP_002755.1	PRPS1	0	0	0	2	2	2	6	2	0	4	3	9	0	0	0	0	0	0	0	0	0	0	0	0	0	0	0	0	0	0	0
11014	NP_006845.1	KDELR2	0	0	0	2	0	0	2	0	0	0	0	0	0	0	3	0	3	0	0	0	0	0	0	0	0	0	0	0	0	0	0
9045	NP_003964.3	RPL14	10	9	0	2	0	0	2	10	10	7	7	34	6	8	0	0	14	9	10	0	0	0	3	0	0	0	0	8	4	6	0
25959	NP_001129663.1	KANK2	0	0	0	2	2	0	4	0	0	0	0	0	4	4	5	5	18	0	0	0	0	0	0	0	0	0	0	0	0	0	0
5708	NP_002799.3	PSMD2	5	4	0	2	0	0	2	0	0	0	6	6	7	9	0	0	16	0	0	0	4	3	0	0	0	3	0	5	3	3	2
10652	NP_006546.1	YKT6	14	9	0	2	0	0	2	4	0	4	4	12	0	0	0	0	0	6	9	0	0	0	3	5	6	4	0	5	3	8	14
9146	NP_004703.1	HGS	0	0	0	2	2	0	4	0	0	0	2	2	0	0	0	0	0	0	0	0	0	0	0	0	0	0	0	0	0	0	0
8546	NP_003655.3	AP3B1	3	0	0	2	0	0	2	2	0	0	0	2	0	0	0	0	0	0	0	0	0	0	0	3	0	0	0	0	0	0	0
6161	NP_000985.1	RPL32	4	0	0	2	0	0	2	0	0	0	0	0	3	3	0	0	6	4	0	0	0	0	0	0	0	0	0	0	0	0	0
8467	NP_003592.2	SMARCA5	78	74	0	2	0	2	4	0	0	5	3	8	6	4	0	0	10	12	6	61	78	74	13	9	0	4	65	28	28	17	19
57019	NP_064709.2	CIAPIN1	14	14	0	2	0	0	2	4	4	10	9	27	0	0	0	0	0	11	11	5	4	3	8	0	14	14	4	0	0	0	0
103	NP_001180424.1	ADAR	21	20	0	2	0	0	2	0	0	4	3	7	0	0	0	0	0	4	7	20	19	18	4	6	4	4	21	0	3	2	3
152503	NP_001009555.3	SH3D19	0	0	0	2	0	0	2	0	0	0	0	0	0	0	0	0	0	0	0	0	0	0	0	0	0	0	0	0	0	0	0
9567	NP_004277.2	GTPBP1	0	0	0	2	0	0	2	0	0	0	5	5	0	0	0	0	0	0	0	0	0	0	0	0	0	0	0	0	0	0	0
84790	NP_116093.1	TUBA1C	249	247	0	0	132	125	257	203	0	0	0	203	117	0	126	115	358	0	0	147	113	101	227	247	235	249	126	144	147	143	147
8367	NP_003536.1	HIST1H4E	71	54	0	0	38	0	38	155	63	0	0	218	50	45	97	95	287	0	0	0	51	54	0	0	0	0	71	0	0	0	0
56604	NP_064424.3	TUBB7P	0	0	0	0	22	0	22	0	0	0	0	0	0	0	0	0	0	0	0	0	0	0	0	0	0	0	0	0	0	0	0
140735	NP_542408.1	DYNLL2	4	4	0	0	18	21	39	7	5	4	3	19	6	4	4	3	17	0	0	4	0	0	0	0	0	0	4	0	0	0	0
51602	NP_057018.1	NOP58	23	21	0	0	10	4	14	3	0	4	2	9	3	7	4	0	14	3	0	5	2	0	6	5	3	4	9	23	19	18	21
6217	NP_001011.1	RPS16	26	26	0	0	9	9	18	15	15	13	10	53	9	15	6	6	36	26	26	14	0	0	12	13	22	22	14	14	13	11	9
161	NP_036437.1	AP2A2	0	0	0	0	8	0	8	0	0	0	0	0	0	0	0	0	0	0	0	0	0	0	0	0	0	0	0	0	0	0	0
79763	NP_078986.1	ISOC2	9	9	0	0	7	6	13	0	0	3	4	7	0	0	0	0	0	0	0	0	7	9	0	0	0	0	0	9	8	2	0
9919	NP_055681.1	SEC16A	7	4	0	0	7	4	11	0	0	0	0	0	25	26	10	12	73	0	0	0	7	4	2	0	0	0	0	0	0	0	0
55681	NP_060458.3	SCYL2	0	0	0	0	7	0	7	0	4	4	0	8	0	0	0	0	0	0	0	0	0	0	0	0	0	0	0	0	0	0	0
4282	NP_002406.1	MIF	10	0	0	0	6	6	12	0	0	0	0	0	0	0	0	0	0	0	0	0	10	0	0	0	0	0	0	0	0	0	0
9897	NP_055661.3	KIAA0196	0	0	0	0	6	0	6	0	0	0	0	0	0	0	0	0	0	0	0	0	0	0	0	0	0	0	0	0	0	0	0
4627	NP_002464.1	MYH9	431	425	0	0	6	6	12	208	15	29	40	292	18	20	4	8	50	0	2	0	190	216	0	0	431	425	0	25	21	16	18
11311	NP_009190.2	VPS45	0	0	0	0	5	0	5	0	0	0	0	0	0	0	0	0	0	0	0	0	0	0	0	0	0	0	0	0	0	0	0
539	NP_001688.1	ATP5O	0	0	0	0	5	0	5	2	0	0	0	2	0	0	0	0	0	0	0	0	0	0	0	0	0	0	0	0	0	0	0
5521	NP_001120853.1	PPP2R2B	0	0	0	0	5	3	8	0	0	0	0	0	0	0	3	4	7	0	0	0	0	0	0	0	0	0	0	0	0	0	0
8886	NP_006764.3	DDX18	9	7	0	0	5	0	5	0	0	0	0	0	0	6	0	0	6	5	5	0	0	0	0	0	0	0	0	4	3	7	9
1994	NP_001410.2	ELAVL1	16	9	0	0	5	3	8	6	0	0	5	11	0	3	0	0	3	9	7	0	0	0	0	3	8	16	4	0	0	0	3
3703	NP_689926.1	STT3A	8	8	0	0	4	3	7	0	0	0	10	10	0	0	0	0	0	8	8	0	0	0	4	0	0	6	0	0	0	0	0
6155	NP_000979.1	RPL27	6	5	0	0	4	0	4	6	5	7	8	26	10	10	3	0	23	0	0	6	0	0	0	0	0	0	5	4	4	3	4
826	NP_001740.1	CAPNS1	0	0	0	0	4	0	4	0	0	0	0	0	0	0	0	0	0	0	0	0	0	0	0	0	0	0	0	0	0	0	0
5976	NP_002902.2	UPF1	0	0	0	0	4	4	8	4	0	0	0	4	0	0	0	0	0	0	0	0	0	0	0	0	0	0	0	0	0	0	0
23646	NP_001026866.1	PLD3	0	0	0	0	4	0	4	0	0	0	0	0	0	0	0	0	0	0	0	0	0	0	0	0	0	0	0	0	0	0	0
3065	NP_004955.2	HDAC1	19	18	0	0	4	4	8	0	0	4	0	4	7	6	4	6	23	6	6	15	19	18	0	6	0	0	16	0	0	0	0
57698	NP_001120683.1	KIAA1598	10	9	0	0	4	3	7	0	0	3	0	3	4	4	0	0	8	0	0	0	0	0	6	10	7	9	0	0	0	0	0
3315	NP_001531.1	HSPB1	27	24	0	0	4	6	10	0	0	0	0	0	0	0	0	0	0	0	0	0	24	19	0	0	0	0	0	21	23	24	27
54915	NP_060268.2	YTHDF1	0	0	0	0	4	3	7	0	0	6	4	10	0	0	0	0	0	0	0	0	0	0	0	0	0	0	0	0	0	0	0
4848	NP_001186231.1	CNOT2	0	0	0	0	4	0	4	0	0	0	0	0	0	0	0	0	0	0	0	0	0	0	0	0	0	0	0	0	0	0	0
204	NP_001186128.1	AK2	0	0	0	0	4	4	8	0	0	0	0	0	0	0	0	0	0	0	0	0	0	0	0	0	0	0	0	0	0	0	0
6748	NP_006271.1	SSR4	5	5	0	0	4	0	4	0	0	0	0	0	0	0	0	0	0	5	5	0	0	0	3	3	0	0	0	0	0	0	0
84445	NP_115805.1	LZTS2	0	0	0	0	4	5	9	0	0	0	0	0	2	0	0	0	2	0	0	0	0	0	0	0	0	0	0	0	0	0	0
6624	NP_003079.1	FSCN1	0	0	0	0	4	3	7	0	0	0	0	0	0	0	0	0	0	0	0	0	0	0	0	0	0	0	0	0	0	0	0
5862	NP_002856.1	RAB2A	0	0	0	0	4	0	4	0	0	0	0	0	5	6	0	0	11	0	0	0	0	0	0	0	0	0	0	0	0	0	0
643752	XP_003120000.1	RAP1BL	0	0	0	0	4	0	4	0	0	0	0	0	0	0	0	0	0	0	0	0	0	0	0	0	0	0	0	0	0	0	0
56904	NP_064530.1	SH3GLB2	9	8	0	0	4	0	4	0	0	0	0	0	0	0	0	0	0	7	9	0	0	0	8	7	0	0	0	0	0	0	0
55738	NP_783202.1	ARFGAP1	13	13	0	0	4	0	4	8	17	32	23	80	10	8	8	8	34	13	12	0	0	0	12	7	10	13	0	0	0	0	0
1371	NP_000088.3	CPOX	0	0	0	0	3	0	3	0	0	0	0	0	0	0	0	0	0	0	0	0	0	0	0	0	0	0	0	0	0	0	0
10109	NP_690601.1	ARPC2	0	0	0	0	3	0	3	0	0	0	0	0	0	0	0	0	0	0	0	0	0	0	0	0	0	0	0	0	0	0	0
4698	NP_004991.1	NDUFA5	0	0	0	0	3	0	3	0	0	0	0	0	0	0	0	0	0	0	0	0	0	0	0	0	0	0	0	0	0	0	0
6207	NP_001008.1	RPS13	9	9	0	0	3	0	3	7	6	8	6	27	7	0	0	0	7	0	3	0	0	0	2	0	7	9	0	9	9	4	0
4430	NP_001123630.1	MYO1B	0	0	0	0	3	0	3	0	0	0	0	0	0	0	0	0	0	0	0	0	0	0	0	0	0	0	0	0	0	0	0
57480	NP_001025055.1	PLEKHG1	0	0	0	0	3	3	6	0	0	0	0	0	0	0	0	0	0	0	0	0	0	0	0	0	0	0	0	0	0	0	0
6936	NP_003194.3	GCFC2	0	0	0	0	3	0	3	0	0	0	0	0	0	0	0	0	0	0	0	0	0	0	0	0	0	0	0	0	0	0	0
16	NP_001596.2	AARS	8	6	0	0	3	0	3	0	0	0	0	0	0	0	0	0	0	0	0	0	6	8	0	0	0	0	0	0	0	0	0
8904	NP_003906.2	CPNE1	0	0	0	0	3	0	3	0	0	0	0	0	0	0	0	0	0	0	0	0	0	0	0	0	0	0	0	0	0	0	0
57662	NP_001073898.1	CAMSAP3	0	0	0	0	3	0	3	0	0	0	0	0	0	0	0	0	0	0	0	0	0	0	0	0	0	0	0	0	0	0	0
23451	NP_036565.2	SF3B1	62	54	0	0	3	0	3	3	2	5	8	18	3	6	3	0	12	18	24	46	27	24	45	42	41	46	62	39	43	54	47
3861	NP_000517.2	KRT14	30	24	0	0	3	0	3	0	0	0	0	0	8	0	0	0	8	0	0	0	24	30	0	0	0	0	11	0	0	9	8
10945	NP_006792.1	KDELR1	0	0	0	0	3	0	3	0	0	0	0	0	0	3	3	0	6	0	0	0	0	0	0	0	0	0	0	0	0	0	0
6432	NP_001182375.1	SRSF7	9	9	0	0	3	0	3	0	0	6	6	12	0	0	0	0	0	5	4	0	0	0	6	0	9	9	0	0	0	0	0
60625	NP_068750.2	DHX35	0	0	0	0	3	0	3	0	0	0	0	0	0	0	0	0	0	0	0	0	0	0	0	0	0	0	0	0	0	0	0
10471	NP_001172110.1	PFDN6	4	4	0	0	3	0	3	6	5	0	0	11	0	0	0	0	0	3	4	0	0	0	0	0	0	0	4	0	0	0	0
6240	NP_001024.1	RRM1	0	0	0	0	3	3	6	0	0	0	0	0	3	3	0	0	6	0	0	0	0	0	0	0	0	0	0	0	0	0	0
5834	NP_002853.2	PYGB	3	2	0	0	3	0	3	0	0	0	0	0	0	0	0	0	0	0	2	0	0	0	0	0	0	3	0	0	0	0	0
90550	NP_612366.1	MCU	0	0	0	0	3	0	3	0	0	0	0	0	0	0	0	0	0	0	0	0	0	0	0	0	0	0	0	0	0	0	0
9112	NP_004680.2	MTA1	23	21	0	0	3	0	3	0	0	0	0	0	0	0	0	0	0	4	6	21	0	0	5	5	3	9	23	0	0	0	0
2747	NP_036216.2	GLUD2	0	0	0	0	3	0	3	0	0	0	0	0	0	0	0	0	0	0	0	0	0	0	0	0	0	0	0	0	0	0	0
55207	NP_060654.1	ARL8B	0	0	0	0	3	0	3	0	0	0	0	0	0	0	0	0	0	0	0	0	0	0	0	0	0	0	0	0	0	0	0
8085	NP_003473.3	MLL2	0	0	0	0	3	0	3	0	0	0	0	0	0	0	0	0	0	0	0	0	0	0	0	0	0	0	0	0	0	0	0
3983	NP_002304.3	ABLIM1	0	0	0	0	3	0	3	0	0	3	3	6	0	0	0	0	0	0	0	0	0	0	0	0	0	0	0	0	0	0	0
83939	NP_114414.2	EIF2A	6	4	0	0	3	0	3	3	4	3	4	14	0	0	0	0	0	0	0	0	6	4	4	0	0	0	0	0	0	0	0
100529239	NP_001189399.1	RPS10-NUDT3	0	0	0	0	3	5	8	6	4	8	8	26	0	0	0	0	0	0	0	0	0	0	0	0	0	0	0	0	0	0	0
3189	NP_036339.1	HNRNPH3	5	4	0	0	3	4	7	0	0	0	0	0	0	2	0	0	2	0	0	0	0	0	0	0	4	5	0	0	0	0	0
29922	NP_932076.1	NME7	0	0	0	0	3	2	5	0	0	5	6	11	0	0	0	0	0	0	0	0	0	0	0	0	0	0	0	0	0	0	0
10951	NP_001120700.1	CBX1	13	10	0	0	3	0	3	0	0	0	0	0	0	0	0	0	0	7	10	10	0	0	6	4	0	0	13	0	0	0	0
1855	NP_004412.2	DVL1	0	0	0	0	3	4	7	0	6	0	0	6	7	8	0	0	15	0	0	0	0	0	0	0	0	0	0	0	0	0	0
10556	NP_001098016.1	RPP30	6	5	0	0	3	2	5	0	0	0	0	0	0	0	0	0	0	0	0	0	6	5	0	0	0	0	0	0	0	0	0
3945	NP_001167568.1	LDHB	4	3	0	0	3	3	6	4	0	5	0	9	0	3	0	0	3	0	0	0	0	0	4	0	0	3	0	0	0	0	0
26985	NP_996895.1	AP3M1	0	0	0	0	3	0	3	0	0	2	0	2	0	0	0	0	0	0	0	0	0	0	0	0	0	0	0	0	0	0	0
7384	NP_003356.2	UQCRC1	14	14	0	0	3	0	3	0	0	0	0	0	0	0	0	0	0	0	0	0	0	0	0	0	0	0	0	14	14	6	5
9761	NP_055545.1	MLEC	0	0	0	0	3	0	3	0	0	0	0	0	0	0	0	0	0	0	0	0	0	0	0	0	0	0	0	0	0	0	0
4123	NP_006706.2	MAN2C1	0	0	0	0	3	0	3	0	0	0	0	0	0	0	0	0	0	0	0	0	0	0	0	0	0	0	0	0	0	0	0
23170	NP_055955.1	TTLL12	0	0	0	0	3	0	3	0	0	0	0	0	0	0	0	0	0	0	0	0	0	0	0	0	0	0	0	0	0	0	0
23344	NP_056107.1	ESYT1	32	28	0	0	3	0	3	0	0	0	0	0	0	0	0	0	0	3	0	0	8	10	6	3	2	0	0	32	28	21	19
8664	NP_003744.1	EIF3D	3	0	0	0	3	4	7	0	3	10	7	20	4	7	0	0	11	3	0	0	0	0	0	0	0	0	0	0	0	0	0
25792	NP_001124487.1	CIZ1	3	0	0	0	3	0	3	0	0	0	0	0	0	0	0	0	0	0	0	0	0	0	0	0	0	0	3	0	0	0	0
824	NP_001739.2	CAPN2	0	0	0	0	2	3	5	0	0	0	0	0	0	0	0	0	0	0	0	0	0	0	0	0	0	0	0	0	0	0	0
9092	NP_005137.1	SART1	23	20	0	0	2	0	2	0	0	0	0	0	0	0	0	0	0	0	0	23	16	20	6	7	5	2	17	2	4	4	6
1639	NP_075408.1	DCTN1	2	0	0	0	2	2	4	0	0	0	0	0	8	9	3	3	23	0	0	0	0	2	0	0	0	0	0	0	0	0	0
8925	NP_003913.3	HERC1	0	0	0	0	2	0	2	0	0	0	0	0	0	0	0	0	0	0	0	0	0	0	0	0	0	0	0	0	0	0	0
4704	NP_004993.1	NDUFA9	0	0	0	0	2	0	2	0	0	2	3	5	0	4	0	0	4	0	0	0	0	0	0	0	0	0	0	0	0	0	0
81608	NP_001128409.1	FIP1L1	13	10	0	0	2	0	2	0	0	0	0	0	0	0	0	0	0	0	0	8	9	13	7	2	0	4	10	0	0	0	0
476	NP_000692.2	ATP1A1	10	9	0	0	2	4	6	0	0	3	3	6	4	7	0	0	11	5	3	0	0	0	0	3	9	10	0	0	0	0	0
440	NP_597680.2	ASNS	11	9	0	0	2	0	2	10	0	2	4	16	0	3	0	0	3	6	11	0	0	0	3	3	9	7	0	0	0	0	0
10973	NP_006819.2	ASCC3	0	0	0	0	2	0	2	0	0	0	0	0	0	0	0	0	0	0	0	0	0	0	0	0	0	0	0	0	0	0	0
6597	NP_001122316.1	SMARCA4	3	3	0	0	2	0	2	0	0	0	0	0	0	0	0	0	0	0	0	0	3	3	0	0	0	0	0	0	0	0	0
23633	NP_036448.1	KPNA6	0	0	0	0	2	0	2	0	0	0	0	0	0	0	0	0	0	0	0	0	0	0	0	0	0	0	0	0	0	0	0
79077	NP_077001.1	DCTPP1	0	0	0	0	2	0	2	0	0	0	2	2	0	0	0	0	0	0	0	0	0	0	0	0	0	0	0	0	0	0	0
10944	NP_055082.1	C11orf58	14	13	0	0	2	0	2	0	0	0	0	0	0	0	0	0	0	0	4	14	0	2	3	0	5	4	13	0	0	0	0
29115	NP_037392.1	SAP30BP	28	23	0	0	2	0	2	0	0	0	0	0	0	0	0	0	0	14	10	28	12	11	5	6	6	8	23	0	0	0	0
6472	NP_005403.2	SHMT2	5	4	0	0	2	0	2	0	0	3	0	3	0	0	0	0	0	0	5	0	0	0	0	0	0	0	0	0	4	0	0
331	NP_001158.2	XIAP	6	4	0	0	2	0	2	5	5	7	14	31	0	4	0	0	4	2	0	0	0	0	6	4	0	3	0	0	0	0	0
10291	NP_005868.1	SF3A1	20	18	0	0	2	0	2	0	0	0	0	0	0	0	0	3	3	3	5	12	20	18	14	12	9	18	12	6	15	6	11
4839	NP_006161.2	NOP2	8	7	0	0	2	5	7	0	0	4	3	7	0	0	0	0	0	0	0	0	0	3	0	0	0	0	0	8	7	3	5
84365	NP_115766.3	MKI67IP	3	0	0	0	2	0	2	0	0	0	0	0	0	0	0	0	0	0	0	0	0	0	0	0	0	3	0	0	0	0	0
317772	NP_778235.1	HIST2H2AB	49	47	0	0	0	11	11	0	0	28	23	51	0	0	0	0	0	0	0	0	0	0	27	23	49	37	0	41	47	39	36
51087	NP_057066.2	YBX2	3	0	0	0	0	7	7	0	0	0	0	0	0	3	0	0	3	0	0	0	0	0	0	0	0	0	0	3	0	0	0
8531	NP_003642.3	CSDA	8	6	0	0	0	7	7	10	0	14	13	37	6	5	4	6	21	5	8	0	0	0	4	4	6	5	0	3	0	0	0
4218	NP_005361.2	RAB8A	0	0	0	0	0	7	7	0	0	0	8	8	4	8	0	0	12	0	0	0	0	0	0	0	0	0	0	0	0	0	0
9093	NP_005138.3	DNAJA3	4	4	0	0	0	6	6	0	4	0	0	4	0	0	0	0	0	0	0	0	0	0	4	4	2	0	0	0	0	0	0
55844	NP_060931.2	PPP2R2D	0	0	0	0	0	6	6	0	0	0	0	0	0	0	0	0	0	0	0	0	0	0	0	0	0	0	0	0	0	0	0
83449	NP_112583.2	PMFBP1	0	0	0	0	0	6	6	10	10	0	0	20	0	0	0	0	0	0	0	0	0	0	0	0	0	0	0	0	0	0	0
2746	NP_005262.1	GLUD1	0	0	0	0	0	6	6	0	0	0	0	0	0	0	0	0	0	0	0	0	0	0	0	0	0	0	0	0	0	0	0
1854	NP_001939.1	DUT	6	6	0	0	0	5	5	0	0	0	0	0	0	0	0	0	0	6	6	0	4	0	0	0	0	3	0	0	0	0	0
7150	NP_003277.1	TOP1	2	2	0	0	0	5	5	0	0	4	5	9	0	0	0	0	0	0	0	0	2	0	0	0	0	2	0	0	0	0	0
64599	NP_072096.2	GIGYF1	0	0	0	0	0	4	4	0	0	0	0	0	0	0	0	0	0	0	0	0	0	0	0	0	0	0	0	0	0	0	0
5311	NP_000288.1	PKD2	0	0	0	0	0	4	4	0	0	0	0	0	0	0	0	0	0	0	0	0	0	0	0	0	0	0	0	0	0	0	0
57510	NP_065801.1	XPO5	4	3	0	0	0	4	4	0	0	0	0	0	0	0	0	0	0	0	0	0	0	0	3	0	0	0	4	0	0	0	0
10486	NP_006357.1	CAP2	0	0	0	0	0	4	4	0	0	0	0	0	0	0	0	0	0	0	0	0	0	0	0	0	0	0	0	0	0	0	0
1738	NP_000099.2	DLD	4	4	0	0	0	4	4	0	0	0	0	0	0	0	0	0	0	4	4	0	0	0	0	0	0	0	0	0	0	0	0
55379	NP_060979.2	LRRC59	14	8	0	0	0	4	4	4	0	0	0	4	0	0	0	0	0	5	7	0	0	0	0	0	0	0	0	14	8	4	4
22824	NP_055093.2	HSPA4L	0	0	0	0	0	4	4	0	0	0	0	0	0	0	0	0	0	0	0	0	0	0	0	0	0	0	0	0	0	0	0
8239	NP_001034679.2	USP9X	2	0	0	0	0	4	4	0	0	3	2	5	0	3	0	0	3	0	0	0	0	0	0	0	2	0	0	0	0	0	0
5411	NP_002678.2	PNN	30	27	0	0	0	3	3	0	0	0	0	0	0	0	0	0	0	3	0	2	0	0	3	0	0	3	5	27	30	25	22
6897	NP_689508.3	TARS	6	6	0	0	0	3	3	0	0	2	4	6	0	0	0	0	0	0	0	0	0	0	0	0	6	6	0	0	0	0	0
9967	NP_005110.2	THRAP3	52	49	0	0	0	3	3	0	0	0	0	0	0	0	0	0	0	7	4	49	29	26	24	24	25	25	48	29	31	52	45
51506	NP_057490.2	UFC1	0	0	0	0	0	3	3	0	0	0	0	0	0	0	0	0	0	0	0	0	0	0	0	0	0	0	0	0	0	0	0
6635	NP_003085.1	SNRPE	0	0	0	0	0	3	3	0	0	0	0	0	0	0	0	0	0	0	0	0	0	0	0	0	0	0	0	0	0	0	0
5358	NP_001129497.1	PLS3	12	11	0	0	0	3	3	0	0	2	0	2	0	0	0	0	0	9	12	0	0	0	0	0	11	11	0	0	0	0	0
9119	NP_004684.2	KRT75	19	19	0	0	0	3	3	11	17	8	14	50	6	10	0	0	16	0	0	0	0	0	0	0	0	0	0	19	19	15	18
6840	NP_003165.2	SVIL	3	0	0	0	0	3	3	0	0	0	0	0	0	0	0	0	0	0	0	0	0	0	3	0	0	0	0	0	0	0	0
4628	NP_005955.1	MYH10	374	356	0	0	0	3	3	53	0	8	10	71	4	0	0	0	4	0	0	0	0	0	0	0	356	374	0	0	0	0	0
51015	NP_057132.2	ISOC1	0	0	0	0	0	3	3	0	0	0	0	0	0	0	5	6	11	0	0	0	0	0	0	0	0	0	0	0	0	0	0
81502	NP_848695.1	HM13	0	0	0	0	0	3	3	0	0	0	0	0	0	0	0	0	0	0	0	0	0	0	0	0	0	0	0	0	0	0	0
11190	NP_009117.2	CEP250	46	0	0	0	0	2	2	0	0	0	0	0	0	0	0	0	0	0	0	46	0	0	0	0	0	0	0	0	0	0	0
83660	NP_055874.2	TLN2	0	0	0	0	0	2	2	0	0	0	0	0	0	0	0	0	0	0	0	0	0	0	0	0	0	0	0	0	0	0	0
84717	NP_116020.1	HDGFRP2	23	21	0	0	0	2	2	0	0	0	0	0	0	0	0	0	0	2	3	23	5	3	4	4	8	7	21	0	0	0	0
23307	NP_056073.1	FKBP15	0	0	0	0	0	2	2	0	0	0	0	0	0	0	0	0	0	0	0	0	0	0	0	0	0	0	0	0	0	0	0
8662	NP_003742.2	EIF3B	13	11	0	0	0	2	2	0	0	4	4	8	14	11	4	5	34	3	2	0	13	11	3	0	4	5	0	4	4	0	4
10552	NP_006400.2	ARPC1A	0	0	0	0	0	2	2	0	0	0	0	0	0	0	0	0	0	0	0	0	0	0	0	0	0	0	0	0	0	0	0
54887	NP_060224.3	UHRF1BP1	0	0	0	0	0	2	2	0	0	0	0	0	0	0	0	0	0	0	0	0	0	0	0	0	0	0	0	0	0	0	0
6222	NP_072045.1	RPS18	0	0	0	0	0	2	2	0	0	0	0	0	0	0	0	0	0	0	0	0	0	0	0	0	0	0	0	0	0	0	0
6491	NP_003026.2	STIL	0	0	0	0	0	0	0	1578	1720	1454	1455	6207	0	0	0	0	0	0	0	0	0	0	0	0	0	0	0	0	0	0	0
134492	NP_660309.1	NUDCD2	0	0	0	0	0	0	0	881	504	0	0	1385	0	0	0	0	0	0	0	0	0	0	0	0	0	0	0	0	0	0	0
10382	NP_006078.2	TUBB4A	116	112	0	0	0	0	0	131	133	132	129	525	0	0	57	57	114	112	116	0	0	20	0	87	0	0	56	77	73	93	105
59	NP_001135417.1	ACTA2	32	31	0	0	0	0	0	60	32	0	0	92	0	0	0	0	0	0	0	18	0	0	31	32	0	0	16	0	0	0	0
3015	NP_002097.1	H2AFZ	35	29	0	0	0	0	0	34	0	0	0	34	0	0	0	0	0	0	0	0	0	0	0	0	0	0	0	29	35	0	0
1152	NP_001814.2	CKB	0	0	0	0	0	0	0	22	0	0	0	22	0	0	0	0	0	0	0	0	0	0	0	0	0	0	0	0	0	0	0
4629	NP_074035.1	MYH11	74	68	0	0	0	0	0	18	0	0	0	18	0	0	0	0	0	0	0	0	0	0	0	0	74	68	0	0	0	0	0
286887	NP_775109.2	KRT6C	0	0	0	0	0	0	0	17	0	0	0	17	0	0	0	0	0	0	0	0	0	0	0	0	0	0	0	0	0	0	0
6206	NP_001007.2	RPS12	9	8	0	0	0	0	0	17	5	0	3	25	0	0	0	0	0	4	4	0	2	0	3	0	4	0	0	9	8	0	0
9532	NP_004273.1	BAG2	5	4	0	0	0	0	0	15	24	17	17	73	8	6	0	0	14	0	0	0	5	4	0	0	0	0	0	0	0	0	0
7205	NP_003293.2	TRIP6	0	0	0	0	0	0	0	15	22	13	16	66	0	0	0	0	0	0	0	0	0	0	0	0	0	0	0	0	0	0	0
57591	NP_065882.1	MKL1	0	0	0	0	0	0	0	13	14	0	0	27	0	0	0	0	0	0	0	0	0	0	0	0	0	0	0	0	0	0	0
10484	NP_006355.2	SEC23A	0	0	0	0	0	0	0	12	5	6	9	32	4	7	0	0	11	0	0	0	0	0	0	0	0	0	0	0	0	0	0
55011	NP_060386.1	PIH1D1	6	5	0	0	0	0	0	12	16	8	8	44	3	0	0	0	3	5	6	0	0	0	4	0	0	0	0	0	0	0	0
6233	NP_001129064.1	RPS27A	0	0	0	0	0	0	0	11	11	0	0	22	7	0	0	0	7	0	0	0	0	0	0	0	0	0	0	0	0	0	0
6767	NP_003923.2	ST13	2	0	0	0	0	0	0	10	6	0	0	16	0	0	0	0	0	0	0	0	0	0	0	0	0	0	0	0	2	0	0
10212	NP_005795.2	DDX39A	23	22	0	0	0	0	0	9	9	15	18	51	13	12	0	0	25	9	9	12	0	0	13	10	22	23	13	0	0	0	0
7153	NP_001058.2	TOP2A	106	94	0	0	0	0	0	9	0	0	0	9	0	0	0	0	0	0	0	5	54	49	0	0	0	0	6	94	106	93	73
7458	NP_114381.1	EIF4H	3	3	0	0	0	0	0	9	6	7	5	27	0	0	0	0	0	3	0	0	0	0	0	2	0	3	0	0	0	0	0
100505847	XP_003118984.1	LOC100505847	4	4	0	0	0	0	0	8	7	7	6	28	0	3	0	0	3	0	0	0	4	4	0	0	0	0	0	0	0	0	0
7307	NP_006749.1	U2AF1	2	0	0	0	0	0	0	7	0	0	0	7	6	6	2	0	14	0	0	0	0	2	0	0	0	0	0	0	0	0	0
6749	NP_003137.1	SSRP1	5	0	0	0	0	0	0	7	0	0	0	7	0	2	0	0	2	0	0	0	5	0	0	0	0	0	0	0	0	0	0
117178	NP_054740.3	SSX2IP	0	0	0	0	0	0	0	6	7	8	4	25	34	36	12	12	94	0	0	0	0	0	0	0	0	0	0	0	0	0	0
89122	NP_149082.1	TRIM4	8	7	0	0	0	0	0	6	0	0	0	6	5	0	0	0	5	0	0	0	0	0	0	0	0	0	0	7	0	8	0
6627	NP_003081.2	SNRPA1	25	25	0	0	0	0	0	5	0	0	0	5	0	3	0	0	3	16	14	18	12	14	18	16	25	25	14	21	19	14	24
7083	NP_003249.3	TK1	0	0	0	0	0	0	0	5	0	0	0	5	0	0	0	0	0	0	0	0	0	0	0	0	0	0	0	0	0	0	0
8994	NP_055055.1	LIMD1	0	0	0	0	0	0	0	5	4	11	8	28	2	0	0	0	2	0	0	0	0	0	0	0	0	0	0	0	0	0	0
9861	NP_055629.1	PSMD6	4	4	0	0	0	0	0	5	3	0	0	8	3	0	0	0	3	4	2	0	0	0	0	0	3	4	0	0	0	0	0
56829	NP_064504.2	ZC3HAV1	10	8	0	0	0	0	0	5	3	10	13	31	0	4	0	0	4	0	2	0	10	8	8	6	0	0	0	0	0	0	0
5701	NP_002794.1	PSMC2	7	7	0	0	0	0	0	4	0	17	16	37	6	9	11	12	38	4	6	0	3	4	7	7	4	0	0	0	0	0	0
11164	NP_054861.2	NUDT5	18	15	0	0	0	0	0	4	5	9	9	27	0	0	0	0	0	7	10	0	0	0	15	13	15	18	0	0	0	0	0
5201	NP_002613.2	PFDN1	0	0	0	0	0	0	0	4	0	0	0	4	0	0	0	0	0	0	0	0	0	0	0	0	0	0	0	0	0	0	0
253943	NP_689971.4	YTHDF3	2	0	0	0	0	0	0	4	0	7	5	16	0	0	0	0	0	0	2	0	0	0	0	0	0	0	0	0	0	0	0
23291	NP_387448.2	FBXW11	0	0	0	0	0	0	0	4	11	12	17	44	0	0	0	0	0	0	0	0	0	0	0	0	0	0	0	0	0	0	0
6429	NP_005617.2	SRSF4	0	0	0	0	0	0	0	4	0	0	0	4	0	0	0	0	0	0	0	0	0	0	0	0	0	0	0	0	0	0	0
8666	NP_003746.2	EIF3G	5	5	0	0	0	0	0	4	0	3	6	13	6	7	0	4	17	5	5	0	5	5	0	0	0	3	0	0	0	0	0
2010	NP_000108.1	EMD	13	12	0	0	0	0	0	4	0	9	6	19	0	2	0	0	2	13	12	10	0	0	4	6	8	9	10	3	5	6	5
10965	NP_006812.3	ACOT2	13	5	0	0	0	0	0	4	0	7	10	21	0	3	0	0	3	13	0	5	0	0	0	0	0	0	0	0	2	0	0
689	NP_001198.2	BTF3	0	0	0	0	0	0	0	4	6	12	8	30	0	0	0	0	0	0	0	0	0	0	0	0	0	0	0	0	0	0	0
6727	NP_003125.3	SRP14	4	4	0	0	0	0	0	4	6	0	0	10	0	3	0	0	3	0	4	0	0	0	0	0	4	4	0	0	0	0	0
27295	NP_055291.2	PDLIM3	5	4	0	0	0	0	0	4	5	0	0	9	0	0	0	0	0	4	5	0	0	0	0	0	0	3	0	0	0	0	0
9040	NP_003960.1	UBE2M	5	3	0	0	0	0	0	3	5	8	7	23	2	3	0	0	5	3	5	3	0	0	0	0	0	0	2	0	0	0	0
51474	NP_057441.1	LIMA1	13	8	0	0	0	0	0	3	0	0	4	7	0	0	0	0	0	5	0	0	0	0	0	3	0	0	0	8	8	13	7
3094	NP_005331.1	HINT1	0	0	0	0	0	0	0	3	0	0	3	6	0	0	0	0	0	0	0	0	0	0	0	0	0	0	0	0	0	0	0
8175	NP_009096.2	SF3A2	6	6	0	0	0	0	0	3	0	0	0	3	0	0	0	0	0	0	3	0	5	0	2	0	4	5	6	6	5	4	0
51155	NP_057269.1	HN1	11	10	0	0	0	0	0	3	11	5	7	26	3	0	0	0	3	10	11	9	2	2	4	6	8	9	8	0	0	0	0
10682	NP_006570.1	EBP	0	0	0	0	0	0	0	3	2	6	6	17	0	2	0	0	2	0	0	0	0	0	0	0	0	0	0	0	0	0	0
8260	NP_003482.1	NAA10	0	0	0	0	0	0	0	3	0	4	4	11	2	6	0	0	8	0	0	0	0	0	0	0	0	0	0	0	0	0	0
54514	NP_077726.1	DDX4	0	0	0	0	0	0	0	3	0	0	0	3	0	0	0	0	0	0	0	0	0	0	0	0	0	0	0	0	0	0	0
192111	NP_001164014.1	PGAM5	12	11	0	0	0	0	0	3	3	12	11	29	24	28	8	9	69	11	12	0	0	0	0	0	0	0	0	0	0	0	0
11152	NP_009006.2	WDR45	0	0	0	0	0	0	0	2	5	0	3	10	2	0	0	0	2	0	0	0	0	0	0	0	0	0	0	0	0	0	0
5705	NP_002796.4	PSMC5	8	7	0	0	0	0	0	2	5	15	14	36	13	11	5	4	33	8	4	4	3	5	7	5	0	3	5	0	2	0	0
9631	NP_705618.1	NUP155	4	0	0	0	0	0	0	2	0	3	2	7	0	0	0	0	0	0	0	0	0	0	0	0	0	0	0	4	0	0	0
10436	NP_006322.4	EMG1	0	0	0	0	0	0	0	2	0	0	0	2	0	0	0	0	0	0	0	0	0	0	0	0	0	0	0	0	0	0	0
9656	NP_055456.2	MDC1	25	23	0	0	0	0	0	2	0	0	0	2	0	0	0	0	0	0	3	12	23	23	14	14	6	4	25	0	2	3	0
221092	NP_001073027.1	HNRNPUL2	2	0	0	0	0	0	0	2	0	0	0	2	0	0	0	0	0	0	0	0	0	0	0	0	0	0	0	0	0	0	2
163786	NP_919268.1	SASS6	0	0	0	0	0	0	0	2	0	4	7	13	836	705	1258	1411	4210	0	0	0	0	0	0	0	0	0	0	0	0	0	0
5707	NP_002798.2	PSMD1	8	6	0	0	0	0	0	2	0	6	8	16	2	4	0	0	6	0	0	0	2	0	3	0	6	8	0	0	0	0	0
5216	NP_005013.1	PFN1	4	4	0	0	0	0	0	2	0	0	0	2	0	0	0	0	0	3	4	0	3	0	0	0	0	0	4	0	0	0	0
27143	NP_055246.2	KIAA1274	5	4	0	0	0	0	0	2	0	6	4	12	0	2	0	0	2	0	0	0	0	0	0	0	5	4	0	0	0	0	0
84305	NP_115721.1	WIBG	3	0	0	0	0	0	0	2	0	0	0	2	0	0	0	0	0	0	0	0	0	0	3	0	0	0	0	0	0	0	0
8351	NP_003521.2	HIST1H3D	0	0	0	0	0	0	0	0	16	0	0	16	0	0	0	0	0	0	0	0	0	0	0	0	0	0	0	0	0	0	0
641371	NP_001032238.1	ACOT1	18	16	0	0	0	0	0	0	10	0	0	10	0	0	0	0	0	0	11	0	0	0	5	4	16	18	4	0	0	0	0
143244	NP_001093162.1	EIF5AL1	0	0	0	0	0	0	0	0	8	0	0	8	6	0	0	0	6	0	0	0	0	0	0	0	0	0	0	0	0	0	0
2975	NP_001511.2	GTF3C1	5	5	0	0	0	0	0	0	7	13	13	33	0	0	0	0	0	0	5	0	0	0	0	0	0	0	5	0	0	0	0
6510	NP_005619.1	SLC1A5	9	9	0	0	0	0	0	0	6	5	6	17	7	3	0	0	10	5	8	9	0	0	7	4	8	9	7	0	0	0	0
84833	NP_116136.1	USMG5	0	0	0	0	0	0	0	0	6	0	0	6	0	0	0	0	0	0	0	0	0	0	0	0	0	0	0	0	0	0	0
25782	NP_036546.2	RAB3GAP2	12	0	0	0	0	0	0	0	6	0	0	6	0	0	0	0	0	0	0	0	12	0	0	0	0	0	0	0	0	0	0
10294	NP_005871.1	DNAJA2	3	0	0	0	0	0	0	0	5	12	15	32	3	4	0	0	7	0	0	0	0	0	3	0	0	0	0	0	0	0	0
7414	NP_003364.1	VCL	6	6	0	0	0	0	0	0	5	4	9	18	0	0	0	0	0	4	2	0	0	0	0	0	6	6	0	0	0	0	0
85477	NP_001106177.1	SCIN	11	7	0	0	0	0	0	0	5	9	7	21	0	0	0	0	0	0	3	0	0	0	3	4	7	11	0	0	0	0	0
6836	NP_149351.1	SURF4	10	8	0	0	0	0	0	0	4	5	3	12	0	0	0	0	0	0	0	5	0	0	0	8	5	6	7	10	5	2	0
55573	NP_001127894.1	CDV3	9	8	0	0	0	0	0	0	4	8	12	24	0	0	0	0	0	8	5	0	2	5	5	5	7	9	0	0	0	0	0
494115	NP_062556.2	RBMXL1	4	4	0	0	0	0	0	0	4	0	0	4	4	2	0	0	6	3	0	0	0	0	4	4	0	0	0	0	0	0	0
54888	NP_001180384.1	NSUN2	5	5	0	0	0	0	0	0	4	0	0	4	3	2	0	0	5	0	4	5	0	0	0	0	4	0	5	0	0	0	0
8854	NP_003879.2	ALDH1A2	17	17	0	0	0	0	0	0	4	10	11	25	0	0	0	0	0	17	17	0	0	0	8	7	11	15	0	0	0	0	0
6241	NP_001159403.1	RRM2	0	0	0	0	0	0	0	0	4	8	6	18	0	0	0	0	0	0	0	0	0	0	0	0	0	0	0	0	0	0	0
6223	NP_001013.1	RPS19	0	0	0	0	0	0	0	0	4	5	0	9	0	0	0	0	0	0	0	0	0	0	0	0	0	0	0	0	0	0	0
80303	NP_079478.1	EFHD1	19	14	0	0	0	0	0	0	4	8	5	17	0	0	0	0	0	19	14	0	0	0	7	8	10	9	0	0	0	0	0
1965	NP_004085.1	EIF2S1	6	5	0	0	0	0	0	0	3	4	0	7	0	0	0	0	0	0	0	0	0	0	0	0	4	5	0	0	0	5	6
54951	NP_060315.1	COMMD8	4	0	0	0	0	0	0	0	3	0	0	3	0	0	0	0	0	4	0	0	0	0	0	0	0	0	0	0	0	0	0
60682	NP_001037770.1	SMAP1	4	4	0	0	0	0	0	0	3	0	0	3	0	0	2	0	2	4	3	0	0	0	0	0	3	4	0	0	0	0	0
7170	NP_689476.2	TPM3	19	14	0	0	0	0	0	0	3	4	4	11	0	0	4	4	8	0	0	0	0	0	4	0	13	14	0	9	19	12	12
57092	NP_065090.1	PCNP	24	24	0	0	0	0	0	0	3	4	3	10	0	0	0	0	0	19	18	24	20	16	16	14	13	18	24	0	0	0	0
10454	NP_705717.1	TAB1	0	0	0	0	0	0	0	0	2	0	0	2	0	0	0	0	0	0	0	0	0	0	0	0	0	0	0	0	0	0	0
23511	NP_056169.1	NUP188	0	0	0	0	0	0	0	0	2	0	0	2	0	0	0	0	0	0	0	0	0	0	0	0	0	0	0	0	0	0	0
28985	NP_001131026.1	MCTS1	0	0	0	0	0	0	0	0	2	0	0	2	0	0	0	0	0	0	0	0	0	0	0	0	0	0	0	0	0	0	0
6728	NP_003126.1	SRP19	0	0	0	0	0	0	0	0	2	0	0	2	0	0	0	0	0	0	0	0	0	0	0	0	0	0	0	0	0	0	0
149041	NP_742068.1	RC3H1	0	0	0	0	0	0	0	0	2	0	0	2	0	0	0	0	0	0	0	0	0	0	0	0	0	0	0	0	0	0	0
55666	NP_060391.2	NPLOC4	0	0	0	0	0	0	0	0	2	4	3	9	0	3	5	3	11	0	0	0	0	0	0	0	0	0	0	0	0	0	0
80155	NP_476516.1	NAA15	0	0	0	0	0	0	0	0	2	6	8	16	3	0	0	0	3	0	0	0	0	0	0	0	0	0	0	0	0	0	0
71	NP_001186883.1	ACTG1	575	573	0	0	0	0	0	0	0	70	64	134	0	0	0	0	0	50	47	0	0	0	48	42	573	575	0	0	0	0	0
723790	NP_001035807.1	HIST2H2AA4	71	68	0	0	0	0	0	0	0	37	32	69	0	0	54	59	113	0	0	0	0	0	71	59	68	60	0	0	0	0	0
445582	NP_001077007.1	POTEE	0	0	0	0	0	0	0	0	0	29	0	29	0	0	0	0	0	0	0	0	0	0	0	0	0	0	0	0	0	0	0
221613	NP_734466.1	HIST1H2AA	29	28	0	0	0	0	0	0	0	26	23	49	0	0	0	0	0	0	0	25	0	0	28	24	29	22	19	0	0	0	0
8945	NP_378663.1	BTRC	0	0	0	0	0	0	0	0	0	16	16	32	0	0	0	0	0	0	0	0	0	0	0	0	0	0	0	0	0	0	0
27316	NP_002130.2	RBMX	16	13	0	0	0	0	0	0	0	13	15	28	0	0	0	0	0	0	0	0	0	0	0	0	10	12	0	0	16	12	13
7532	NP_036611.2	YWHAG	8	0	0	0	0	0	0	0	0	11	0	11	0	7	0	0	7	0	0	0	8	0	0	0	0	0	0	0	0	0	0
60496	NP_056238.2	AASDHPPT	0	0	0	0	0	0	0	0	0	10	8	18	0	0	0	0	0	0	0	0	0	0	0	0	0	0	0	0	0	0	0
5501	NP_002701.1	PPP1CC	26	21	0	0	0	0	0	0	0	10	14	24	12	12	0	0	24	7	8	17	11	5	26	17	16	21	16	0	0	0	0
10549	NP_006397.1	PRDX4	0	0	0	0	0	0	0	0	0	8	0	8	0	0	15	16	31	0	0	0	0	0	0	0	0	0	0	0	0	0	0
23076	NP_055871.1	RRP1B	0	0	0	0	0	0	0	0	0	8	3	11	0	0	0	0	0	0	0	0	0	0	0	0	0	0	0	0	0	0	0
29114	NP_037391.2	TAGLN3	0	0	0	0	0	0	0	0	0	7	0	7	0	0	0	0	0	0	0	0	0	0	0	0	0	0	0	0	0	0	0
10890	NP_057215.3	RAB10	20	20	0	0	0	0	0	0	0	7	9	16	4	8	9	11	32	0	0	0	6	2	11	8	0	9	0	20	18	16	20
5829	NP_001074324.1	PXN	5	4	0	0	0	0	0	0	0	7	8	15	0	2	0	0	2	0	0	0	0	0	2	2	5	4	0	0	0	0	0
2273	NP_001440.2	FHL1	10	8	0	0	0	0	0	0	0	7	0	7	0	0	3	4	7	0	0	5	8	5	0	0	10	8	5	0	0	0	0
5710	NP_002801.1	PSMD4	0	0	0	0	0	0	0	0	0	7	4	11	0	0	0	0	0	0	0	0	0	0	0	0	0	0	0	0	0	0	0
100505503	NP_001185986.1	RPS17L	0	0	0	0	0	0	0	0	0	7	8	15	0	0	0	0	0	0	0	0	0	0	0	0	0	0	0	0	0	0	0
57492	NP_059989.2	ARID1B	0	0	0	0	0	0	0	0	0	7	0	7	0	0	0	0	0	0	0	0	0	0	0	0	0	0	0	0	0	0	0
6772	NP_644671.1	STAT1	80	76	0	0	0	0	0	0	0	6	8	14	0	0	0	0	0	0	0	0	80	76	2	0	0	0	0	2	2	0	0
23111	NP_001135766.1	SPG20	9	8	0	0	0	0	0	0	0	6	6	12	0	2	0	0	2	0	0	0	0	0	9	8	3	5	0	0	0	0	0
7024	NP_005644.2	TFCP2	3	3	0	0	0	0	0	0	0	6	6	12	0	0	0	0	0	3	3	0	0	0	2	0	3	0	0	0	0	0	0
6456	NP_003017.1	SH3GL2	0	0	0	0	0	0	0	0	0	6	0	6	0	0	0	0	0	0	0	0	0	0	0	0	0	0	0	0	0	0	0
11338	NP_009210.1	U2AF2	4	4	0	0	0	0	0	0	0	6	2	8	4	6	0	0	10	0	3	0	0	0	4	4	4	0	3	0	0	0	0
57142	NP_722550.1	RTN4	19	18	0	0	0	0	0	0	0	6	5	11	0	0	5	3	8	5	8	0	0	0	8	10	8	8	4	16	16	18	19
55246	NP_060716.2	CCDC25	10	9	0	0	0	0	0	0	0	6	5	11	0	0	0	0	0	10	8	7	0	0	0	0	6	9	7	0	0	0	0
5601	NP_002743.3	MAPK9	0	0	0	0	0	0	0	0	0	6	4	10	0	0	0	0	0	0	0	0	0	0	0	0	0	0	0	0	0	0	0
6294	NP_002958.2	SAFB	9	7	0	0	0	0	0	0	0	6	9	15	0	0	3	0	3	7	4	0	4	5	0	0	0	0	0	5	4	5	9
5962	NP_002897.1	RDX	7	6	0	0	0	0	0	0	0	5	0	5	0	0	0	0	0	0	7	0	0	0	0	6	0	0	0	0	0	0	0
10197	NP_005780.2	PSME3	44	38	0	0	0	0	0	0	0	5	7	12	0	0	0	0	0	12	10	16	38	44	19	20	22	21	23	5	3	4	4
285527	NP_055845.1	FRYL	0	0	0	0	0	0	0	0	0	5	0	5	0	0	0	0	0	0	0	0	0	0	0	0	0	0	0	0	0	0	0
55291	NP_060782.2	PPP6R3	8	5	0	0	0	0	0	0	0	5	8	13	10	0	0	0	10	2	0	0	0	0	8	5	0	4	0	0	0	0	0
11146	NP_444504.1	GLMN	0	0	0	0	0	0	0	0	0	5	5	10	0	0	0	0	0	0	0	0	0	0	0	0	0	0	0	0	0	0	0
4703	NP_004534.2	NEB	0	0	0	0	0	0	0	0	0	5	0	5	0	0	0	0	0	0	0	0	0	0	0	0	0	0	0	0	0	0	0
128866	NP_789782.1	CHMP4B	4	3	0	0	0	0	0	0	0	5	4	9	0	0	0	0	0	3	4	0	0	0	0	0	0	3	0	0	0	0	0
25978	NP_054762.2	CHMP2B	7	5	0	0	0	0	0	0	0	5	6	11	2	3	0	0	5	7	5	0	0	0	0	0	0	0	0	0	0	0	0
7341	NP_003343.1	SUMO1	10	8	0	0	0	0	0	0	0	5	5	10	6	7	9	8	30	0	0	0	10	8	0	0	0	0	0	0	0	0	2
1176	NP_001275.1	AP3S1	0	0	0	0	0	0	0	0	0	5	6	11	0	0	0	0	0	0	0	0	0	0	0	0	0	0	0	0	0	0	0
100129492	XP_001725376.1	LOC100129492	4	0	0	0	0	0	0	0	0	4	0	4	0	0	0	0	0	0	0	0	0	0	0	0	0	0	0	0	4	0	0
22870	NP_055746.3	PPP6R1	5	2	0	0	0	0	0	0	0	4	5	9	2	2	0	0	4	0	0	0	5	2	0	0	0	0	0	0	0	0	0
10250	NP_005830.2	SRRM1	7	3	0	0	0	0	0	0	0	4	5	9	0	0	0	0	0	0	0	0	7	3	0	0	0	0	0	0	0	0	0
728026	XP_001126659.1	LOC728026	3	0	0	0	0	0	0	0	0	4	4	8	0	0	0	0	0	0	0	3	0	0	0	0	0	0	0	0	0	0	0
1727	NP_001123291.1	CYB5R3	0	0	0	0	0	0	0	0	0	4	0	4	0	0	0	0	0	0	0	0	0	0	0	0	0	0	0	0	0	0	0
27346	NP_055388.2	TMEM97	0	0	0	0	0	0	0	0	0	4	3	7	0	0	0	0	0	0	0	0	0	0	0	0	0	0	0	0	0	0	0
3476	NP_001542.1	IGBP1	3	0	0	0	0	0	0	0	0	4	6	10	0	0	0	0	0	0	3	0	0	0	0	0	0	0	0	0	0	0	0
10541	NP_006392.1	ANP32B	5	4	0	0	0	0	0	0	0	4	4	8	0	0	0	0	0	4	5	0	0	0	0	0	0	0	0	0	0	0	0
84886	NP_116189.1	C1orf198	4	2	0	0	0	0	0	0	0	4	0	4	0	0	0	0	0	0	0	0	0	0	4	0	2	0	0	0	0	0	0
5717	NP_002806.2	PSMD11	3	0	0	0	0	0	0	0	0	4	4	8	3	5	0	0	8	0	0	0	0	0	3	0	0	0	0	0	0	0	0
9253	NP_004747.1	NUMBL	3	0	0	0	0	0	0	0	0	4	3	7	0	0	0	0	0	0	0	0	0	0	3	0	0	0	0	0	0	0	0
6311	NP_002964.3	ATXN2	0	0	0	0	0	0	0	0	0	4	3	7	0	0	0	0	0	0	0	0	0	0	0	0	0	0	0	0	0	0	0
7879	NP_004628.4	RAB7A	2	0	0	0	0	0	0	0	0	4	4	8	2	3	0	0	5	0	2	0	0	0	0	0	0	0	0	0	0	0	0
6629	NP_937863.1	SNRPB2	13	10	0	0	0	0	0	0	0	4	0	4	0	0	0	0	0	4	5	8	4	7	4	0	13	6	10	4	0	3	5
374354	NP_940916.2	NHLRC2	3	0	0	0	0	0	0	0	0	4	4	8	0	0	0	0	0	0	3	0	0	0	0	0	0	0	0	0	0	0	0
5756	NP_002813.2	TWF1	0	0	0	0	0	0	0	0	0	4	3	7	0	0	0	0	0	0	0	0	0	0	0	0	0	0	0	0	0	0	0
10529	NP_001166955.1	NEBL	0	0	0	0	0	0	0	0	0	4	4	8	0	0	0	0	0	0	0	0	0	0	0	0	0	0	0	0	0	0	0
83743	NP_113673.3	GRWD1	3	0	0	0	0	0	0	0	0	4	4	8	4	4	0	0	8	0	0	0	0	0	3	0	0	0	0	0	0	0	0
4513	YP_003024029.1	COX2	9	8	0	0	0	0	0	0	0	4	3	7	7	9	0	0	16	0	0	0	0	0	3	0	9	8	0	0	0	0	0
10190	NP_005774.2	TXNDC9	0	0	0	0	0	0	0	0	0	4	4	8	0	0	0	0	0	0	0	0	0	0	0	0	0	0	0	0	0	0	0
10360	NP_008924.1	NPM3	5	5	0	0	0	0	0	0	0	3	0	3	0	0	0	0	0	0	0	0	0	0	0	0	0	0	5	0	5	0	0
6164	NP_000986.2	RPL34	5	0	0	0	0	0	0	0	0	3	0	3	4	4	0	0	8	0	0	0	0	0	0	0	0	0	0	5	0	0	0
54821	NP_060139.2	ERCC6L	3	3	0	0	0	0	0	0	0	3	0	3	0	0	0	0	0	0	0	0	0	0	3	3	0	0	0	0	0	0	0
5430	NP_000928.1	POLR2A	0	0	0	0	0	0	0	0	0	3	0	3	0	0	0	0	0	0	0	0	0	0	0	0	0	0	0	0	0	0	0
11047	NP_008933.2	ADRM1	0	0	0	0	0	0	0	0	0	3	0	3	3	4	0	0	7	0	0	0	0	0	0	0	0	0	0	0	0	0	0
6634	NP_004166.1	SNRPD3	8	8	0	0	0	0	0	0	0	3	3	6	4	4	4	3	15	4	4	5	8	8	4	3	7	7	6	0	6	0	0
220134	NP_659497.1	SKA1	0	0	0	0	0	0	0	0	0	3	6	9	4	6	6	5	21	0	0	0	0	0	0	0	0	0	0	0	0	0	0
55735	NP_060668.2	DNAJC11	0	0	0	0	0	0	0	0	0	3	0	3	0	0	0	0	0	0	0	0	0	0	0	0	0	0	0	0	0	0	0
11100	NP_653333.1	HNRNPUL1	4	3	0	0	0	0	0	0	0	3	0	3	0	0	0	0	0	0	0	0	0	0	2	0	4	3	0	0	0	0	0
6209	NP_001009.1	RPS15	5	5	0	0	0	0	0	0	0	3	0	3	0	0	0	0	0	5	5	3	0	0	4	5	4	5	5	0	0	0	0
59345	NP_067642.1	GNB4	0	0	0	0	0	0	0	0	0	3	4	7	0	0	0	0	0	0	0	0	0	0	0	0	0	0	0	0	0	0	0
3064	NP_002102.4	HTT	0	0	0	0	0	0	0	0	0	3	0	3	0	0	0	0	0	0	0	0	0	0	0	0	0	0	0	0	0	0	0
134430	NP_644810.1	WDR36	19	19	0	0	0	0	0	0	0	3	5	8	0	0	0	0	0	4	0	19	0	0	8	9	9	11	19	3	5	4	0
23243	NP_001182027.1	ANKRD28	0	0	0	0	0	0	0	0	0	3	0	3	0	0	0	0	0	0	0	0	0	0	0	0	0	0	0	0	0	0	0
1500	NP_001322.1	CTNND1	0	0	0	0	0	0	0	0	0	3	4	7	0	0	0	0	0	0	0	0	0	0	0	0	0	0	0	0	0	0	0
10128	NP_573566.2	LRPPRC	8	0	0	0	0	0	0	0	0	3	3	6	0	0	0	0	0	0	0	0	0	0	0	0	8	0	0	0	0	0	0
51400	NP_057231.1	PPME1	0	0	0	0	0	0	0	0	0	3	0	3	0	0	0	0	0	0	0	0	0	0	0	0	0	0	0	0	0	0	0
5434	NP_002686.2	POLR2E	0	0	0	0	0	0	0	0	0	3	5	8	0	0	0	0	0	0	0	0	0	0	0	0	0	0	0	0	0	0	0
5610	NP_001129123.1	EIF2AK2	0	0	0	0	0	0	0	0	0	3	0	3	0	0	0	0	0	0	0	0	0	0	0	0	0	0	0	0	0	0	0
515	NP_001679.2	ATP5F1	0	0	0	0	0	0	0	0	0	3	0	3	0	0	0	0	0	0	0	0	0	0	0	0	0	0	0	0	0	0	0
1736	NP_001135935.1	DKC1	3	0	0	0	0	0	0	0	0	3	0	3	0	0	0	0	0	0	0	0	0	0	0	0	0	0	3	0	0	0	0
5935	NP_006734.1	RBM3	2	0	0	0	0	0	0	0	0	3	4	7	0	0	0	0	0	2	0	0	0	0	0	0	0	0	0	0	0	0	0
10952	NP_006799.1	SEC61B	0	0	0	0	0	0	0	0	0	3	4	7	0	0	0	0	0	0	0	0	0	0	0	0	0	0	0	0	0	0	0
100509022	XP_003119657.1	LOC100509022	5	4	0	0	0	0	0	0	0	3	0	3	0	0	0	0	0	0	4	3	0	0	3	0	0	5	0	0	0	0	0
987	NP_006717.2	LRBA	5	3	0	0	0	0	0	0	0	3	0	3	0	3	0	0	3	0	3	0	0	3	5	0	0	0	0	0	0	0	0
6168	NP_000989.1	RPL37A	0	0	0	0	0	0	0	0	0	3	4	7	0	0	0	0	0	0	0	0	0	0	0	0	0	0	0	0	0	0	0
9295	NP_001177916.1	SRSF11	14	10	0	0	0	0	0	0	0	3	3	6	0	0	0	0	0	4	3	14	6	6	6	10	5	6	8	0	4	7	5
7266	NP_001138238.1	DNAJC7	0	0	0	0	0	0	0	0	0	2	0	2	0	0	0	0	0	0	0	0	0	0	0	0	0	0	0	0	0	0	0
11315	NP_001116849.1	PARK7	4	2	0	0	0	0	0	0	0	2	4	6	0	0	0	0	0	0	0	0	4	2	0	0	0	0	0	0	0	0	0
55858	NP_060945.2	TMEM165	3	0	0	0	0	0	0	0	0	2	3	5	0	0	0	0	0	0	0	3	0	0	0	0	0	0	0	0	0	0	0
6817	NP_001046.2	SULT1A1	5	0	0	0	0	0	0	0	0	2	0	2	0	4	0	0	4	5	0	0	0	0	0	0	0	0	0	0	0	0	0
10389	NP_006080.1	SCML2	70	66	0	0	0	0	0	0	0	2	3	5	0	0	0	0	0	27	26	70	6	0	29	27	23	25	66	0	0	0	0
123722	NP_001007123.1	FSD2	0	0	0	0	0	0	0	0	0	2	0	2	0	0	0	0	0	0	0	0	0	0	0	0	0	0	0	0	0	0	0
55209	NP_001073986.1	SETD5	0	0	0	0	0	0	0	0	0	2	0	2	0	0	0	0	0	0	0	0	0	0	0	0	0	0	0	0	0	0	0
26156	NP_056474.2	RSL1D1	27	21	0	0	0	0	0	0	0	2	4	6	0	0	0	0	0	0	0	0	0	0	5	4	4	0	0	21	17	27	15
23178	NP_055963.2	PASK	0	0	0	0	0	0	0	0	0	2	0	2	0	0	0	0	0	0	0	0	0	0	0	0	0	0	0	0	0	0	0
56006	NP_061981.2	SMG9	0	0	0	0	0	0	0	0	0	2	2	4	0	0	0	0	0	0	0	0	0	0	0	0	0	0	0	0	0	0	0
4952	NP_001578.2	OCRL	0	0	0	0	0	0	0	0	0	2	2	4	0	0	0	0	0	0	0	0	0	0	0	0	0	0	0	0	0	0	0
5720	NP_788955.1	PSME1	0	0	0	0	0	0	0	0	0	2	0	2	0	0	0	0	0	0	0	0	0	0	0	0	0	0	0	0	0	0	0
23283	NP_056050.1	CSTF2T	3	3	0	0	0	0	0	0	0	2	0	2	0	0	0	0	0	0	0	0	0	0	3	0	3	0	0	0	0	0	0
56902	NP_064528.1	PNO1	0	0	0	0	0	0	0	0	0	2	0	2	0	0	0	0	0	0	0	0	0	0	0	0	0	0	0	0	0	0	0
56616	NP_063940.1	DIABLO	0	0	0	0	0	0	0	0	0	2	3	5	0	0	0	0	0	0	0	0	0	0	0	0	0	0	0	0	0	0	0
55971	NP_061330.2	BAIAP2L1	0	0	0	0	0	0	0	0	0	2	0	2	0	0	0	0	0	0	0	0	0	0	0	0	0	0	0	0	0	0	0
23191	NP_055423.1	CYFIP1	0	0	0	0	0	0	0	0	0	2	2	4	0	0	0	4	4	0	0	0	0	0	0	0	0	0	0	0	0	0	0
10605	NP_006442.2	PAIP1	4	3	0	0	0	0	0	0	0	2	3	5	0	0	0	0	0	0	0	0	0	0	0	3	4	0	0	0	0	0	0
3852	NP_000415.2	KRT5	53	41	0	0	0	0	0	0	0	0	17	17	0	0	0	0	0	0	0	9	53	41	0	0	0	0	14	0	0	0	0
729540	NP_001116835.1	RGPD6	0	0	0	0	0	0	0	0	0	0	15	15	0	0	0	0	0	0	0	0	0	0	0	0	0	0	0	0	0	0	0
158763	NP_659404.2	ARHGAP36	0	0	0	0	0	0	0	0	0	0	12	12	0	0	0	0	0	0	0	0	0	0	0	0	0	0	0	0	0	0	0
84726	NP_037450.2	PRRC2B	3	3	0	0	0	0	0	0	0	0	9	9	5	6	0	0	11	0	0	0	0	0	3	3	3	0	0	0	0	0	0
9397	NP_004799.1	NMT2	0	0	0	0	0	0	0	0	0	0	6	6	0	0	0	0	0	0	0	0	0	0	0	0	0	0	0	0	0	0	0
5704	NP_694546.1	PSMC4	0	0	0	0	0	0	0	0	0	0	6	6	0	2	0	0	2	0	0	0	0	0	0	0	0	0	0	0	0	0	0
6193	NP_001000.2	RPS5	0	0	0	0	0	0	0	0	0	0	5	5	0	0	0	0	0	0	0	0	0	0	0	0	0	0	0	0	0	0	0
6643	NP_003091.2	SNX2	0	0	0	0	0	0	0	0	0	0	5	5	0	3	0	0	3	0	0	0	0	0	0	0	0	0	0	0	0	0	0
2617	NP_002038.2	GARS	2	0	0	0	0	0	0	0	0	0	5	5	0	0	0	0	0	0	0	0	0	0	0	0	0	0	0	0	2	0	0
284403	NP_001077430.1	WDR62	0	0	0	0	0	0	0	0	0	0	5	5	3	5	0	5	13	0	0	0	0	0	0	0	0	0	0	0	0	0	0
29789	NP_037473.3	OLA1	0	0	0	0	0	0	0	0	0	0	5	5	0	0	0	0	0	0	0	0	0	0	0	0	0	0	0	0	0	0	0
26065	NP_056393.2	LSM14A	4	4	0	0	0	0	0	0	0	0	4	4	0	2	0	0	2	4	4	0	0	0	0	0	0	0	0	0	0	0	0
58477	NP_067026.3	SRPRB	4	2	0	0	0	0	0	0	0	0	4	4	0	0	0	0	0	2	0	0	0	0	0	0	4	2	0	0	0	0	0
117246	NP_060117.3	FTSJ3	29	27	0	0	0	0	0	0	0	0	4	4	0	0	0	0	0	0	0	27	9	5	5	5	4	3	29	11	12	13	8
4860	NP_000261.2	PNP	3	0	0	0	0	0	0	0	0	0	4	4	0	0	0	0	0	0	0	0	0	0	0	0	3	0	0	0	0	0	0
1460	NP_001311.3	CSNK2B	11	10	0	0	0	0	0	0	0	0	4	4	0	0	0	0	0	0	0	11	4	0	0	0	0	3	10	0	0	0	0
91408	NP_689478.1	BTF3L4	0	0	0	0	0	0	0	0	0	0	4	4	0	0	0	0	0	0	0	0	0	0	0	0	0	0	0	0	0	0	0
1642	NP_001914.3	DDB1	0	0	0	0	0	0	0	0	0	0	4	4	0	0	0	0	0	0	0	0	0	0	0	0	0	0	0	0	0	0	0
643677	NP_001139669.1	CCDC168	0	0	0	0	0	0	0	0	0	0	4	4	0	0	0	0	0	0	0	0	0	0	0	0	0	0	0	0	0	0	0
7353	NP_005650.2	UFD1L	3	3	0	0	0	0	0	0	0	0	4	4	0	0	0	0	0	0	0	0	3	3	0	0	0	0	0	0	0	0	0
8894	NP_003899.2	EIF2S2	3	3	0	0	0	0	0	0	0	0	4	4	6	4	0	0	10	0	0	0	0	0	2	0	3	3	0	0	0	0	0
9500	NP_008917.3	MAGED1	0	0	0	0	0	0	0	0	0	0	4	4	0	0	0	0	0	0	0	0	0	0	0	0	0	0	0	0	0	0	0
8440	NP_003572.2	NCK2	0	0	0	0	0	0	0	0	0	0	4	4	0	0	0	0	0	0	0	0	0	0	0	0	0	0	0	0	0	0	0
55740	NP_060682.2	ENAH	0	0	0	0	0	0	0	0	0	0	3	3	0	0	0	3	3	0	0	0	0	0	0	0	0	0	0	0	0	0	0
23609	NP_054879.3	MKRN2	0	0	0	0	0	0	0	0	0	0	3	3	0	0	0	0	0	0	0	0	0	0	0	0	0	0	0	0	0	0	0
5213	NP_001160158.1	PFKM	0	0	0	0	0	0	0	0	0	0	3	3	2	0	0	0	2	0	0	0	0	0	0	0	0	0	0	0	0	0	0
51154	NP_057267.2	MRTO4	2	0	0	0	0	0	0	0	0	0	3	3	0	0	0	0	0	0	2	0	0	0	0	0	0	0	0	0	0	0	0
23560	NP_036473.2	GTPBP4	5	4	0	0	0	0	0	0	0	0	3	3	3	2	0	0	5	3	4	2	0	0	0	5	0	4	0	0	0	0	0
10286	NP_005863.1	BCAS2	3	3	0	0	0	0	0	0	0	0	3	3	0	0	0	0	0	0	0	3	0	0	0	0	0	0	3	0	0	0	0
10051	NP_001002800.1	SMC4	0	0	0	0	0	0	0	0	0	0	3	3	0	0	0	0	0	0	0	0	0	0	0	0	0	0	0	0	0	0	0
22931	NP_067075.1	RAB18	3	2	0	0	0	0	0	0	0	0	3	3	0	0	0	0	0	0	0	0	0	0	3	2	0	0	0	0	0	0	0
2915	NP_001137303.1	GRM5	0	0	0	0	0	0	0	0	0	0	3	3	0	0	0	0	0	0	0	0	0	0	0	0	0	0	0	0	0	0	0
8682	NP_003759.1	PEA15	0	0	0	0	0	0	0	0	0	0	3	3	0	0	0	0	0	0	0	0	0	0	0	0	0	0	0	0	0	0	0
6637	NP_003087.1	SNRPG	4	3	0	0	0	0	0	0	0	0	3	3	0	3	0	0	3	0	0	3	0	3	4	0	0	0	3	0	0	0	0
57504	NP_065795.1	MTA3	0	0	0	0	0	0	0	0	0	0	3	3	0	0	0	0	0	0	0	0	0	0	0	0	0	0	0	0	0	0	0
9107	NP_004676.3	MTMR6	0	0	0	0	0	0	0	0	0	0	3	3	0	0	0	0	0	0	0	0	0	0	0	0	0	0	0	0	0	0	0
10469	NP_006342.2	TIMM44	3	0	0	0	0	0	0	0	0	0	3	3	0	0	0	0	0	0	0	0	0	0	0	0	0	3	0	0	0	0	0
79598	NP_078824.2	CEP97	3	0	0	0	0	0	0	0	0	0	3	3	29	26	8	10	73	0	0	0	0	0	0	0	0	0	0	3	0	0	0
84295	NP_115834.1	PHF6	3	0	0	0	0	0	0	0	0	0	3	3	0	0	0	0	0	0	0	0	0	0	0	0	0	0	3	0	0	0	0
53371	NP_059122.2	NUP54	0	0	0	0	0	0	0	0	0	0	3	3	0	0	0	0	0	0	0	0	0	0	0	0	0	0	0	0	0	0	0
80336	NP_001118228.1	PABPC1L	0	0	0	0	0	0	0	0	0	0	3	3	0	0	0	0	0	0	0	0	0	0	0	0	0	0	0	0	0	0	0
8125	NP_006296.1	ANP32A	0	0	0	0	0	0	0	0	0	0	3	3	0	0	0	0	0	0	0	0	0	0	0	0	0	0	0	0	0	0	0
9554	NP_004883.2	SEC22B	4	4	0	0	0	0	0	0	0	0	3	3	0	0	0	0	0	0	0	0	0	0	4	3	3	4	0	3	2	0	0
29766	NP_055362.1	TMOD3	16	13	0	0	0	0	0	0	0	0	3	3	0	0	0	0	0	0	6	0	0	0	0	0	13	16	0	0	0	0	0
9657	NP_001018864.2	IQCB1	0	0	0	0	0	0	0	0	0	0	3	3	0	0	0	0	0	0	0	0	0	0	0	0	0	0	0	0	0	0	0
8301	NP_009097.2	PICALM	0	0	0	0	0	0	0	0	0	0	3	3	0	0	0	0	0	0	0	0	0	0	0	0	0	0	0	0	0	0	0
11079	NP_008964.3	RER1	0	0	0	0	0	0	0	0	0	0	3	3	0	0	0	0	0	0	0	0	0	0	0	0	0	0	0	0	0	0	0
29927	NP_037468.1	SEC61A1	6	5	0	0	0	0	0	0	0	0	3	3	0	0	0	0	0	4	4	5	0	0	0	0	0	0	6	0	0	0	0
49856	NP_060288.3	WRAP73	0	0	0	0	0	0	0	0	0	0	3	3	17	19	2	4	42	0	0	0	0	0	0	0	0	0	0	0	0	0	0
10540	NP_006391.1	DCTN2	4	4	0	0	0	0	0	0	0	0	3	3	5	5	5	4	19	0	0	0	0	2	4	4	3	3	0	0	0	0	0
396	NP_001172006.1	ARHGDIA	2	0	0	0	0	0	0	0	0	0	3	3	0	0	0	0	0	0	0	0	0	0	0	0	2	0	0	0	0	0	0
11198	NP_009123.1	SUPT16H	0	0	0	0	0	0	0	0	0	0	3	3	0	0	0	0	0	0	0	0	0	0	0	0	0	0	0	0	0	0	0
1650	NP_005207.2	DDOST	5	4	0	0	0	0	0	0	0	0	2	2	0	0	0	0	0	4	3	0	0	0	3	0	0	5	0	0	0	0	0
54542	NP_001094058.1	RC3H2	0	0	0	0	0	0	0	0	0	0	2	2	0	0	0	0	0	0	0	0	0	0	0	0	0	0	0	0	0	0	0
10424	NP_006311.2	PGRMC2	12	12	0	0	0	0	0	0	0	0	2	2	0	0	0	0	0	4	4	3	5	4	5	6	7	7	4	12	12	9	10
1806	NP_000101.2	DPYD	0	0	0	0	0	0	0	0	0	0	2	2	0	0	0	0	0	0	0	0	0	0	0	0	0	0	0	0	0	0	0
343990	NP_997245.2	C2orf55	0	0	0	0	0	0	0	0	0	0	2	2	0	0	0	0	0	0	0	0	0	0	0	0	0	0	0	0	0	0	0
8451	NP_003580.1	CUL4A	4	4	0	0	0	0	0	0	0	0	2	2	0	0	0	0	0	4	4	0	0	0	0	0	0	0	0	0	0	0	0
23039	NP_055839.3	XPO7	0	0	0	0	0	0	0	0	0	0	2	2	0	0	0	0	0	0	0	0	0	0	0	0	0	0	0	0	0	0	0
55746	NP_060700.2	NUP133	3	2	0	0	0	0	0	0	0	0	2	2	5	4	0	11	20	0	0	0	0	0	0	3	0	0	0	0	0	2	0
84321	NP_115737.1	THOC3	0	0	0	0	0	0	0	0	0	0	2	2	0	0	0	0	0	0	0	0	0	0	0	0	0	0	0	0	0	0	0
322	NP_663722.1	APBB1	0	0	0	0	0	0	0	0	0	0	2	2	0	0	0	0	0	0	0	0	0	0	0	0	0	0	0	0	0	0	0
83481	NP_112598.2	EPPK1	5	0	0	0	0	0	0	0	0	0	2	2	0	0	0	0	0	0	0	0	0	0	0	0	0	0	0	5	0	0	0
9879	NP_055644.2	DDX46	106	99	0	0	0	0	0	0	0	0	2	2	4	3	0	0	7	18	24	106	34	26	22	23	8	10	99	0	0	0	0
10464	NP_006337.2	PIBF1	0	0	0	0	0	0	0	0	0	0	0	0	44	37	7	9	97	0	0	0	0	0	0	0	0	0	0	0	0	0	0
400966	NP_001019628.3	RGPD1	0	0	0	0	0	0	0	0	0	0	0	0	38	44	18	23	123	0	0	0	0	0	0	0	0	0	0	0	0	0	0
8344	NP_003514.2	HIST1H2BE	86	69	0	0	0	0	0	0	0	0	0	0	37	0	0	0	37	0	0	86	55	63	0	0	0	0	69	0	0	0	0
29079	NP_054885.1	MED4	0	0	0	0	0	0	0	0	0	0	0	0	24	23	9	9	65	0	0	0	0	0	0	0	0	0	0	0	0	0	0
6894	NP_005637.3	TARBP1	0	0	0	0	0	0	0	0	0	0	0	0	22	20	5	8	55	0	0	0	0	0	0	0	0	0	0	0	0	0	0
55722	NP_060610.2	CEP72	0	0	0	0	0	0	0	0	0	0	0	0	21	19	0	0	40	0	0	0	0	0	0	0	0	0	0	0	0	0	0
343099	NP_996769.2	CCDC18	0	0	0	0	0	0	0	0	0	0	0	0	18	19	0	0	37	0	0	0	0	0	0	0	0	0	0	0	0	0	0
9851	NP_055619.2	KIAA0753	0	0	0	0	0	0	0	0	0	0	0	0	16	15	0	0	31	0	0	0	0	0	0	0	0	0	0	0	0	0	0
57534	NP_065825.1	MIB1	0	0	0	0	0	0	0	0	0	0	0	0	16	17	0	2	35	0	0	0	0	0	0	0	0	0	0	0	0	0	0
9738	NP_055526.3	CCP110	0	0	0	0	0	0	0	0	0	0	0	0	14	22	4	6	46	0	0	0	0	0	0	0	0	0	0	0	0	0	0
3868	NP_005548.2	KRT16	28	22	0	0	0	0	0	0	0	0	0	0	11	14	0	0	25	0	0	0	22	28	0	0	0	0	0	0	0	0	0
115106	NP_612452.1	HAUS1	0	0	0	0	0	0	0	0	0	0	0	0	11	11	6	8	36	0	0	0	0	0	0	0	0	0	0	0	0	0	0
10615	NP_006452.3	SPAG5	0	0	0	0	0	0	0	0	0	0	0	0	10	11	0	0	21	0	0	0	0	0	0	0	0	0	0	0	0	0	0
3376	NP_038203.2	IARS	5	4	0	0	0	0	0	0	0	0	0	0	9	10	0	0	19	4	0	0	3	0	0	0	0	0	0	2	5	0	0
22832	NP_055710.2	KIAA1009	0	0	0	0	0	0	0	0	0	0	0	0	9	19	0	0	28	0	0	0	0	0	0	0	0	0	0	0	0	0	0
51199	NP_065972.3	NIN	0	0	0	0	0	0	0	0	0	0	0	0	8	13	0	0	21	0	0	0	0	0	0	0	0	0	0	0	0	0	0
23352	NP_065816.2	UBR4	0	0	0	0	0	0	0	0	0	0	0	0	8	8	0	0	16	0	0	0	0	0	0	0	0	0	0	0	0	0	0
7402	NP_009055.2	UTRN	3	2	0	0	0	0	0	0	0	0	0	0	7	5	0	0	12	0	0	0	0	0	3	2	0	0	0	0	0	0	0
6453	NP_003015.2	ITSN1	5	5	0	0	0	0	0	0	0	0	0	0	7	6	2	0	15	0	0	0	0	0	3	4	5	5	0	0	0	0	0
79084	NP_077007.1	WDR77	0	0	0	0	0	0	0	0	0	0	0	0	6	8	0	0	14	0	0	0	0	0	0	0	0	0	0	0	0	0	0
79848	NP_079066.5	CSPP1	0	0	0	0	0	0	0	0	0	0	0	0	6	7	0	0	13	0	0	0	0	0	0	0	0	0	0	0	0	0	0
7965	NP_006294.2	AIMP2	7	4	0	0	0	0	0	0	0	0	0	0	6	5	0	0	11	0	0	0	0	3	0	0	0	0	0	4	0	0	7
9118	NP_116116.1	INA	0	0	0	0	0	0	0	0	0	0	0	0	6	6	0	0	12	0	0	0	0	0	0	0	0	0	0	0	0	0	0
9584	NP_909122.1	RBM39	7	6	0	0	0	0	0	0	0	0	0	0	6	5	0	0	11	6	4	7	0	0	0	0	0	0	6	0	0	0	0
6156	NP_000980.1	RPL30	3	0	0	0	0	0	0	0	0	0	0	0	5	5	0	0	10	0	3	0	0	0	0	0	0	0	0	0	0	0	0
23165	NP_055950.1	NUP205	0	0	0	0	0	0	0	0	0	0	0	0	5	3	0	0	8	0	0	0	0	0	0	0	0	0	0	0	0	0	0
8665	NP_003745.1	EIF3F	4	3	0	0	0	0	0	0	0	0	0	0	5	5	2	2	14	0	3	0	0	0	0	0	4	2	0	0	0	0	0
9590	NP_005091.2	AKAP12	0	0	0	0	0	0	0	0	0	0	0	0	5	4	0	0	9	0	0	0	0	0	0	0	0	0	0	0	0	0	0
9774	NP_001070908.1	BCLAF1	52	47	0	0	0	0	0	0	0	0	0	0	5	5	0	3	13	16	15	47	6	4	21	18	27	23	52	8	10	20	14
23306	NP_001124435.1	TMEM194A	0	0	0	0	0	0	0	0	0	0	0	0	5	4	0	4	13	0	0	0	0	0	0	0	0	0	0	0	0	0	0
10767	NP_001138630.1	HBS1L	4	2	0	0	0	0	0	0	0	0	0	0	5	4	0	0	9	2	0	0	0	0	0	4	0	0	0	0	0	0	0
1457	NP_808227.1	CSNK2A1	12	10	0	0	0	0	0	0	0	0	0	0	5	3	6	3	17	0	0	12	6	9	0	0	0	0	10	0	2	0	2
22852	NP_055730.2	ANKRD26	0	0	0	0	0	0	0	0	0	0	0	0	5	4	0	0	9	0	0	0	0	0	0	0	0	0	0	0	0	0	0
552900	NP_001026997.1	BOLA2	6	4	0	0	0	0	0	0	0	0	0	0	4	4	0	0	8	0	0	4	6	4	0	0	0	0	3	0	0	0	0
5713	NP_002802.2	PSMD7	0	0	0	0	0	0	0	0	0	0	0	0	4	0	0	0	4	0	0	0	0	0	0	0	0	0	0	0	0	0	0
6427	NP_001182356.1	SRSF2	0	0	0	0	0	0	0	0	0	0	0	0	4	5	4	2	15	0	0	0	0	0	0	0	0	0	0	0	0	0	0
51696	NP_057301.1	HECA	0	0	0	0	0	0	0	0	0	0	0	0	4	0	0	0	4	0	0	0	0	0	0	0	0	0	0	0	0	0	0
23279	NP_056046.1	NUP160	0	0	0	0	0	0	0	0	0	0	0	0	4	0	0	0	4	0	0	0	0	0	0	0	0	0	0	0	0	0	0
9662	NP_079285.2	CEP135	0	0	0	0	0	0	0	0	0	0	0	0	4	4	0	0	8	0	0	0	0	0	0	0	0	0	0	0	0	0	0
57082	NP_733468.2	CASC5	3	0	0	0	0	0	0	0	0	0	0	0	3	6	0	4	13	0	0	0	0	3	0	0	0	0	0	0	0	0	0
54963	NP_001180308.1	UCKL1	0	0	0	0	0	0	0	0	0	0	0	0	3	0	0	0	3	0	0	0	0	0	0	0	0	0	0	0	0	0	0
9701	NP_055493.2	PPP6R2	0	0	0	0	0	0	0	0	0	0	0	0	3	0	0	0	3	0	0	0	0	0	0	0	0	0	0	0	0	0	0
55124	NP_001129193.1	PIWIL2	3	0	0	0	0	0	0	0	0	0	0	0	3	0	0	0	3	0	0	0	0	0	0	3	0	0	0	0	0	0	0
84318	NP_115734.1	CCDC77	0	0	0	0	0	0	0	0	0	0	0	0	3	2	0	0	5	0	0	0	0	0	0	0	0	0	0	0	0	0	0
56926	NP_064555.2	NCLN	0	0	0	0	0	0	0	0	0	0	0	0	3	3	0	0	6	0	0	0	0	0	0	0	0	0	0	0	0	0	0
7037	NP_003225.2	TFRC	0	0	0	0	0	0	0	0	0	0	0	0	3	0	0	0	3	0	0	0	0	0	0	0	0	0	0	0	0	0	0
85021	NP_114128.3	REPS1	0	0	0	0	0	0	0	0	0	0	0	0	3	3	0	0	6	0	0	0	0	0	0	0	0	0	0	0	0	0	0
23093	NP_055887.3	TTLL5	0	0	0	0	0	0	0	0	0	0	0	0	3	3	0	0	6	0	0	0	0	0	0	0	0	0	0	0	0	0	0
1627	NP_543157.1	DBN1	27	25	0	0	0	0	0	0	0	0	0	0	3	0	0	0	3	0	0	0	4	2	9	7	27	25	0	0	5	5	2
1719	NP_000782.1	DHFR	4	4	0	0	0	0	0	0	0	0	0	0	3	4	0	0	7	0	0	4	0	0	0	0	3	0	4	0	0	0	0
10426	NP_006313.1	TUBGCP3	0	0	0	0	0	0	0	0	0	0	0	0	3	6	0	0	9	0	0	0	0	0	0	0	0	0	0	0	0	0	0
132320	NP_653244.2	SCLT1	0	0	0	0	0	0	0	0	0	0	0	0	3	5	0	0	8	0	0	0	0	0	0	0	0	0	0	0	0	0	0
23309	NP_056075.1	SIN3B	33	31	0	0	0	0	0	0	0	0	0	0	3	0	0	0	3	4	6	31	0	0	11	10	0	0	33	0	0	0	0
9181	NP_001155856.1	ARHGEF2	0	0	0	0	0	0	0	0	0	0	0	0	2	0	0	0	2	0	0	0	0	0	0	0	0	0	0	0	0	0	0
805	NP_001734.1	CALM2	0	0	0	0	0	0	0	0	0	0	0	0	2	0	0	0	2	0	0	0	0	0	0	0	0	0	0	0	0	0	0
11177	NP_038476.2	BAZ1A	9	9	0	0	0	0	0	0	0	0	0	0	2	2	0	0	4	0	0	9	0	3	0	0	0	0	9	0	0	0	0
11276	NP_542117.3	SYNRG	0	0	0	0	0	0	0	0	0	0	0	0	2	0	0	0	2	0	0	0	0	0	0	0	0	0	0	0	0	0	0
4942	NP_000265.1	OAT	7	7	0	0	0	0	0	0	0	0	0	0	2	0	0	0	2	0	0	0	0	0	0	0	7	7	0	0	0	0	0
4649	NP_008832.2	MYO9A	0	0	0	0	0	0	0	0	0	0	0	0	2	0	0	0	2	0	0	0	0	0	0	0	0	0	0	0	0	0	0
64837	NP_073733.1	KLC2	0	0	0	0	0	0	0	0	0	0	0	0	2	0	0	0	2	0	0	0	0	0	0	0	0	0	0	0	0	0	0
692312	NP_001185619.1	PPAN-P2RY11	0	0	0	0	0	0	0	0	0	0	0	0	2	0	0	0	2	0	0	0	0	0	0	0	0	0	0	0	0	0	0
667	NP_056363.2	DST	0	0	0	0	0	0	0	0	0	0	0	0	2	0	0	0	2	0	0	0	0	0	0	0	0	0	0	0	0	0	0
8165	NP_003479.1	AKAP1	5	3	0	0	0	0	0	0	0	0	0	0	2	2	0	0	4	0	0	0	0	0	3	5	2	2	0	0	0	0	0
5162	NP_000916.2	PDHB	6	3	0	0	0	0	0	0	0	0	0	0	2	0	0	0	2	3	0	0	0	0	0	0	3	6	0	0	0	0	0
729440	NP_001073871.1	CCDC61	0	0	0	0	0	0	0	0	0	0	0	0	2	4	0	0	6	0	0	0	0	0	0	0	0	0	0	0	0	0	0
5226	NP_002622.2	PGD	4	3	0	0	0	0	0	0	0	0	0	0	2	0	0	0	2	0	0	0	0	0	0	0	4	3	0	0	0	0	0
9908	NP_036429.2	G3BP2	0	0	0	0	0	0	0	0	0	0	0	0	2	0	0	0	2	0	0	0	0	0	0	0	0	0	0	0	0	0	0
9100	NP_005144.2	USP10	4	0	0	0	0	0	0	0	0	0	0	0	2	0	0	0	2	0	0	0	0	0	4	0	0	0	0	0	0	0	0
8826	NP_003861.1	IQGAP1	6	4	0	0	0	0	0	0	0	0	0	0	2	2	0	0	4	0	0	0	0	0	0	0	4	6	0	0	0	0	0
29982	NP_110386.2	NRBF2	0	0	0	0	0	0	0	0	0	0	0	0	2	0	2	0	4	0	0	0	0	0	0	0	0	0	0	0	0	0	0
134510	NP_659486.2	UBLCP1	0	0	0	0	0	0	0	0	0	0	0	0	2	0	0	0	2	0	0	0	0	0	0	0	0	0	0	0	0	0	0
10525	NP_001124463.1	HYOU1	0	0	0	0	0	0	0	0	0	0	0	0	2	0	0	0	2	0	0	0	0	0	0	0	0	0	0	0	0	0	0
5437	NP_006223.2	POLR2H	0	0	0	0	0	0	0	0	0	0	0	0	2	0	0	0	2	0	0	0	0	0	0	0	0	0	0	0	0	0	0
5591	NP_001075109.1	PRKDC	0	0	0	0	0	0	0	0	0	0	0	0	0	33	0	0	33	0	0	0	0	0	0	0	0	0	0	0	0	0	0
381	NP_001653.1	ARF5	14	13	0	0	0	0	0	0	0	0	0	0	0	13	0	0	13	13	14	10	0	0	0	0	0	0	7	0	0	0	0
3872	NP_000413.1	KRT17	32	25	0	0	0	0	0	0	0	0	0	0	0	13	0	0	13	0	0	0	0	0	0	0	0	0	0	25	32	16	14
7273	NP_596869.4	TTN	7	7	0	0	0	0	0	0	0	0	0	0	0	7	0	0	7	0	0	0	0	0	0	0	0	7	0	0	0	7	3
374654	NP_940927.2	KIF7	0	0	0	0	0	0	0	0	0	0	0	0	0	7	0	0	7	0	0	0	0	0	0	0	0	0	0	0	0	0	0
64770	NP_073594.4	CCDC14	0	0	0	0	0	0	0	0	0	0	0	0	0	5	0	0	5	0	0	0	0	0	0	0	0	0	0	0	0	0	0
5198	NP_036525.1	PFAS	0	0	0	0	0	0	0	0	0	0	0	0	0	5	4	0	9	0	0	0	0	0	0	0	0	0	0	0	0	0	0
2673	NP_002047.2	GFPT1	0	0	0	0	0	0	0	0	0	0	0	0	0	4	0	0	4	0	0	0	0	0	0	0	0	0	0	0	0	0	0
11231	NP_009145.1	SEC63	0	0	0	0	0	0	0	0	0	0	0	0	0	4	0	0	4	0	0	0	0	0	0	0	0	0	0	0	0	0	0
5868	NP_004153.2	RAB5A	0	0	0	0	0	0	0	0	0	0	0	0	0	4	0	0	4	0	0	0	0	0	0	0	0	0	0	0	0	0	0
11160	NP_009106.1	ERLIN2	0	0	0	0	0	0	0	0	0	0	0	0	0	3	0	0	3	0	0	0	0	0	0	0	0	0	0	0	0	0	0
8697	NP_004652.2	CDC23	3	0	0	0	0	0	0	0	0	0	0	0	0	3	0	0	3	0	0	0	0	3	0	0	0	0	0	0	0	0	0
11260	NP_009166.2	XPOT	2	0	0	0	0	0	0	0	0	0	0	0	0	3	0	0	3	0	2	0	0	0	0	0	0	0	0	0	0	0	0
50618	NP_006268.2	ITSN2	0	0	0	0	0	0	0	0	0	0	0	0	0	3	0	0	3	0	0	0	0	0	0	0	0	0	0	0	0	0	0
5564	NP_006244.2	PRKAB1	0	0	0	0	0	0	0	0	0	0	0	0	0	3	0	0	3	0	0	0	0	0	0	0	0	0	0	0	0	0	0
51340	NP_057736.4	CRNKL1	0	0	0	0	0	0	0	0	0	0	0	0	0	3	0	0	3	0	0	0	0	0	0	0	0	0	0	0	0	0	0
4437	NP_002430.3	MSH3	0	0	0	0	0	0	0	0	0	0	0	0	0	3	0	0	3	0	0	0	0	0	0	0	0	0	0	0	0	0	0
9230	NP_004209.2	RAB11B	0	0	0	0	0	0	0	0	0	0	0	0	0	3	0	0	3	0	0	0	0	0	0	0	0	0	0	0	0	0	0
55157	NP_060592.2	DARS2	3	0	0	0	0	0	0	0	0	0	0	0	0	3	0	0	3	0	0	0	0	0	0	0	0	3	0	0	0	0	0
57498	NP_065789.1	KIDINS220	0	0	0	0	0	0	0	0	0	0	0	0	0	3	0	0	3	0	0	0	0	0	0	0	0	0	0	0	0	0	0
25980	NP_056326.2	C20orf4	0	0	0	0	0	0	0	0	0	0	0	0	0	3	0	0	3	0	0	0	0	0	0	0	0	0	0	0	0	0	0
4705	NP_004535.1	NDUFA10	2	0	0	0	0	0	0	0	0	0	0	0	0	3	0	0	3	2	0	0	0	0	0	0	0	0	0	0	0	0	0
817	NP_742112.1	CAMK2D	0	0	0	0	0	0	0	0	0	0	0	0	0	3	0	0	3	0	0	0	0	0	0	0	0	0	0	0	0	0	0
3881	NP_002268.2	KRT31	0	0	0	0	0	0	0	0	0	0	0	0	0	3	0	0	3	0	0	0	0	0	0	0	0	0	0	0	0	0	0
80335	NP_079498.2	WDR82	14	12	0	0	0	0	0	0	0	0	0	0	0	3	0	0	3	0	4	12	7	7	8	6	3	4	14	0	0	0	0
58497	NP_067045.1	PRUNE	8	6	0	0	0	0	0	0	0	0	0	0	0	3	0	0	3	4	3	0	0	0	8	5	6	4	0	0	0	0	0
64783	NP_001188474.1	RBM15	0	0	0	0	0	0	0	0	0	0	0	0	0	2	0	0	2	0	0	0	0	0	0	0	0	0	0	0	0	0	0
57536	NP_065827.1	KIAA1328	0	0	0	0	0	0	0	0	0	0	0	0	0	2	0	0	2	0	0	0	0	0	0	0	0	0	0	0	0	0	0
55749	NP_060707.2	CCAR1	0	0	0	0	0	0	0	0	0	0	0	0	0	2	0	0	2	0	0	0	0	0	0	0	0	0	0	0	0	0	0
55737	NP_060676.2	VPS35	2	0	0	0	0	0	0	0	0	0	0	0	0	2	0	0	2	0	0	0	0	0	0	0	2	0	0	0	0	0	0
50814	NP_001123237.1	NSDHL	2	0	0	0	0	0	0	0	0	0	0	0	0	2	0	0	2	0	2	0	0	0	0	0	0	0	0	0	0	0	0
487	NP_004311.1	ATP2A1	0	0	0	0	0	0	0	0	0	0	0	0	0	2	0	0	2	0	0	0	0	0	0	0	0	0	0	0	0	0	0
9217	NP_004729.1	VAPB	5	4	0	0	0	0	0	0	0	0	0	0	0	2	0	0	2	0	0	0	0	0	0	3	4	0	0	5	0	4	4
10243	NP_065857.1	GPHN	0	0	0	0	0	0	0	0	0	0	0	0	0	2	0	0	2	0	0	0	0	0	0	0	0	0	0	0	0	0	0
131544	XP_003119953.1	CRYBG3	0	0	0	0	0	0	0	0	0	0	0	0	0	2	0	0	2	0	0	0	0	0	0	0	0	0	0	0	0	0	0
6098	NP_002935.2	ROS1	0	0	0	0	0	0	0	0	0	0	0	0	0	2	0	0	2	0	0	0	0	0	0	0	0	0	0	0	0	0	0
9410	NP_004805.2	SNRNP40	0	0	0	0	0	0	0	0	0	0	0	0	0	2	0	0	2	0	0	0	0	0	0	0	0	0	0	0	0	0	0
5347	NP_005021.2	PLK1	0	0	0	0	0	0	0	0	0	0	0	0	0	2	0	2	4	0	0	0	0	0	0	0	0	0	0	0	0	0	0
9972	NP_005115.2	NUP153	35	32	0	0	0	0	0	0	0	0	0	0	0	2	0	0	2	2	4	13	32	35	8	6	7	6	23	0	0	0	0
5894	NP_002871.1	RAF1	0	0	0	0	0	0	0	0	0	0	0	0	0	2	0	0	2	0	0	0	0	0	0	0	0	0	0	0	0	0	0
11056	NP_008941.2	DDX52	3	0	0	0	0	0	0	0	0	0	0	0	0	2	0	0	2	0	0	0	0	0	0	3	0	0	0	0	0	0	0
22938	NP_036377.1	SNW1	10	9	0	0	0	0	0	0	0	0	0	0	0	2	0	0	2	0	3	10	0	0	3	3	3	6	9	0	0	0	0
100506072	XP_003119581.1	LOC100506072	26	21	0	0	0	0	0	0	0	0	0	0	0	0	11	0	11	0	4	0	3	0	0	0	0	5	0	17	14	21	26
200958	NP_689886.2	MUC20	0	0	0	0	0	0	0	0	0	0	0	0	0	0	8	0	8	0	0	0	0	0	0	0	0	0	0	0	0	0	0
256158	XP_002347119.1	HMCN2	0	0	0	0	0	0	0	0	0	0	0	0	0	0	8	0	8	0	0	0	0	0	0	0	0	0	0	0	0	0	0
3890	NP_149034.2	KRT84	5	0	0	0	0	0	0	0	0	0	0	0	0	0	5	7	12	5	0	0	0	0	0	0	0	0	0	0	0	0	0
122011	NP_660204.2	CSNK1A1L	0	0	0	0	0	0	0	0	0	0	0	0	0	0	4	4	8	0	0	0	0	0	0	0	0	0	0	0	0	0	0
65125	NP_001171914.1	WNK1	2	2	0	0	0	0	0	0	0	0	0	0	0	0	4	0	4	0	0	0	0	0	2	2	0	0	0	0	0	0	0
10179	NP_057174.1	RBM7	0	0	0	0	0	0	0	0	0	0	0	0	0	0	3	3	6	0	0	0	0	0	0	0	0	0	0	0	0	0	0
6731	NP_008878.3	SRP72	2	0	0	0	0	0	0	0	0	0	0	0	0	0	3	0	3	0	0	0	0	0	0	0	0	0	0	0	0	0	2
10724	NP_036347.1	MGEA5	3	0	0	0	0	0	0	0	0	0	0	0	0	0	3	0	3	0	0	0	0	0	3	0	0	0	0	0	0	0	0
4926	NP_006176.2	NUMA1	62	60	0	0	0	0	0	0	0	0	0	0	0	0	2	0	2	3	2	13	60	62	0	0	0	0	11	8	4	8	9
347688	NP_817124.1	TUBB8	0	0	0	0	0	0	0	0	0	0	0	0	0	0	0	22	22	0	0	0	0	0	0	0	0	0	0	0	0	0	0
7311	NP_001029102.1	UBA52	0	0	0	0	0	0	0	0	0	0	0	0	0	0	0	13	13	0	0	0	0	0	0	0	0	0	0	0	0	0	0
8450	NP_001073341.1	CUL4B	5	4	0	0	0	0	0	0	0	0	0	0	0	0	0	5	5	0	0	0	0	0	2	5	0	3	4	0	0	0	0
58527	NP_067066.1	ABRACL	0	0	0	0	0	0	0	0	0	0	0	0	0	0	0	4	4	0	0	0	0	0	0	0	0	0	0	0	0	0	0
22998	NP_055803.2	LIMCH1	0	0	0	0	0	0	0	0	0	0	0	0	0	0	0	3	3	0	0	0	0	0	0	0	0	0	0	0	0	0	0
8370	NP_068803.1	HIST2H4A	166	164	0	0	0	0	0	0	0	0	0	0	0	0	0	0	0	164	166	0	0	0	0	0	0	0	0	0	0	0	0
10054	NP_005490.1	UBA2	124	66	0	0	0	0	0	0	0	0	0	0	0	0	0	0	0	124	66	0	0	0	0	0	0	0	0	0	0	0	0
8335	NP_066390.1	HIST1H2AB	86	86	0	0	0	0	0	0	0	0	0	0	0	0	0	0	0	86	86	0	0	0	0	0	0	0	0	0	0	0	0
23350	NP_001073884.1	U2SURP	33	28	0	0	0	0	0	0	0	0	0	0	0	0	0	0	0	22	11	28	25	25	9	9	4	8	33	3	0	6	5
63932	NP_071384.1	CXorf56	47	29	0	0	0	0	0	0	0	0	0	0	0	0	0	0	0	20	19	47	6	9	7	7	4	0	29	0	0	0	0
79002	NP_076943.1	C19orf43	43	33	0	0	0	0	0	0	0	0	0	0	0	0	0	0	0	18	15	43	9	9	21	25	15	25	33	0	0	0	0
56061	NP_061989.2	UBFD1	17	16	0	0	0	0	0	0	0	0	0	0	0	0	0	0	0	17	16	0	0	0	15	10	13	12	0	0	0	0	0
9519	NP_004856.1	TBPL1	15	7	0	0	0	0	0	0	0	0	0	0	0	0	0	0	0	15	7	4	0	0	0	0	0	0	0	0	0	0	0
23476	NP_490597.1	BRD4	26	23	0	0	0	0	0	0	0	0	0	0	0	0	0	0	0	10	8	26	9	7	18	17	19	13	23	0	0	0	0
55100	NP_060504.1	WDR70	28	27	0	0	0	0	0	0	0	0	0	0	0	0	0	0	0	10	9	27	0	0	0	0	0	0	28	0	0	0	0
8087	NP_005078.2	FXR1	8	7	0	0	0	0	0	0	0	0	0	0	0	0	0	0	0	8	7	0	0	0	0	0	0	0	0	0	0	0	0
682	NP_940991.1	BSG	8	6	0	0	0	0	0	0	0	0	0	0	0	0	0	0	0	8	4	0	0	0	0	0	6	5	0	0	0	0	0
23264	NP_060060.3	ZC3H7B	7	7	0	0	0	0	0	0	0	0	0	0	0	0	0	0	0	7	0	0	0	0	5	5	7	0	0	0	0	0	0
26272	NP_036308.1	FBXO4	7	0	0	0	0	0	0	0	0	0	0	0	0	0	0	0	0	7	0	0	0	0	0	0	0	0	0	0	0	0	0
27340	NP_055318.2	UTP20	7	0	0	0	0	0	0	0	0	0	0	0	0	0	0	0	0	7	0	0	0	0	0	0	0	0	0	0	0	0	0
5042	NP_112241.2	PABPC3	7	7	0	0	0	0	0	0	0	0	0	0	0	0	0	0	0	7	7	0	0	0	0	0	0	0	0	0	0	0	0
57794	NP_757386.2	SUGP1	26	17	0	0	0	0	0	0	0	0	0	0	0	0	0	0	0	7	9	26	0	0	0	2	5	9	17	0	0	0	0
51503	NP_057487.2	CWC15	12	12	0	0	0	0	0	0	0	0	0	0	0	0	0	0	0	6	3	12	0	0	0	0	7	4	12	0	0	0	0
100290936	XP_003120803.1	LOC100290936	6	0	0	0	0	0	0	0	0	0	0	0	0	0	0	0	0	6	0	0	0	0	0	0	0	0	0	0	0	0	0
10923	NP_006704.3	SUB1	20	19	0	0	0	0	0	0	0	0	0	0	0	0	0	0	0	6	7	20	6	7	5	4	5	4	19	0	0	0	0
5500	NP_002700.1	PPP1CB	5	5	0	0	0	0	0	0	0	0	0	0	0	0	0	0	0	5	5	0	0	0	0	0	0	0	0	0	0	0	0
64062	NP_071401.3	RBM26	20	19	0	0	0	0	0	0	0	0	0	0	0	0	0	0	0	5	4	20	0	0	5	7	8	5	19	0	0	0	0
50809	NP_057371.2	HP1BP3	22	21	0	0	0	0	0	0	0	0	0	0	0	0	0	0	0	5	2	0	21	22	2	0	2	0	6	0	0	0	0
222229	NP_690852.1	LRWD1	25	23	0	0	0	0	0	0	0	0	0	0	0	0	0	0	0	5	5	23	13	12	6	5	2	3	25	0	0	0	0
9031	NP_115784.1	BAZ1B	67	62	0	0	0	0	0	0	0	0	0	0	0	0	0	0	0	5	5	67	61	57	16	12	4	4	62	40	28	25	23
9221	NP_004732.2	NOLC1	22	22	0	0	0	0	0	0	0	0	0	0	0	0	0	0	0	4	3	22	6	5	2	0	9	6	22	4	7	4	5
6566	NP_003042.3	SLC16A1	4	4	0	0	0	0	0	0	0	0	0	0	0	0	0	0	0	4	0	3	0	0	0	0	0	3	4	0	0	0	0
84991	NP_116294.1	RBM17	12	11	0	0	0	0	0	0	0	0	0	0	0	0	0	0	0	4	5	11	7	5	0	4	4	5	12	0	0	0	0
7936	NP_002895.3	RDBP	17	17	0	0	0	0	0	0	0	0	0	0	0	0	0	0	0	4	0	17	7	7	9	6	9	10	17	0	0	0	0
64710	NP_073568.2	NUCKS1	16	15	0	0	0	0	0	0	0	0	0	0	0	0	0	0	0	4	6	15	0	0	0	0	5	4	16	0	0	0	0
84823	NP_116126.2	LMNB2	4	3	0	0	0	0	0	0	0	0	0	0	0	0	0	0	0	4	3	0	0	0	0	0	0	0	0	0	0	0	0
57187	NP_001075019.1	THOC2	16	15	0	0	0	0	0	0	0	0	0	0	0	0	0	0	0	4	5	8	13	16	15	7	0	5	6	3	0	3	0
1786	NP_001124295.1	DNMT1	5	4	0	0	0	0	0	0	0	0	0	0	0	0	0	0	0	4	0	4	2	0	5	3	0	0	3	0	0	0	0
5714	NP_002803.2	PSMD8	4	4	0	0	0	0	0	0	0	0	0	0	0	0	0	0	0	4	4	0	0	0	3	0	0	0	0	0	0	0	0
5469	NP_004765.2	MED1	8	5	0	0	0	0	0	0	0	0	0	0	0	0	0	0	0	4	5	4	4	2	0	0	0	0	8	0	0	0	0
79817	NP_079037.3	MOB3B	5	4	0	0	0	0	0	0	0	0	0	0	0	0	0	0	0	4	4	0	0	0	5	0	0	0	0	0	0	0	0
100508181	XP_003120348.1	LOC100508181	4	4	0	0	0	0	0	0	0	0	0	0	0	0	0	0	0	4	4	0	0	0	0	0	0	0	0	0	0	0	0
57456	NP_065747.1	KIAA1143	8	5	0	0	0	0	0	0	0	0	0	0	0	0	0	0	0	4	3	5	0	0	0	0	0	0	8	0	0	0	0
382	NP_001654.1	ARF6	4	0	0	0	0	0	0	0	0	0	0	0	0	0	0	0	0	4	0	0	0	0	0	0	0	0	0	0	0	0	0
9520	NP_006301.3	NPEPPS	5	4	0	0	0	0	0	0	0	0	0	0	0	0	0	0	0	3	0	0	0	0	0	0	5	4	0	0	0	0	0
55132	NP_060548.2	LARP1B	3	2	0	0	0	0	0	0	0	0	0	0	0	0	0	0	0	3	0	2	0	0	0	0	0	0	0	0	0	0	0
10428	NP_006315.1	CFDP1	13	11	0	0	0	0	0	0	0	0	0	0	0	0	0	0	0	3	3	13	0	0	0	7	8	7	11	0	0	0	0
81627	NP_112196.3	TRMT1L	3	0	0	0	0	0	0	0	0	0	0	0	0	0	0	0	0	3	0	0	0	0	0	0	0	0	0	0	0	0	0
285855	NP_940888.2	RPL7L1	3	0	0	0	0	0	0	0	0	0	0	0	0	0	0	0	0	3	0	0	0	0	0	0	0	0	0	0	0	0	0
523	NP_001681.2	ATP6V1A	5	5	0	0	0	0	0	0	0	0	0	0	0	0	0	0	0	3	0	0	2	0	4	5	5	5	0	0	0	0	0
121053	NP_689531.2	C12orf45	8	6	0	0	0	0	0	0	0	0	0	0	0	0	0	0	0	3	0	8	0	0	0	0	0	0	6	0	0	0	0
6235	NP_001023.1	RPS29	3	0	0	0	0	0	0	0	0	0	0	0	0	0	0	0	0	3	0	0	0	0	0	0	0	0	0	0	0	0	0
374454	NP_778253.2	KRT77	3	3	0	0	0	0	0	0	0	0	0	0	0	0	0	0	0	3	3	0	0	0	0	0	0	0	0	0	0	0	0
55671	NP_115949.3	SMEK1	30	24	0	0	0	0	0	0	0	0	0	0	0	0	0	0	0	3	4	24	0	0	8	7	5	12	30	0	0	0	0
100510333	XP_003120931.1	LOC100510333	4	3	0	0	0	0	0	0	0	0	0	0	0	0	0	0	0	3	0	4	0	0	0	0	0	0	0	0	0	0	0
54496	NP_001171753.1	PRMT7	3	0	0	0	0	0	0	0	0	0	0	0	0	0	0	0	0	3	0	0	0	0	0	0	0	0	0	0	0	0	0
8721	NP_694880.1	EDF1	4	3	0	0	0	0	0	0	0	0	0	0	0	0	0	0	0	3	0	4	0	0	0	0	0	0	2	0	0	0	0
64318	NP_071896.8	NOC3L	7	6	0	0	0	0	0	0	0	0	0	0	0	0	0	0	0	3	0	7	0	0	0	0	0	3	6	0	0	3	0
80011	NP_079222.1	FAM192A	3	0	0	0	0	0	0	0	0	0	0	0	0	0	0	0	0	3	0	0	0	0	0	0	0	0	0	0	0	0	0
4999	NP_006181.1	ORC2	32	27	0	0	0	0	0	0	0	0	0	0	0	0	0	0	0	3	3	27	5	8	5	4	0	2	32	0	0	7	0
8813	NP_003850.1	DPM1	3	0	0	0	0	0	0	0	0	0	0	0	0	0	0	0	0	3	0	0	0	0	0	0	0	0	0	0	0	0	0
114823	NP_443157.1	LENG8	19	15	0	0	0	0	0	0	0	0	0	0	0	0	0	0	0	3	4	15	0	0	6	3	0	0	19	0	0	0	0
140838	NP_689880.1	NANP	6	3	0	0	0	0	0	0	0	0	0	0	0	0	0	0	0	3	6	0	0	0	3	0	0	0	0	0	0	0	0
10397	NP_001128714.1	NDRG1	3	0	0	0	0	0	0	0	0	0	0	0	0	0	0	0	0	3	0	0	0	0	0	0	0	0	0	0	0	0	0
23404	NP_055100.2	EXOSC2	3	3	0	0	0	0	0	0	0	0	0	0	0	0	0	0	0	3	0	0	0	0	0	3	0	0	0	0	0	0	0
2956	NP_000170.1	MSH6	22	15	0	0	0	0	0	0	0	0	0	0	0	0	0	0	0	2	0	15	0	0	5	4	4	0	22	0	0	0	0
8812	NP_001092872.1	CCNK	7	6	0	0	0	0	0	0	0	0	0	0	0	0	0	0	0	2	0	6	2	0	0	0	3	0	7	0	0	0	0
27236	NP_001020764.1	ARFIP1	2	2	0	0	0	0	0	0	0	0	0	0	0	0	0	0	0	2	0	0	0	0	2	0	0	0	0	0	0	0	0
11325	NP_031398.2	DDX42	33	24	0	0	0	0	0	0	0	0	0	0	0	0	0	0	0	2	4	24	6	3	4	0	3	4	33	0	0	0	0
6829	NP_001104490.1	SUPT5H	4	2	0	0	0	0	0	0	0	0	0	0	0	0	0	0	0	2	0	4	0	0	0	0	0	0	0	0	0	0	0
8243	NP_006297.2	SMC1A	5	3	0	0	0	0	0	0	0	0	0	0	0	0	0	0	0	2	3	0	0	0	0	0	0	5	0	0	0	0	0
29128	NP_037414.3	UHRF1	2	0	0	0	0	0	0	0	0	0	0	0	0	0	0	0	0	2	0	0	0	0	0	0	0	0	0	0	0	0	0
283489	NP_001157616.1	CHAMP1	12	8	0	0	0	0	0	0	0	0	0	0	0	0	0	0	0	2	2	8	4	5	8	8	4	4	12	0	0	0	0
10147	NP_055699.2	SUGP2	10	10	0	0	0	0	0	0	0	0	0	0	0	0	0	0	0	2	0	10	4	5	5	3	0	0	10	0	0	0	0
4140	NP_001122390.1	MARK3	2	0	0	0	0	0	0	0	0	0	0	0	0	0	0	0	0	2	0	0	0	0	0	0	0	0	0	0	0	0	0
5558	NP_000938.2	PRIM2	4	3	0	0	0	0	0	0	0	0	0	0	0	0	0	0	0	2	0	4	0	0	0	0	0	0	3	0	0	0	0
5223	NP_002620.1	PGAM1	7	7	0	0	0	0	0	0	0	0	0	0	0	0	0	0	0	0	7	0	0	0	4	0	0	0	0	7	4	3	0
55506	NP_061119.1	H2AFY2	6	0	0	0	0	0	0	0	0	0	0	0	0	0	0	0	0	0	6	0	0	0	0	0	0	0	0	0	0	0	0
9329	NP_036336.2	GTF3C4	5	5	0	0	0	0	0	0	0	0	0	0	0	0	0	0	0	0	4	5	3	0	0	0	0	0	5	0	0	0	0
2903	NP_001127879.1	GRIN2A	4	0	0	0	0	0	0	0	0	0	0	0	0	0	0	0	0	0	4	0	0	0	0	0	0	0	0	0	0	0	0
114882	NP_065892.1	OSBPL8	4	0	0	0	0	0	0	0	0	0	0	0	0	0	0	0	0	0	4	0	0	0	0	0	0	0	0	0	0	0	0
9733	NP_055521.1	SART3	18	15	0	0	0	0	0	0	0	0	0	0	0	0	0	0	0	0	4	15	8	5	0	2	4	5	18	0	0	0	0
65117	NP_075388.2	RSRC2	3	0	0	0	0	0	0	0	0	0	0	0	0	0	0	0	0	0	3	0	0	0	0	0	0	0	0	0	0	0	0
9688	NP_055484.3	NUP93	3	0	0	0	0	0	0	0	0	0	0	0	0	0	0	0	0	0	3	0	0	0	0	0	0	0	0	0	0	0	0
7443	NP_003375.1	VRK1	3	0	0	0	0	0	0	0	0	0	0	0	0	0	0	0	0	0	3	0	0	0	0	0	0	0	0	0	0	0	0
84059	NP_115495.3	GPR98	3	0	0	0	0	0	0	0	0	0	0	0	0	0	0	0	0	0	3	0	0	0	0	0	0	0	0	0	0	0	0
1025	NP_001252.1	CDK9	10	10	0	0	0	0	0	0	0	0	0	0	0	0	0	0	0	0	3	10	0	3	0	0	0	0	10	0	0	0	0
4686	NP_002477.1	NCBP1	3	0	0	0	0	0	0	0	0	0	0	0	0	0	0	0	0	0	3	0	0	0	0	0	0	0	0	0	0	0	0
10915	NP_006697.2	TCERG1	36	29	0	0	0	0	0	0	0	0	0	0	0	0	0	0	0	0	3	29	0	0	0	8	5	7	36	0	0	4	5
8520	NP_003633.1	HAT1	16	15	0	0	0	0	0	0	0	0	0	0	0	0	0	0	0	0	3	15	0	0	0	0	0	0	16	0	0	0	0
100132738	XP_002345551.2	LOC100132738	3	0	0	0	0	0	0	0	0	0	0	0	0	0	0	0	0	0	3	0	0	0	0	0	0	0	0	0	0	0	0
5770	NP_002818.1	PTPN1	3	2	0	0	0	0	0	0	0	0	0	0	0	0	0	0	0	0	2	0	0	0	0	2	3	0	0	0	0	0	0
8776	NP_003819.1	MTMR1	2	0	0	0	0	0	0	0	0	0	0	0	0	0	0	0	0	0	2	0	0	0	0	0	0	0	0	0	0	0	0
22913	NP_031393.2	RALY	2	0	0	0	0	0	0	0	0	0	0	0	0	0	0	0	0	0	2	0	0	0	0	0	0	0	0	0	0	0	0
56252	NP_062535.2	YLPM1	9	8	0	0	0	0	0	0	0	0	0	0	0	0	0	0	0	0	2	8	0	4	5	0	4	7	9	0	0	0	2
54439	NP_061862.1	RBM27	32	27	0	0	0	0	0	0	0	0	0	0	0	0	0	0	0	0	2	27	9	5	0	4	3	4	32	0	0	0	0
56949	NP_064581.2	XAB2	22	19	0	0	0	0	0	0	0	0	0	0	0	0	0	0	0	0	2	19	0	0	5	0	0	0	22	0	0	0	0
9126	NP_005436.1	SMC3	2	2	0	0	0	0	0	0	0	0	0	0	0	0	0	0	0	0	2	0	0	2	0	0	0	0	0	0	0	0	0
280717	NP_851335.1	ALB	928	845	0	0	0	0	0	0	0	0	0	0	0	0	0	0	0	0	0	845	10	6	0	0	0	0	928	0	0	0	0
2962	NP_002087.2	GTF2F1	28	27	0	0	0	0	0	0	0	0	0	0	0	0	0	0	0	0	0	27	0	0	4	5	0	0	28	0	0	0	0
23394	NP_056154.1	ADNP	24	21	0	0	0	0	0	0	0	0	0	0	0	0	0	0	0	0	0	24	5	10	11	9	0	0	21	0	0	0	0
84656	NP_115958.2	GLYR1	21	20	0	0	0	0	0	0	0	0	0	0	0	0	0	0	0	0	0	21	2	0	3	0	0	0	20	0	0	0	0
7100	NP_003259.2	TLR5	23	21	0	0	0	0	0	0	0	0	0	0	0	0	0	0	0	0	0	21	0	0	0	0	0	0	23	0	0	0	0
29889	NP_037417.1	GNL2	19	18	0	0	0	0	0	0	0	0	0	0	0	0	0	0	0	0	0	19	3	0	0	3	0	0	18	0	0	0	0
26038	NP_056372.1	CHD5	18	0	0	0	0	0	0	0	0	0	0	0	0	0	0	0	0	0	0	18	0	0	0	0	0	0	0	0	0	0	0
112939	NP_443108.1	NACC1	20	17	0	0	0	0	0	0	0	0	0	0	0	0	0	0	0	0	0	17	0	0	0	0	0	0	20	0	0	0	0
144455	NP_976328.2	E2F7	17	12	0	0	0	0	0	0	0	0	0	0	0	0	0	0	0	0	0	17	0	0	0	0	0	0	12	0	0	0	0
57805	NP_066997.3	KIAA1967	17	17	0	0	0	0	0	0	0	0	0	0	0	0	0	0	0	0	0	17	0	3	6	5	7	8	17	5	6	0	4
8161	NP_004636.1	COIL	16	16	0	0	0	0	0	0	0	0	0	0	0	0	0	0	0	0	0	16	0	0	0	0	0	0	16	0	0	0	0
5394	NP_002676.1	EXOSC10	16	11	0	0	0	0	0	0	0	0	0	0	0	0	0	0	0	0	0	16	0	0	2	0	0	0	11	0	2	0	0
25957	NP_116259.2	PNISR	15	12	0	0	0	0	0	0	0	0	0	0	0	0	0	0	0	0	0	15	7	5	0	0	0	0	12	0	0	0	0
54517	NP_061915.2	PUS7	18	15	0	0	0	0	0	0	0	0	0	0	0	0	0	0	0	0	0	15	0	0	0	0	0	0	18	0	0	0	0
4236	NP_005917.2	MFAP1	15	14	0	0	0	0	0	0	0	0	0	0	0	0	0	0	0	0	0	15	0	0	0	0	4	0	14	0	0	0	0
10523	NP_006378.3	CHERP	17	15	0	0	0	0	0	0	0	0	0	0	0	0	0	0	0	0	0	15	13	9	5	4	0	0	17	0	0	0	0
10620	NP_006456.1	ARID3B	22	15	0	0	0	0	0	0	0	0	0	0	0	0	0	0	0	0	0	15	0	0	0	3	4	5	22	0	0	0	0
5989	NP_002909.4	RFX1	14	11	0	0	0	0	0	0	0	0	0	0	0	0	0	0	0	0	0	14	0	0	0	0	0	0	11	0	0	0	0
2961	NP_002086.1	GTF2E2	15	14	0	0	0	0	0	0	0	0	0	0	0	0	0	0	0	0	0	14	0	3	0	0	2	0	15	0	0	0	0
55226	NP_078938.2	NAT10	20	19	0	0	0	0	0	0	0	0	0	0	0	0	0	0	0	0	0	14	14	10	3	0	0	0	15	20	19	14	7
9129	NP_004689.1	PRPF3	14	13	0	0	0	0	0	0	0	0	0	0	0	0	0	0	0	0	0	14	6	7	6	6	0	2	13	0	0	0	0
148423	NP_932343.1	C1orf52	16	14	0	0	0	0	0	0	0	0	0	0	0	0	0	0	0	0	0	14	0	0	0	0	3	5	16	0	0	0	0
9219	NP_004730.2	MTA2	18	18	0	0	0	0	0	0	0	0	0	0	0	0	0	0	0	0	0	13	18	18	5	7	0	0	14	0	2	0	0
9877	NP_055642.3	ZC3H11A	13	12	0	0	0	0	0	0	0	0	0	0	0	0	0	0	0	0	0	13	0	0	0	6	4	5	12	0	0	6	0
84271	NP_115687.2	POLDIP3	16	13	0	0	0	0	0	0	0	0	0	0	0	0	0	0	0	0	0	13	0	0	0	0	0	0	16	0	0	0	0
8241	NP_005667.2	RBM10	15	13	0	0	0	0	0	0	0	0	0	0	0	0	0	0	0	0	0	13	0	0	0	0	3	5	15	0	0	6	6
51808	NP_115553.2	PHAX	12	10	0	0	0	0	0	0	0	0	0	0	0	0	0	0	0	0	0	12	0	0	0	0	0	0	10	0	0	0	0
546	NP_612114.1	ATRX	13	11	0	0	0	0	0	0	0	0	0	0	0	0	0	0	0	0	0	11	0	2	4	0	0	0	13	0	0	0	0
904	NP_001231.2	CCNT1	15	11	0	0	0	0	0	0	0	0	0	0	0	0	0	0	0	0	0	11	0	0	0	0	0	0	15	0	0	0	0
221504	NP_689948.1	ZBTB9	13	11	0	0	0	0	0	0	0	0	0	0	0	0	0	0	0	0	0	11	0	0	0	0	0	0	13	0	0	0	0
6594	NP_620604.2	SMARCA1	12	11	0	0	0	0	0	0	0	0	0	0	0	0	0	0	0	0	0	11	0	0	0	0	0	0	12	6	0	0	0
23481	NP_055118.1	PES1	12	11	0	0	0	0	0	0	0	0	0	0	0	0	0	0	0	0	0	11	9	5	0	0	0	0	12	4	2	3	4
57459	NP_065750.1	GATAD2B	17	15	0	0	0	0	0	0	0	0	0	0	0	0	0	0	0	0	0	10	15	17	0	0	0	0	9	0	0	0	0
51729	NP_057396.1	WBP11	13	10	0	0	0	0	0	0	0	0	0	0	0	0	0	0	0	0	0	10	0	0	0	0	0	0	13	0	0	0	0
51780	NP_057688.2	KDM3B	16	10	0	0	0	0	0	0	0	0	0	0	0	0	0	0	0	0	0	10	8	3	9	8	3	0	16	0	0	0	0
10762	NP_705931.1	NUP50	10	8	0	0	0	0	0	0	0	0	0	0	0	0	0	0	0	0	0	10	4	7	8	7	6	4	8	0	0	0	0
53615	NP_003917.1	MBD3	10	9	0	0	0	0	0	0	0	0	0	0	0	0	0	0	0	0	0	10	0	0	4	4	3	4	9	0	0	0	0
51575	NP_057733.2	ESF1	11	10	0	0	0	0	0	0	0	0	0	0	0	0	0	0	0	0	0	10	0	0	0	0	0	0	11	0	0	0	0
2963	NP_004119.1	GTF2F2	10	10	0	0	0	0	0	0	0	0	0	0	0	0	0	0	0	0	0	10	0	0	0	0	0	0	10	0	0	0	0
3070	NP_060533.2	HELLS	12	10	0	0	0	0	0	0	0	0	0	0	0	0	0	0	0	0	0	10	0	0	0	0	0	0	12	0	0	0	0
4774	NP_001138983.1	NFIA	9	6	0	0	0	0	0	0	0	0	0	0	0	0	0	0	0	0	0	9	0	0	0	0	0	0	6	0	0	0	0
23063	NP_055860.1	WAPAL	10	8	0	0	0	0	0	0	0	0	0	0	0	0	0	0	0	0	0	8	0	0	7	8	0	3	10	0	0	0	0
9406	NP_005446.2	ZRANB2	8	8	0	0	0	0	0	0	0	0	0	0	0	0	0	0	0	0	0	8	0	0	0	0	0	0	8	0	0	0	0
155435	NP_444271.2	RBM33	8	8	0	0	0	0	0	0	0	0	0	0	0	0	0	0	0	0	0	8	2	0	0	0	0	0	8	0	0	0	0
24137	NP_036442.3	KIF4A	13	8	0	0	0	0	0	0	0	0	0	0	0	0	0	0	0	0	0	8	6	8	0	0	0	0	13	0	0	0	0
5496	NP_817092.1	PPM1G	10	8	0	0	0	0	0	0	0	0	0	0	0	0	0	0	0	0	0	8	0	0	0	0	0	0	10	0	0	0	0
6924	NP_003189.2	TCEB3	8	8	0	0	0	0	0	0	0	0	0	0	0	0	0	0	0	0	0	8	2	0	0	0	0	0	8	0	0	0	0
153527	NP_653324.1	ZMAT2	8	0	0	0	0	0	0	0	0	0	0	0	0	0	0	0	0	0	0	8	0	0	0	0	0	0	0	0	0	0	0
4436	NP_000242.1	MSH2	8	6	0	0	0	0	0	0	0	0	0	0	0	0	0	0	0	0	0	8	0	0	0	0	0	0	6	0	0	0	0
23528	NP_036614.1	ZNF281	8	6	0	0	0	0	0	0	0	0	0	0	0	0	0	0	0	0	0	8	0	0	0	0	0	0	6	0	0	0	0
1662	NP_004389.2	DDX10	9	8	0	0	0	0	0	0	0	0	0	0	0	0	0	0	0	0	0	8	2	2	0	0	0	0	9	0	0	6	4
10940	NP_055844.2	POP1	7	6	0	0	0	0	0	0	0	0	0	0	0	0	0	0	0	0	0	7	0	4	0	0	0	0	6	0	0	0	0
22985	NP_001158286.1	ACIN1	18	16	0	0	0	0	0	0	0	0	0	0	0	0	0	0	0	0	0	7	16	18	15	16	10	10	6	3	0	5	6
5546	NP_005964.3	PRCC	7	4	0	0	0	0	0	0	0	0	0	0	0	0	0	0	0	0	0	7	0	2	0	0	0	0	4	0	0	0	0
6100	NP_976033.1	RP9	7	6	0	0	0	0	0	0	0	0	0	0	0	0	0	0	0	0	0	7	0	0	0	0	0	0	6	0	0	0	0
79577	NP_078805.3	CDC73	7	5	0	0	0	0	0	0	0	0	0	0	0	0	0	0	0	0	0	7	0	0	0	0	0	0	5	0	0	0	0
27238	NP_056513.2	GPKOW	7	6	0	0	0	0	0	0	0	0	0	0	0	0	0	0	0	0	0	7	0	0	0	0	0	0	6	0	0	0	0
2483	NP_004468.1	FRG1	7	7	0	0	0	0	0	0	0	0	0	0	0	0	0	0	0	0	0	7	0	0	0	0	0	0	7	0	0	0	0
84450	NP_115810.2	ZNF512	8	7	0	0	0	0	0	0	0	0	0	0	0	0	0	0	0	0	0	7	0	0	0	0	0	0	8	0	0	0	0
85313	NP_624311.1	PPIL4	9	7	0	0	0	0	0	0	0	0	0	0	0	0	0	0	0	0	0	7	0	0	0	0	0	2	9	0	0	0	0
84950	NP_116253.2	PRPF38A	6	6	0	0	0	0	0	0	0	0	0	0	0	0	0	0	0	0	0	6	0	0	0	0	0	0	6	0	0	0	0
5930	NP_008841.2	RBBP6	8	6	0	0	0	0	0	0	0	0	0	0	0	0	0	0	0	0	0	6	0	0	0	0	0	0	8	0	0	0	0
26054	NP_056386.2	SENP6	6	5	0	0	0	0	0	0	0	0	0	0	0	0	0	0	0	0	0	6	0	0	0	0	0	0	5	0	0	0	0
7248	NP_001155898.1	TSC1	6	0	0	0	0	0	0	0	0	0	0	0	0	0	0	0	0	0	0	6	0	0	0	0	0	0	0	0	0	0	0
3550	NP_006074.2	IK	6	6	0	0	0	0	0	0	0	0	0	0	0	0	0	0	0	0	0	6	0	0	0	0	0	0	6	0	0	0	0
3068	NP_001119522.1	HDGF	9	6	0	0	0	0	0	0	0	0	0	0	0	0	0	0	0	0	0	6	0	0	0	0	0	0	9	0	0	0	0
79869	NP_001129512.1	CPSF7	6	5	0	0	0	0	0	0	0	0	0	0	0	0	0	0	0	0	0	6	0	0	0	2	2	0	5	0	0	0	0
10285	NP_005862.1	SMNDC1	6	4	0	0	0	0	0	0	0	0	0	0	0	0	0	0	0	0	0	6	0	0	0	0	0	0	4	0	0	0	0
55280	NP_060764.3	CWF19L1	6	6	0	0	0	0	0	0	0	0	0	0	0	0	0	0	0	0	0	6	0	0	0	0	0	0	6	0	0	0	0
7090	NP_065959.1	TLE3	6	6	0	0	0	0	0	0	0	0	0	0	0	0	0	0	0	0	0	6	0	0	0	0	0	0	6	0	0	0	0
10569	NP_006416.3	SLU7	15	6	0	0	0	0	0	0	0	0	0	0	0	0	0	0	0	0	0	6	0	0	0	0	0	0	15	0	0	0	0
57473	NP_065764.1	ZNF512B	10	6	0	0	0	0	0	0	0	0	0	0	0	0	0	0	0	0	0	6	0	0	0	0	0	0	10	0	0	0	0
728642	NP_277071.2	CDK11A	6	0	0	0	0	0	0	0	0	0	0	0	0	0	0	0	0	0	0	6	0	0	0	0	0	0	0	0	0	0	0
55702	NP_060544.2	CCDC94	6	4	0	0	0	0	0	0	0	0	0	0	0	0	0	0	0	0	0	6	0	0	0	0	0	0	4	0	0	0	0
57680	NP_065971.2	CHD8	6	4	0	0	0	0	0	0	0	0	0	0	0	0	0	0	0	0	0	6	0	0	0	0	0	0	4	0	0	0	0
65083	NP_075068.2	NOL6	6	4	0	0	0	0	0	0	0	0	0	0	0	0	0	0	0	0	0	6	0	0	4	0	0	0	4	0	0	0	0
9790	NP_055568.3	BMS1	8	6	0	0	0	0	0	0	0	0	0	0	0	0	0	0	0	0	0	6	0	0	3	2	0	0	8	0	0	0	0
54881	NP_060216.2	TEX10	6	3	0	0	0	0	0	0	0	0	0	0	0	0	0	0	0	0	0	6	0	0	0	0	0	0	3	0	0	0	0
10813	NP_006640.2	UTP14A	6	4	0	0	0	0	0	0	0	0	0	0	0	0	0	0	0	0	0	6	0	0	0	0	0	0	4	0	0	0	0
53938	NP_570981.1	PPIL3	6	6	0	0	0	0	0	0	0	0	0	0	0	0	0	0	0	0	0	6	0	0	0	0	0	0	6	0	0	0	0
8449	NP_003578.2	DHX16	6	5	0	0	0	0	0	0	0	0	0	0	0	0	0	0	0	0	0	5	0	0	0	0	0	0	6	0	0	0	0
58509	NP_001074012.1	C19orf29	5	4	0	0	0	0	0	0	0	0	0	0	0	0	0	0	0	0	0	5	0	0	0	0	0	0	4	0	0	0	0
81611	NP_112182.1	ANP32E	6	5	0	0	0	0	0	0	0	0	0	0	0	0	0	0	0	0	0	5	0	0	0	0	0	0	6	0	0	0	0
91603	NP_443089.3	ZNF830	5	5	0	0	0	0	0	0	0	0	0	0	0	0	0	0	0	0	0	5	0	0	0	0	0	3	5	0	0	0	0
6632	NP_008869.1	SNRPD1	7	7	0	0	0	0	0	0	0	0	0	0	0	0	0	0	0	0	0	5	4	0	3	3	0	7	7	0	0	0	0
66008	NP_055864.2	TRAK2	5	0	0	0	0	0	0	0	0	0	0	0	0	0	0	0	0	0	0	5	0	0	0	0	0	0	0	0	0	0	0
51065	NP_057004.1	RPS27L	5	4	0	0	0	0	0	0	0	0	0	0	0	0	0	0	0	0	0	5	0	0	0	0	0	0	4	0	0	0	0
23168	NP_055953.3	RTF1	6	5	0	0	0	0	0	0	0	0	0	0	0	0	0	0	0	0	0	5	0	0	0	0	0	0	6	0	0	0	0
151987	NP_777567.1	PPP4R2	5	4	0	0	0	0	0	0	0	0	0	0	0	0	0	0	0	0	0	5	0	0	0	0	0	0	4	0	0	0	0
56897	NP_064520.2	WRNIP1	6	5	0	0	0	0	0	0	0	0	0	0	0	0	0	0	0	0	0	5	0	0	0	0	0	0	6	0	0	0	0
10614	NP_006451.1	HEXIM1	5	4	0	0	0	0	0	0	0	0	0	0	0	0	0	0	0	0	0	4	0	0	0	0	0	0	5	0	0	0	0
2551	NP_001184226.1	GABPA	9	4	0	0	0	0	0	0	0	0	0	0	0	0	0	0	0	0	0	4	0	0	0	0	0	0	9	0	0	0	0
4209	NP_005911.1	MEF2D	12	11	0	0	0	0	0	0	0	0	0	0	0	0	0	0	0	0	0	4	11	12	0	0	0	0	7	0	0	0	0
51574	NP_056269.1	LARP7	5	4	0	0	0	0	0	0	0	0	0	0	0	0	0	0	0	0	0	4	0	3	0	0	0	0	5	0	0	0	0
2958	NP_004483.1	GTF2A2	4	4	0	0	0	0	0	0	0	0	0	0	0	0	0	0	0	0	0	4	0	0	0	0	0	0	4	0	0	0	0
2957	NP_056943.1	GTF2A1	7	5	0	0	0	0	0	0	0	0	0	0	0	0	0	0	0	0	0	4	0	0	5	0	0	7	0	0	0	0	0
23223	NP_055994.2	RRP12	5	4	0	0	0	0	0	0	0	0	0	0	0	0	0	0	0	0	0	4	0	0	3	0	0	0	5	0	0	0	0
23248	NP_056018.2	RPRD2	9	7	0	0	0	0	0	0	0	0	0	0	0	0	0	0	0	0	0	4	7	9	4	6	0	4	5	0	0	0	0
7247	NP_004613.1	TSN	8	7	0	0	0	0	0	0	0	0	0	0	0	0	0	0	0	0	0	4	0	0	6	6	7	8	5	0	0	0	0
5993	NP_000440.1	RFX5	4	3	0	0	0	0	0	0	0	0	0	0	0	0	0	0	0	0	0	4	0	3	0	0	0	0	0	0	0	0	0
23152	NP_055940.3	CIC	6	4	0	0	0	0	0	0	0	0	0	0	0	0	0	0	0	0	0	4	0	0	0	0	0	0	6	0	0	0	0
27332	NP_055312.2	ZNF638	8	4	0	0	0	0	0	0	0	0	0	0	0	0	0	0	0	0	0	4	2	0	0	0	0	0	8	0	0	0	0
163859	NP_689821.3	C1orf55	4	3	0	0	0	0	0	0	0	0	0	0	0	0	0	0	0	0	0	4	0	0	0	0	0	0	3	0	0	0	0
54555	NP_061943.2	DDX49	4	3	0	0	0	0	0	0	0	0	0	0	0	0	0	0	0	0	0	4	0	0	0	0	0	0	3	0	0	0	0
79882	NP_001153575.1	ZC3H14	4	0	0	0	0	0	0	0	0	0	0	0	0	0	0	0	0	0	0	4	0	0	0	0	0	0	0	0	0	0	0
988	NP_001244.1	CDC5L	6	4	0	0	0	0	0	0	0	0	0	0	0	0	0	0	0	0	0	4	0	0	0	2	0	4	6	0	0	0	0
9128	NP_004688.2	PRPF4	7	4	0	0	0	0	0	0	0	0	0	0	0	0	0	0	0	0	0	4	0	0	0	0	0	0	7	0	0	0	0
55183	NP_001171134.1	RIF1	14	10	0	0	0	0	0	0	0	0	0	0	0	0	0	0	0	0	0	4	10	14	0	4	0	0	5	0	0	0	0
7155	NP_001059.2	TOP2B	5	4	0	0	0	0	0	0	0	0	0	0	0	0	0	0	0	0	0	4	0	0	0	0	0	0	5	0	0	0	0
23051	NP_055850.1	ZHX3	6	5	0	0	0	0	0	0	0	0	0	0	0	0	0	0	0	0	0	4	0	0	3	3	3	5	6	0	0	0	0
4298	NP_005925.2	MLLT1	4	3	0	0	0	0	0	0	0	0	0	0	0	0	0	0	0	0	0	4	0	0	0	0	0	0	3	0	0	0	0
23592	NP_001161086.1	LEMD3	4	4	0	0	0	0	0	0	0	0	0	0	0	0	0	0	0	0	0	4	0	0	0	0	0	0	4	0	0	0	0
1022	NP_001790.1	CDK7	4	4	0	0	0	0	0	0	0	0	0	0	0	0	0	0	0	0	0	4	0	0	0	0	0	0	4	0	0	0	0
2960	NP_005504.2	GTF2E1	4	0	0	0	0	0	0	0	0	0	0	0	0	0	0	0	0	0	0	4	0	0	0	0	0	0	0	0	0	0	0
84456	NP_115814.1	L3MBTL3	4	0	0	0	0	0	0	0	0	0	0	0	0	0	0	0	0	0	0	4	0	0	0	0	0	0	0	0	0	0	0
25909	NP_056261.4	AHCTF1	22	19	0	0	0	0	0	0	0	0	0	0	0	0	0	0	0	0	0	4	19	22	0	0	0	0	3	0	0	0	0
7756	NP_001027464.1	ZNF207	4	3	0	0	0	0	0	0	0	0	0	0	0	0	0	0	0	0	0	4	0	0	0	0	0	0	3	0	0	0	0
9552	NP_004881.2	SPAG7	4	4	0	0	0	0	0	0	0	0	0	0	0	0	0	0	0	0	0	4	0	0	0	0	0	0	4	0	0	0	0
27125	NP_055238.1	AFF4	4	3	0	0	0	0	0	0	0	0	0	0	0	0	0	0	0	0	0	4	0	0	0	0	0	0	3	0	0	0	0
6944	NP_005988.1	VPS72	3	0	0	0	0	0	0	0	0	0	0	0	0	0	0	0	0	0	0	3	0	0	0	0	0	0	0	0	0	0	0
7181	NP_003288.2	NR2C1	3	3	0	0	0	0	0	0	0	0	0	0	0	0	0	0	0	0	0	3	0	0	0	0	0	0	3	0	0	0	0
55161	NP_060596.2	TMEM33	3	0	0	0	0	0	0	0	0	0	0	0	0	0	0	0	0	0	0	3	0	0	0	0	0	0	0	0	0	0	0
23070	NP_055865.1	FTSJD2	3	0	0	0	0	0	0	0	0	0	0	0	0	0	0	0	0	0	0	3	0	0	0	0	0	0	0	0	0	0	0
51497	NP_945327.1	TH1L	4	3	0	0	0	0	0	0	0	0	0	0	0	0	0	0	0	0	0	3	0	0	0	0	0	0	4	0	0	0	0
55035	NP_060418.4	NOL8	3	0	0	0	0	0	0	0	0	0	0	0	0	0	0	0	0	0	0	3	0	0	0	0	0	0	0	0	0	0	0
4331	NP_002422.1	MNAT1	4	3	0	0	0	0	0	0	0	0	0	0	0	0	0	0	0	0	0	3	0	0	0	0	0	0	4	0	0	0	0
2969	NP_127492.1	GTF2I	7	4	0	0	0	0	0	0	0	0	0	0	0	0	0	0	0	0	0	3	4	3	0	0	0	0	7	0	0	0	0
23649	NP_002680.2	POLA2	3	3	0	0	0	0	0	0	0	0	0	0	0	0	0	0	0	0	0	3	0	0	3	0	0	0	2	0	0	0	0
23244	NP_001093869.1	PDS5A	3	0	0	0	0	0	0	0	0	0	0	0	0	0	0	0	0	0	0	3	0	0	0	0	0	0	0	0	0	0	0
23131	NP_001002909.1	GPATCH8	3	0	0	0	0	0	0	0	0	0	0	0	0	0	0	0	0	0	0	3	0	0	0	0	0	0	0	0	0	0	0
5422	NP_058633.2	POLA1	3	3	0	0	0	0	0	0	0	0	0	0	0	0	0	0	0	0	0	3	0	0	0	0	0	0	3	0	0	0	0
58490	NP_067038.1	RPRD1B	4	4	0	0	0	0	0	0	0	0	0	0	0	0	0	0	0	0	0	3	0	3	4	0	0	4	0	0	0	0	0
9667	NP_055464.1	SAFB2	5	4	0	0	0	0	0	0	0	0	0	0	0	0	0	0	0	0	0	3	0	0	4	3	0	0	5	0	0	0	0
83443	NP_112577.1	SF3B5	7	4	0	0	0	0	0	0	0	0	0	0	0	0	0	0	0	0	0	3	0	0	0	0	0	0	4	4	0	3	7
10946	NP_006793.1	SF3A3	9	8	0	0	0	0	0	0	0	0	0	0	0	0	0	0	0	0	0	3	5	4	0	0	0	0	4	6	8	8	9
29105	NP_037374.1	C16orf80	4	3	0	0	0	0	0	0	0	0	0	0	0	0	0	0	0	0	0	3	0	0	0	0	0	0	4	0	0	0	0
10153	NP_005751.2	CEBPZ	3	0	0	0	0	0	0	0	0	0	0	0	0	0	0	0	0	0	0	3	0	0	0	0	0	0	0	0	0	0	0
9328	NP_036219.2	GTF3C5	6	3	0	0	0	0	0	0	0	0	0	0	0	0	0	0	0	0	0	3	0	0	0	0	0	0	6	0	0	0	0
55425	NP_061029.2	KIAA1704	5	3	0	0	0	0	0	0	0	0	0	0	0	0	0	0	0	0	0	3	0	0	0	0	0	0	5	0	0	0	0
23016	NP_055819.2	EXOSC7	4	3	0	0	0	0	0	0	0	0	0	0	0	0	0	0	0	0	0	3	0	0	0	0	0	0	4	0	0	0	0
85395	NP_478070.1	FAM207A	4	3	0	0	0	0	0	0	0	0	0	0	0	0	0	0	0	0	0	3	0	0	0	0	0	0	4	0	0	0	0
23613	NP_898868.1	ZMYND8	4	3	0	0	0	0	0	0	0	0	0	0	0	0	0	0	0	0	0	3	3	0	0	0	0	0	4	0	0	0	0
51428	NP_057306.2	DDX41	3	0	0	0	0	0	0	0	0	0	0	0	0	0	0	0	0	0	0	3	0	0	0	0	0	0	0	0	0	0	0
22826	NP_055095.2	DNAJC8	13	3	0	0	0	0	0	0	0	0	0	0	0	0	0	0	0	0	0	3	0	0	0	0	0	0	13	0	0	0	0
57050	NP_065101.1	UTP3	5	3	0	0	0	0	0	0	0	0	0	0	0	0	0	0	0	0	0	3	0	0	0	0	0	0	5	0	0	0	0
6046	NP_001106653.1	BRD2	2	0	0	0	0	0	0	0	0	0	0	0	0	0	0	0	0	0	0	2	0	0	0	0	0	0	0	0	0	0	0
22950	NP_060628.2	SLC4A1AP	2	0	0	0	0	0	0	0	0	0	0	0	0	0	0	0	0	0	0	2	0	0	0	0	0	0	0	0	0	0	0
124245	NP_653205.3	ZC3H18	2	0	0	0	0	0	0	0	0	0	0	0	0	0	0	0	0	0	0	2	0	0	0	0	0	0	0	0	0	0	0
5424	NP_002682.2	POLD1	2	0	0	0	0	0	0	0	0	0	0	0	0	0	0	0	0	0	0	2	0	0	0	0	0	0	0	0	0	0	0
57466	NP_001138916.1	SCAF4	6	5	0	0	0	0	0	0	0	0	0	0	0	0	0	0	0	0	0	2	0	0	0	5	6	0	0	0	0	0	0
65095	NP_075384.3	KRI1	4	2	0	0	0	0	0	0	0	0	0	0	0	0	0	0	0	0	0	2	0	0	0	0	0	0	4	0	0	0	0
94104	NP_057715.2	GCFC1	3	2	0	0	0	0	0	0	0	0	0	0	0	0	0	0	0	0	0	2	0	0	0	0	0	0	3	0	0	0	0
23398	NP_056157.1	PPWD1	2	0	0	0	0	0	0	0	0	0	0	0	0	0	0	0	0	0	0	2	0	0	0	0	0	0	0	0	0	0	0
8896	NP_003901.2	BUD31	2	0	0	0	0	0	0	0	0	0	0	0	0	0	0	0	0	0	0	2	0	0	0	0	0	0	0	0	0	0	0
7014	NP_005643.1	TERF2	2	0	0	0	0	0	0	0	0	0	0	0	0	0	0	0	0	0	0	2	0	0	0	0	0	0	0	0	0	0	0
7277	NP_005991.1	TUBA4A	86	77	0	0	0	0	0	0	0	0	0	0	0	0	0	0	0	0	0	0	86	77	0	0	0	0	0	0	0	0	0
3059	NP_005326.2	HCLS1	44	37	0	0	0	0	0	0	0	0	0	0	0	0	0	0	0	0	0	0	37	44	0	0	0	0	0	0	0	0	0
281099	NP_851351.1	CSN2	35	33	0	0	0	0	0	0	0	0	0	0	0	0	0	0	0	0	0	0	33	35	0	0	0	0	0	0	0	0	0
3428	NP_005522.2	IFI16	27	22	0	0	0	0	0	0	0	0	0	0	0	0	0	0	0	0	0	0	27	22	0	0	0	0	0	0	0	0	0
64926	NP_075055.1	RASAL3	25	21	0	0	0	0	0	0	0	0	0	0	0	0	0	0	0	0	0	0	25	21	0	0	0	0	0	0	0	0	0
11176	NP_038477.2	BAZ2A	25	25	0	0	0	0	0	0	0	0	0	0	0	0	0	0	0	0	0	0	25	25	0	0	0	0	0	0	0	0	0
4046	NP_002330.1	LSP1	19	19	0	0	0	0	0	0	0	0	0	0	0	0	0	0	0	0	0	0	19	19	0	0	0	0	0	0	0	0	0
6651	NP_115571.1	SON	18	15	0	0	0	0	0	0	0	0	0	0	0	0	0	0	0	0	0	0	18	15	5	0	0	0	0	10	15	11	13
23524	NP_057417.3	SRRM2	26	16	0	0	0	0	0	0	0	0	0	0	0	0	0	0	0	0	0	0	16	26	0	0	10	6	0	0	0	0	0
23157	NP_055944.2	SEPT6	15	15	0	0	0	0	0	0	0	0	0	0	0	0	0	0	0	0	0	0	15	15	0	0	0	0	0	4	0	4	0
64759	NP_073585.8	TNS3	13	8	0	0	0	0	0	0	0	0	0	0	0	0	0	0	0	0	0	0	13	8	0	0	0	0	0	0	0	0	0
6789	NP_006273.1	STK4	12	12	0	0	0	0	0	0	0	0	0	0	0	0	0	0	0	0	0	0	12	12	0	0	0	0	0	0	0	0	0
22820	NP_057212.1	COPG1	12	0	0	0	0	0	0	0	0	0	0	0	0	0	0	0	0	0	0	0	12	0	0	0	0	0	0	0	0	0	0
8653	NP_004651.2	DDX3Y	12	9	0	0	0	0	0	0	0	0	0	0	0	0	0	0	0	0	0	0	12	9	0	0	0	0	0	0	0	0	0
4478	NP_002435.1	MSN	21	20	0	0	0	0	0	0	0	0	0	0	0	0	0	0	0	0	0	0	12	11	5	0	0	0	0	21	20	13	16
81569	NP_110439.2	ACTL8	12	12	0	0	0	0	0	0	0	0	0	0	0	0	0	0	0	0	0	0	12	12	0	0	0	0	0	0	0	0	0
55655	NP_001167552.1	NLRP2	11	10	0	0	0	0	0	0	0	0	0	0	0	0	0	0	0	0	0	0	11	10	0	0	0	0	0	0	0	0	0
11151	NP_001180262.1	CORO1A	10	9	0	0	0	0	0	0	0	0	0	0	0	0	0	0	0	0	0	0	10	9	0	0	0	0	0	0	0	0	0
6603	NP_001091896.1	SMARCD2	9	6	0	0	0	0	0	0	0	0	0	0	0	0	0	0	0	0	0	0	9	6	0	0	0	0	0	0	0	0	0
6601	NP_001123892.1	SMARCC2	11	9	0	0	0	0	0	0	0	0	0	0	0	0	0	0	0	0	0	0	9	11	0	0	0	0	0	0	0	0	0
79228	NP_077315.2	THOC6	8	3	0	0	0	0	0	0	0	0	0	0	0	0	0	0	0	0	0	0	8	3	0	0	0	0	0	0	0	0	0
55206	NP_060653.3	SBNO1	8	4	0	0	0	0	0	0	0	0	0	0	0	0	0	0	0	0	0	0	8	4	0	0	0	0	0	0	0	0	0
11083	NP_149072.2	DIDO1	11	8	0	0	0	0	0	0	0	0	0	0	0	0	0	0	0	0	0	0	8	11	0	0	0	0	0	0	0	0	0
27436	NP_061936.2	EML4	11	8	0	0	0	0	0	0	0	0	0	0	0	0	0	0	0	0	0	0	8	11	0	0	0	0	0	0	0	0	0
388697	NP_001009931.1	HRNR	9	7	0	0	0	0	0	0	0	0	0	0	0	0	0	0	0	0	0	0	7	9	0	0	4	0	2	0	0	0	0
83593	NP_872604.1	RASSF5	7	4	0	0	0	0	0	0	0	0	0	0	0	0	0	0	0	0	0	0	7	4	0	0	0	0	0	0	0	0	0
1192	NP_001279.2	CLIC1	6	6	0	0	0	0	0	0	0	0	0	0	0	0	0	0	0	0	0	0	6	6	0	0	0	0	0	0	0	0	0
10921	NP_006702.1	RNPS1	8	7	0	0	0	0	0	0	0	0	0	0	0	0	0	0	0	0	0	0	6	7	0	0	0	0	3	2	6	0	8
54815	NP_060130.3	GATAD2A	6	0	0	0	0	0	0	0	0	0	0	0	0	0	0	0	0	0	0	0	6	0	0	0	0	0	0	0	0	0	0
86	NP_817126.1	ACTL6A	6	5	0	0	0	0	0	0	0	0	0	0	0	0	0	0	0	0	0	0	6	5	0	0	0	0	0	0	0	0	0
79585	NP_078811.3	CORO7	6	0	0	0	0	0	0	0	0	0	0	0	0	0	0	0	0	0	0	0	6	0	0	0	0	0	0	0	0	0	0
4100	NP_004979.3	MAGEA1	6	5	0	0	0	0	0	0	0	0	0	0	0	0	0	0	0	0	0	0	6	5	0	0	0	0	0	0	0	0	0
29894	NP_037423.2	CPSF1	5	4	0	0	0	0	0	0	0	0	0	0	0	0	0	0	0	0	0	0	5	4	0	2	0	0	4	0	0	0	0
6599	NP_003065.3	SMARCC1	5	4	0	0	0	0	0	0	0	0	0	0	0	0	0	0	0	0	0	0	5	4	0	0	0	0	0	0	0	2	3
11169	NP_001008397.1	WDHD1	5	3	0	0	0	0	0	0	0	0	0	0	0	0	0	0	0	0	0	0	5	3	0	0	0	0	0	0	0	0	0
9208	NP_004726.2	LRRFIP1	6	5	0	0	0	0	0	0	0	0	0	0	0	0	0	0	0	0	0	0	5	6	0	0	0	0	0	0	0	0	0
1105	NP_001261.2	CHD1	5	0	0	0	0	0	0	0	0	0	0	0	0	0	0	0	0	0	0	0	5	0	0	0	0	0	0	0	0	0	0
5981	NP_002904.3	RFC1	5	3	0	0	0	0	0	0	0	0	0	0	0	0	0	0	0	0	0	0	5	3	0	0	0	0	0	0	0	0	0
6598	NP_003064.2	SMARCB1	4	3	0	0	0	0	0	0	0	0	0	0	0	0	0	0	0	0	0	0	4	3	0	0	0	0	0	0	0	0	0
8932	NP_003918.1	MBD2	4	0	0	0	0	0	0	0	0	0	0	0	0	0	0	0	0	0	0	0	4	0	0	0	0	0	0	0	0	0	0
23317	NP_056083.3	DNAJC13	4	2	0	0	0	0	0	0	0	0	0	0	0	0	0	0	0	0	0	0	4	0	0	0	0	0	0	0	0	2	0
22806	NP_036613.2	IKZF3	5	4	0	0	0	0	0	0	0	0	0	0	0	0	0	0	0	0	0	0	4	5	0	0	0	0	0	0	0	0	0
25942	NP_001138829.1	SIN3A	4	4	0	0	0	0	0	0	0	0	0	0	0	0	0	0	0	0	0	0	4	3	3	0	0	0	4	0	0	0	0
3735	NP_001123561.1	KARS	7	7	0	0	0	0	0	0	0	0	0	0	0	0	0	0	0	0	0	0	4	7	0	0	0	0	0	3	3	5	7
79789	NP_079010.2	CLMN	4	2	0	0	0	0	0	0	0	0	0	0	0	0	0	0	0	0	0	0	4	0	0	0	0	2	0	0	0	0	0
2186	NP_004450.3	BPTF	3	0	0	0	0	0	0	0	0	0	0	0	0	0	0	0	0	0	0	0	3	0	0	0	0	0	0	0	0	0	0
9070	NP_004665.2	ASH2L	3	0	0	0	0	0	0	0	0	0	0	0	0	0	0	0	0	0	0	0	3	0	0	0	0	0	0	0	0	0	0
23469	NP_055968.1	PHF3	3	0	0	0	0	0	0	0	0	0	0	0	0	0	0	0	0	0	0	0	3	0	0	0	0	0	0	0	0	0	0
23246	NP_056016.1	BOP1	3	2	0	0	0	0	0	0	0	0	0	0	0	0	0	0	0	0	0	0	3	0	0	0	0	0	0	0	2	0	2
8473	NP_858058.1	OGT	4	3	0	0	0	0	0	0	0	0	0	0	0	0	0	0	0	0	0	0	3	4	0	0	0	0	0	0	0	0	0
55127	NP_060542.4	HEATR1	3	2	0	0	0	0	0	0	0	0	0	0	0	0	0	0	0	0	0	0	3	0	0	0	0	0	0	0	2	2	0
6396	NP_899195.1	SEC13	3	3	0	0	0	0	0	0	0	0	0	0	0	0	0	0	0	0	0	0	3	3	0	0	0	0	0	0	0	0	0
6282	NP_005611.1	S100A11	12	8	0	0	0	0	0	0	0	0	0	0	0	0	0	0	0	0	0	0	3	4	0	0	0	0	0	8	8	12	0
9404	NP_004802.1	LPXN	6	3	0	0	0	0	0	0	0	0	0	0	0	0	0	0	0	0	0	0	3	6	0	0	0	0	0	0	0	0	0
9683	NP_694574.3	N4BP1	4	4	0	0	0	0	0	0	0	0	0	0	0	0	0	0	0	0	0	0	3	0	4	4	4	0	2	0	0	0	0
9255	NP_001135887.1	AIMP1	2	0	0	0	0	0	0	0	0	0	0	0	0	0	0	0	0	0	0	0	2	0	0	0	0	0	0	0	0	0	0
8289	NP_006006.3	ARID1A	2	0	0	0	0	0	0	0	0	0	0	0	0	0	0	0	0	0	0	0	2	0	0	0	0	0	0	0	0	0	0
66035	NP_110434.3	SLC2A11	2	0	0	0	0	0	0	0	0	0	0	0	0	0	0	0	0	0	0	0	2	0	0	0	0	0	0	0	0	0	0
29904	NP_037434.1	EEF2K	2	0	0	0	0	0	0	0	0	0	0	0	0	0	0	0	0	0	0	0	2	0	0	0	0	0	0	0	0	0	0
4292	NP_001161089.1	MLH1	3	2	0	0	0	0	0	0	0	0	0	0	0	0	0	0	0	0	0	0	2	3	0	0	0	0	2	0	0	0	0
5230	NP_000282.1	PGK1	2	0	0	0	0	0	0	0	0	0	0	0	0	0	0	0	0	0	0	0	2	0	0	0	0	0	0	0	0	0	0
92241	NP_443094.3	RCSD1	90	0	0	0	0	0	0	0	0	0	0	0	0	0	0	0	0	0	0	0	0	90	0	0	0	0	0	0	0	0	0
79813	NP_079033.4	EHMT1	6	0	0	0	0	0	0	0	0	0	0	0	0	0	0	0	0	0	0	0	0	6	0	0	0	0	0	0	0	0	0
6626	NP_004587.1	SNRPA	6	3	0	0	0	0	0	0	0	0	0	0	0	0	0	0	0	0	0	0	0	6	0	0	0	0	0	3	0	0	0
6238	NP_001036041.1	RRBP1	5	5	0	0	0	0	0	0	0	0	0	0	0	0	0	0	0	0	0	0	0	5	0	0	0	0	0	4	0	5	3
6520	NP_001012680.1	SLC3A2	5	4	0	0	0	0	0	0	0	0	0	0	0	0	0	0	0	0	0	0	0	5	0	0	4	4	0	0	0	0	2
25824	NP_857634.1	PRDX5	10	9	0	0	0	0	0	0	0	0	0	0	0	0	0	0	0	0	0	0	0	4	0	0	0	0	0	10	9	5	3
84364	NP_115765.2	ARFGAP2	4	0	0	0	0	0	0	0	0	0	0	0	0	0	0	0	0	0	0	0	0	4	0	0	0	0	0	0	0	0	0
55341	NP_060855.2	LSG1	4	0	0	0	0	0	0	0	0	0	0	0	0	0	0	0	0	0	0	0	0	4	0	0	0	0	0	0	0	0	0
7690	NP_003423.1	ZNF131	4	0	0	0	0	0	0	0	0	0	0	0	0	0	0	0	0	0	0	0	0	4	0	0	0	0	0	0	0	0	0
9984	NP_005122.2	THOC1	4	0	0	0	0	0	0	0	0	0	0	0	0	0	0	0	0	0	0	0	0	4	0	0	0	0	0	0	0	0	0
9183	NP_004715.1	ZW10	4	0	0	0	0	0	0	0	0	0	0	0	0	0	0	0	0	0	0	0	0	4	0	0	0	0	0	0	0	0	0
23654	NP_036533.2	PLXNB2	5	4	0	0	0	0	0	0	0	0	0	0	0	0	0	0	0	0	0	0	0	4	0	0	5	0	0	0	0	0	3
58517	NP_067062.1	RBM25	5	4	0	0	0	0	0	0	0	0	0	0	0	0	0	0	0	0	0	0	0	4	0	2	0	0	3	3	4	5	4
54623	NP_061961.2	PAF1	4	0	0	0	0	0	0	0	0	0	0	0	0	0	0	0	0	0	0	0	0	4	0	0	0	0	0	0	0	0	0
11091	NP_060058.1	WDR5	3	0	0	0	0	0	0	0	0	0	0	0	0	0	0	0	0	0	0	0	0	3	0	0	0	0	0	0	0	0	0
23224	NP_055995.4	SYNE2	3	0	0	0	0	0	0	0	0	0	0	0	0	0	0	0	0	0	0	0	0	3	0	0	0	0	0	0	0	0	0
85456	NP_203754.2	TNKS1BP1	3	0	0	0	0	0	0	0	0	0	0	0	0	0	0	0	0	0	0	0	0	3	0	0	0	0	0	0	0	0	0
118460	NP_478126.1	EXOSC6	3	0	0	0	0	0	0	0	0	0	0	0	0	0	0	0	0	0	0	0	0	3	0	0	0	0	0	0	0	0	0
5885	NP_006256.1	RAD21	2	0	0	0	0	0	0	0	0	0	0	0	0	0	0	0	0	0	0	0	0	2	0	0	0	0	0	0	0	0	0
3619	NP_064623.2	INCENP	2	0	0	0	0	0	0	0	0	0	0	0	0	0	0	0	0	0	0	0	0	2	0	0	0	0	0	0	0	0	0
51663	NP_057191.2	ZFR	2	2	0	0	0	0	0	0	0	0	0	0	0	0	0	0	0	0	0	0	0	2	0	0	0	2	0	0	0	0	0
54769	NP_060064.2	DIRAS2	2	0	0	0	0	0	0	0	0	0	0	0	0	0	0	0	0	0	0	0	0	2	0	0	0	0	0	0	0	0	0
9735	NP_055523.1	KNTC1	2	0	0	0	0	0	0	0	0	0	0	0	0	0	0	0	0	0	0	0	0	2	0	0	0	0	0	0	0	0	0
8881	NP_001072113.1	CDC16	2	0	0	0	0	0	0	0	0	0	0	0	0	0	0	0	0	0	0	0	0	2	0	0	0	0	0	0	0	0	0
23499	NP_036222.3	MACF1	2	0	0	0	0	0	0	0	0	0	0	0	0	0	0	0	0	0	0	0	0	2	0	0	0	0	0	0	0	0	0
6867	NP_006274.2	TACC1	37	0	0	0	0	0	0	0	0	0	0	0	0	0	0	0	0	0	0	0	0	0	37	0	0	0	0	0	0	0	0
114787	NP_443131.2	GPRIN1	8	5	0	0	0	0	0	0	0	0	0	0	0	0	0	0	0	0	0	0	0	0	8	5	4	0	0	0	0	0	0
54521	NP_001171894.1	WDR44	8	5	0	0	0	0	0	0	0	0	0	0	0	0	0	0	0	0	0	0	0	0	4	8	3	5	0	0	0	0	0
7257	NP_005990.1	TSNAX	4	4	0	0	0	0	0	0	0	0	0	0	0	0	0	0	0	0	0	0	0	0	4	0	3	4	0	0	0	0	0
1829	NP_001934.2	DSG2	4	3	0	0	0	0	0	0	0	0	0	0	0	0	0	0	0	0	0	0	0	0	4	0	0	3	0	0	0	0	0
30011	NP_114098.1	SH3KBP1	4	0	0	0	0	0	0	0	0	0	0	0	0	0	0	0	0	0	0	0	0	0	4	0	0	0	0	0	0	0	0
92140	NP_848927.2	MTDH	4	3	0	0	0	0	0	0	0	0	0	0	0	0	0	0	0	0	0	0	0	0	4	0	0	3	0	0	0	0	0
1969	NP_004422.2	EPHA2	4	4	0	0	0	0	0	0	0	0	0	0	0	0	0	0	0	0	0	0	0	0	4	4	0	0	0	0	0	0	0
4659	NP_001137357.1	PPP1R12A	3	2	0	0	0	0	0	0	0	0	0	0	0	0	0	0	0	0	0	0	0	0	3	0	2	0	0	0	0	0	0
11319	NP_001129224.1	ECD	3	2	0	0	0	0	0	0	0	0	0	0	0	0	0	0	0	0	0	0	0	0	3	2	0	0	0	0	0	0	0
11339	NP_009211.1	OIP5	4	3	0	0	0	0	0	0	0	0	0	0	0	0	0	0	0	0	0	0	0	0	3	4	0	0	0	0	0	0	0
7163	NP_005070.1	TPD52	5	4	0	0	0	0	0	0	0	0	0	0	0	0	0	0	0	0	0	0	0	0	3	4	5	3	0	0	0	0	0
3728	NP_068831.1	JUP	3	0	0	0	0	0	0	0	0	0	0	0	0	0	0	0	0	0	0	0	0	0	3	0	0	0	0	0	0	0	0
2181	NP_004448.2	ACSL3	5	5	0	0	0	0	0	0	0	0	0	0	0	0	0	0	0	0	0	0	0	0	3	0	5	5	0	0	0	0	0
64423	NP_001026884.3	INF2	5	3	0	0	0	0	0	0	0	0	0	0	0	0	0	0	0	0	0	0	0	0	3	5	0	3	0	0	0	0	0
64422	NP_071933.2	ATG3	3	0	0	0	0	0	0	0	0	0	0	0	0	0	0	0	0	0	0	0	0	0	3	0	0	0	0	0	0	0	0
57506	NP_065797.2	MAVS	4	4	0	0	0	0	0	0	0	0	0	0	0	0	0	0	0	0	0	0	0	0	2	0	4	4	0	0	0	0	0
259282	NP_683692.2	BOD1L	2	0	0	0	0	0	0	0	0	0	0	0	0	0	0	0	0	0	0	0	0	0	2	0	0	0	0	0	0	0	0
51491	NP_057475.2	NOP16	2	0	0	0	0	0	0	0	0	0	0	0	0	0	0	0	0	0	0	0	0	0	2	0	0	0	0	0	0	0	0
23211	NP_055983.1	ZC3H4	3	2	0	0	0	0	0	0	0	0	0	0	0	0	0	0	0	0	0	0	0	0	2	0	0	0	3	0	0	0	0
9826	NP_937879.1	ARHGEF11	2	0	0	0	0	0	0	0	0	0	0	0	0	0	0	0	0	0	0	0	0	0	2	0	0	0	0	0	0	0	0
55684	NP_078994.3	C9orf86	2	0	0	0	0	0	0	0	0	0	0	0	0	0	0	0	0	0	0	0	0	0	2	0	0	0	0	0	0	0	0
10827	NP_061161.2	FAM114A2	3	3	0	0	0	0	0	0	0	0	0	0	0	0	0	0	0	0	0	0	0	0	2	0	3	3	0	0	0	0	0
55747	NP_060702.1	FAM21B	3	3	0	0	0	0	0	0	0	0	0	0	0	0	0	0	0	0	0	0	0	0	2	3	3	0	0	0	0	0	0
7165	NP_003279.2	TPD52L2	9	8	0	0	0	0	0	0	0	0	0	0	0	0	0	0	0	0	0	0	0	0	0	6	9	8	0	0	0	0	0
51477	NP_001164409.1	ISYNA1	8	5	0	0	0	0	0	0	0	0	0	0	0	0	0	0	0	0	0	0	0	0	0	5	4	8	0	0	0	0	0
23126	NP_665739.3	POGZ	4	0	0	0	0	0	0	0	0	0	0	0	0	0	0	0	0	0	0	0	0	0	0	4	0	0	0	0	0	0	0
152137	NP_777568.1	CCDC50	3	0	0	0	0	0	0	0	0	0	0	0	0	0	0	0	0	0	0	0	0	0	0	3	0	0	0	0	0	0	0
4221	NP_000235.2	MEN1	2	0	0	0	0	0	0	0	0	0	0	0	0	0	0	0	0	0	0	0	0	0	0	2	0	0	0	0	0	0	0
7158	NP_001135451.1	TP53BP1	2	0	0	0	0	0	0	0	0	0	0	0	0	0	0	0	0	0	0	0	0	0	0	2	0	0	0	0	0	0	0
23272	NP_001106207.1	FAM208A	2	0	0	0	0	0	0	0	0	0	0	0	0	0	0	0	0	0	0	0	0	0	0	2	0	0	0	0	0	0	0
51510	NP_057494.3	CHMP5	4	4	0	0	0	0	0	0	0	0	0	0	0	0	0	0	0	0	0	0	0	0	0	2	4	4	0	0	0	0	0
9950	NP_005104.2	GOLGA5	2	0	0	0	0	0	0	0	0	0	0	0	0	0	0	0	0	0	0	0	0	0	0	2	0	0	0	0	0	0	0
91289	NP_149977.2	LMF2	2	0	0	0	0	0	0	0	0	0	0	0	0	0	0	0	0	0	0	0	0	0	0	2	0	0	0	0	0	0	0
8969	NP_066408.1	HIST1H2AG	75	62	0	0	0	0	0	0	0	0	0	0	0	0	0	0	0	0	0	0	0	0	0	0	75	62	0	0	0	0	0
79784	NP_079005.3	MYH14	40	36	0	0	0	0	0	0	0	0	0	0	0	0	0	0	0	0	0	0	0	0	0	0	40	36	0	0	0	0	0
10579	NP_008928.1	TACC2	48	35	0	0	0	0	0	0	0	0	0	0	0	0	0	0	0	0	0	0	0	0	0	0	35	48	0	0	0	0	0
7168	NP_001018008.1	TPM1	10	10	0	0	0	0	0	0	0	0	0	0	0	0	0	0	0	0	0	0	0	0	0	0	10	10	0	0	0	0	0
4171	NP_004517.2	MCM2	5	3	0	0	0	0	0	0	0	0	0	0	0	0	0	0	0	0	0	0	0	0	0	0	5	3	0	0	0	0	0
6709	NP_003118.2	SPTAN1	5	4	0	0	0	0	0	0	0	0	0	0	0	0	0	0	0	0	0	0	0	0	0	0	5	4	0	3	0	0	0
6711	NP_003119.2	SPTBN1	6	5	0	0	0	0	0	0	0	0	0	0	0	0	0	0	0	0	0	0	0	0	0	0	5	6	0	2	0	0	3
1739	NP_004078.2	DLG1	5	3	0	0	0	0	0	0	0	0	0	0	0	0	0	0	0	0	0	0	0	0	0	0	5	3	0	0	0	0	0
2224	NP_001129293.1	FDPS	5	5	0	0	0	0	0	0	0	0	0	0	0	0	0	0	0	0	0	0	0	0	0	0	5	5	0	0	0	0	0
10055	NP_001139185.1	SAE1	4	0	0	0	0	0	0	0	0	0	0	0	0	0	0	0	0	0	0	0	0	0	0	0	4	0	0	0	0	0	0
53981	NP_059133.1	CPSF2	4	0	0	0	0	0	0	0	0	0	0	0	0	0	0	0	0	0	0	0	0	0	0	0	4	0	0	0	0	0	0
4082	NP_002347.5	MARCKS	4	4	0	0	0	0	0	0	0	0	0	0	0	0	0	0	0	0	0	0	0	0	0	0	4	4	0	0	0	0	0
328	NP_001632.2	APEX1	5	4	0	0	0	0	0	0	0	0	0	0	0	0	0	0	0	0	0	0	0	0	0	0	4	5	0	0	0	0	0
308	NP_001145.1	ANXA5	4	3	0	0	0	0	0	0	0	0	0	0	0	0	0	0	0	0	0	0	0	0	0	0	3	4	0	0	0	0	0
471	NP_004035.2	ATIC	3	0	0	0	0	0	0	0	0	0	0	0	0	0	0	0	0	0	0	0	0	0	0	0	3	0	0	0	0	0	0
359845	NP_874364.1	FAM101B	3	0	0	0	0	0	0	0	0	0	0	0	0	0	0	0	0	0	0	0	0	0	0	0	3	0	0	0	0	0	0
51322	NP_057712.2	WAC	3	3	0	0	0	0	0	0	0	0	0	0	0	0	0	0	0	0	0	0	0	0	0	0	3	3	3	0	0	0	0
29945	NP_037499.2	ANAPC4	3	3	0	0	0	0	0	0	0	0	0	0	0	0	0	0	0	0	0	0	0	0	0	0	3	3	0	0	0	0	0
29920	NP_037460.2	PYCR2	3	3	0	0	0	0	0	0	0	0	0	0	0	0	0	0	0	0	0	0	0	0	0	0	3	3	0	0	0	0	0
6905	NP_001072983.1	TBCE	3	0	0	0	0	0	0	0	0	0	0	0	0	0	0	0	0	0	0	0	0	0	0	0	3	0	0	0	0	0	0
115350	NP_443170.1	FCRL1	2	0	0	0	0	0	0	0	0	0	0	0	0	0	0	0	0	0	0	0	0	0	0	0	2	0	0	0	0	0	0
29767	NP_055363.1	TMOD2	2	0	0	0	0	0	0	0	0	0	0	0	0	0	0	0	0	0	0	0	0	0	0	0	2	0	0	0	0	0	0
4642	NP_056009.1	MYO1D	5	0	0	0	0	0	0	0	0	0	0	0	0	0	0	0	0	0	0	0	0	0	0	0	0	5	0	0	0	0	0
1347	NP_001856.2	COX7A2	5	0	0	0	0	0	0	0	0	0	0	0	0	0	0	0	0	0	0	0	0	0	0	0	0	5	0	0	0	0	0
309	NP_001180473.1	ANXA6	5	0	0	0	0	0	0	0	0	0	0	0	0	0	0	0	0	0	0	0	0	0	0	0	0	5	0	0	0	0	0
1478	NP_001316.1	CSTF2	4	0	0	0	0	0	0	0	0	0	0	0	0	0	0	0	0	0	0	0	0	0	0	0	0	4	0	0	0	0	0
23065	NP_055862.1	KIAA0090	3	0	0	0	0	0	0	0	0	0	0	0	0	0	0	0	0	0	0	0	0	0	0	0	0	3	0	0	0	0	0
1488	NP_073713.2	CTBP2	3	0	0	0	0	0	0	0	0	0	0	0	0	0	0	0	0	0	0	0	0	0	0	0	0	3	0	0	0	0	0
645870	XP_001719897.1	LOC645870	3	0	0	0	0	0	0	0	0	0	0	0	0	0	0	0	0	0	0	0	0	0	0	0	0	3	0	0	0	0	0
2710	NP_001121599.1	GK	2	0	0	0	0	0	0	0	0	0	0	0	0	0	0	0	0	0	0	0	0	0	0	0	0	2	0	0	0	0	0
5073	NP_001127949.1	PARN	2	2	0	0	0	0	0	0	0	0	0	0	0	0	0	0	0	0	0	0	0	0	0	0	0	2	2	0	0	0	0
6434	NP_004584.1	TRA2B	2	0	0	0	0	0	0	0	0	0	0	0	0	0	0	0	0	0	0	0	0	0	0	0	0	2	0	0	0	0	0
10102	NP_005717.3	TSFM	2	0	0	0	0	0	0	0	0	0	0	0	0	0	0	0	0	0	0	0	0	0	0	0	0	2	0	0	0	0	0
9319	NP_004228.1	TRIP13	2	0	0	0	0	0	0	0	0	0	0	0	0	0	0	0	0	0	0	0	0	0	0	0	0	2	0	0	0	0	0
51807	NP_001180343.1	TUBA8	64	0	0	0	0	0	0	0	0	0	0	0	0	0	0	0	0	0	0	0	0	0	0	0	0	0	64	0	0	0	0
8337	NP_003507.1	HIST2H2AA3	37	0	0	0	0	0	0	0	0	0	0	0	0	0	0	0	0	0	0	0	0	0	0	0	0	0	37	0	0	0	0
4831	NP_002503.1	NME2	8	0	0	0	0	0	0	0	0	0	0	0	0	0	0	0	0	0	0	0	0	0	0	0	0	0	8	0	0	0	0
7707	NP_068799.2	ZNF148	7	0	0	0	0	0	0	0	0	0	0	0	0	0	0	0	0	0	0	0	0	0	0	0	0	0	7	0	0	0	0
29997	NP_056525.2	GLTSCR2	6	0	0	0	0	0	0	0	0	0	0	0	0	0	0	0	0	0	0	0	0	0	0	0	0	0	6	0	0	0	0
55818	NP_060903.2	KDM3A	5	0	0	0	0	0	0	0	0	0	0	0	0	0	0	0	0	0	0	0	0	0	0	0	0	0	5	0	0	0	0
9202	NP_005086.2	ZMYM4	4	0	0	0	0	0	0	0	0	0	0	0	0	0	0	0	0	0	0	0	0	0	0	0	0	0	4	0	0	0	0
2703	NP_005258.2	GJA8	4	0	0	0	0	0	0	0	0	0	0	0	0	0	0	0	0	0	0	0	0	0	0	0	0	0	4	0	0	0	0
84081	NP_115517.1	NSRP1	4	0	0	0	0	0	0	0	0	0	0	0	0	0	0	0	0	0	0	0	0	0	0	0	0	0	4	0	0	0	0
153443	NP_689759.2	SRFBP1	4	0	0	0	0	0	0	0	0	0	0	0	0	0	0	0	0	0	0	0	0	0	0	0	0	0	4	0	0	0	0
646993	XP_935058.2	HMGB3P24	4	0	0	0	0	0	0	0	0	0	0	0	0	0	0	0	0	0	0	0	0	0	0	0	0	0	4	0	0	0	0
55086	NP_060485.4	CXorf57	4	0	0	0	0	0	0	0	0	0	0	0	0	0	0	0	0	0	0	0	0	0	0	0	0	0	4	0	0	0	0
23759	NP_680480.1	PPIL2	4	0	0	0	0	0	0	0	0	0	0	0	0	0	0	0	0	0	0	0	0	0	0	0	0	0	4	0	0	0	0
56254	NP_062538.5	RNF20	3	0	0	0	0	0	0	0	0	0	0	0	0	0	0	0	0	0	0	0	0	0	0	0	0	0	3	0	0	0	0
2959	NP_001505.1	GTF2B	3	0	0	0	0	0	0	0	0	0	0	0	0	0	0	0	0	0	0	0	0	0	0	0	0	0	3	0	0	0	0
7750	NP_001177893.1	ZMYM2	3	0	0	0	0	0	0	0	0	0	0	0	0	0	0	0	0	0	0	0	0	0	0	0	0	0	3	0	0	0	0
9039	NP_937838.1	UBA3	3	0	0	0	0	0	0	0	0	0	0	0	0	0	0	0	0	0	0	0	0	0	0	0	0	0	3	0	0	0	0
29127	NP_001119575.1	RACGAP1	3	0	0	0	0	0	0	0	0	0	0	0	0	0	0	0	0	0	0	0	0	0	0	0	0	0	3	0	0	0	0
387032	NP_061983.2	ZKSCAN4	3	0	0	0	0	0	0	0	0	0	0	0	0	0	0	0	0	0	0	0	0	0	0	0	0	0	3	0	0	0	0
24149	NP_055160.2	ZNF318	3	0	0	0	0	0	0	0	0	0	0	0	0	0	0	0	0	0	0	0	0	0	0	0	0	0	3	0	0	0	0
55623	NP_060206.2	THUMPD1	3	0	0	0	0	0	0	0	0	0	0	0	0	0	0	0	0	0	0	0	0	0	0	0	0	0	3	0	0	0	0
641	NP_000048.1	BLM	3	0	0	0	0	0	0	0	0	0	0	0	0	0	0	0	0	0	0	0	0	0	0	0	0	0	3	0	0	0	0
10171	NP_005763.3	RCL1	3	0	0	0	0	0	0	0	0	0	0	0	0	0	0	0	0	0	0	0	0	0	0	0	0	0	3	0	0	0	0
5984	NP_853551.1	RFC4	3	0	0	0	0	0	0	0	0	0	0	0	0	0	0	0	0	0	0	0	0	0	0	0	0	0	3	0	0	0	0
57696	NP_065987.1	DDX55	3	0	0	0	0	0	0	0	0	0	0	0	0	0	0	0	0	0	0	0	0	0	0	0	0	0	3	0	0	0	0
157313	NP_689775.2	CDCA2	3	0	0	0	0	0	0	0	0	0	0	0	0	0	0	0	0	0	0	0	0	0	0	0	0	0	3	0	0	0	0
83990	NP_114432.2	BRIP1	3	0	0	0	0	0	0	0	0	0	0	0	0	0	0	0	0	0	0	0	0	0	0	0	0	0	3	0	0	0	0
51070	NP_057037.1	NOSIP	3	0	0	0	0	0	0	0	0	0	0	0	0	0	0	0	0	0	0	0	0	0	0	0	0	0	3	0	0	0	0
79707	NP_078930.3	NOL9	3	0	0	0	0	0	0	0	0	0	0	0	0	0	0	0	0	0	0	0	0	0	0	0	0	0	3	0	0	0	0
9130	NP_004690.1	FAM50A	2	0	0	0	0	0	0	0	0	0	0	0	0	0	0	0	0	0	0	0	0	0	0	0	0	0	2	0	0	0	0
10042	NP_001003681.1	HMGXB4	2	0	0	0	0	0	0	0	0	0	0	0	0	0	0	0	0	0	0	0	0	0	0	0	0	0	2	0	0	0	0
5531	NP_002711.1	PPP4C	2	0	0	0	0	0	0	0	0	0	0	0	0	0	0	0	0	0	0	0	0	0	0	0	0	0	2	0	0	0	0
23534	NP_036602.1	TNPO3	2	0	0	0	0	0	0	0	0	0	0	0	0	0	0	0	0	0	0	0	0	0	0	0	0	0	2	0	0	0	0
10180	NP_001161054.1	RBM6	2	0	0	0	0	0	0	0	0	0	0	0	0	0	0	0	0	0	0	0	0	0	0	0	0	0	2	0	0	0	0
84196	NP_115612.4	USP48	2	0	0	0	0	0	0	0	0	0	0	0	0	0	0	0	0	0	0	0	0	0	0	0	0	0	2	0	0	0	0
27341	NP_056518.2	RRP7A	2	0	0	0	0	0	0	0	0	0	0	0	0	0	0	0	0	0	0	0	0	0	0	0	0	0	2	0	0	0	0
79825	NP_079044.2	CCDC48	2	0	0	0	0	0	0	0	0	0	0	0	0	0	0	0	0	0	0	0	0	0	0	0	0	0	2	0	0	0	0
51720	NP_001186226.1	UIMC1	2	0	0	0	0	0	0	0	0	0	0	0	0	0	0	0	0	0	0	0	0	0	0	0	0	0	2	0	0	0	0
114803	NP_001078956.1	MYSM1	2	0	0	0	0	0	0	0	0	0	0	0	0	0	0	0	0	0	0	0	0	0	0	0	0	0	2	0	0	0	0
84733	NP_005180.1	CBX2	2	0	0	0	0	0	0	0	0	0	0	0	0	0	0	0	0	0	0	0	0	0	0	0	0	0	2	0	0	0	0
26017	NP_054796.1	FAM32A	2	0	0	0	0	0	0	0	0	0	0	0	0	0	0	0	0	0	0	0	0	0	0	0	0	0	2	0	0	0	0
10557	NP_001091059.1	RPP38	2	0	0	0	0	0	0	0	0	0	0	0	0	0	0	0	0	0	0	0	0	0	0	0	0	0	2	0	0	0	0
5339	NP_958786.1	PLEC	264	252	0	0	0	0	0	0	0	0	0	0	0	0	0	0	0	0	0	0	0	0	0	0	0	0	0	252	264	194	193
10392	NP_006083.1	NOD1	222	209	0	0	0	0	0	0	0	0	0	0	0	0	0	0	0	0	0	0	0	0	0	0	0	0	0	222	209	145	142
4901	NP_006168.1	NRL	120	106	0	0	0	0	0	0	0	0	0	0	0	0	0	0	0	0	0	0	0	0	0	0	0	0	0	106	0	0	120
9409	NP_004804.1	PEX16	102	24	0	0	0	0	0	0	0	0	0	0	0	0	0	0	0	0	0	0	0	0	0	0	0	0	0	102	24	9	6
113457	NP_525125.2	TUBA3D	100	99	0	0	0	0	0	0	0	0	0	0	0	0	0	0	0	0	0	0	0	0	0	0	0	0	0	96	100	99	96
3030	NP_000173.2	HADHA	49	44	0	0	0	0	0	0	0	0	0	0	0	0	0	0	0	0	0	0	0	0	0	0	0	0	0	49	44	11	13
87	NP_001123476.1	ACTN1	42	38	0	0	0	0	0	0	0	0	0	0	0	0	0	0	0	0	0	0	0	0	0	0	0	0	0	38	42	38	35
10202	NP_005785.1	DHRS2	37	33	0	0	0	0	0	0	0	0	0	0	0	0	0	0	0	0	0	0	0	0	0	0	0	0	0	33	37	17	21
113146	NP_612429.2	AHNAK2	36	28	0	0	0	0	0	0	0	0	0	0	0	0	0	0	0	0	0	0	0	0	0	0	0	0	0	28	36	22	17
10763	NP_006608.1	NES	33	29	0	0	0	0	0	0	0	0	0	0	0	0	0	0	0	0	0	0	0	0	0	0	0	0	0	27	33	29	25
3024	NP_005316.1	HIST1H1A	27	26	0	0	0	0	0	0	0	0	0	0	0	0	0	0	0	0	0	0	0	0	0	0	0	0	0	27	26	14	12
4103	NP_002353.3	MAGEA4	22	17	0	0	0	0	0	0	0	0	0	0	0	0	0	0	0	0	0	0	0	0	0	0	0	0	0	22	15	17	12
6281	NP_002957.1	S100A10	26	25	0	0	0	0	0	0	0	0	0	0	0	0	0	0	0	0	0	0	0	0	0	0	0	0	0	21	17	25	26
5824	NP_001180573.1	PEX19	18	17	0	0	0	0	0	0	0	0	0	0	0	0	0	0	0	0	0	0	0	0	0	0	0	0	0	17	18	13	10
3895	NP_001072989.1	KTN1	14	13	0	0	0	0	0	0	0	0	0	0	0	0	0	0	0	0	0	0	0	0	0	0	0	0	0	14	13	7	5
3956	NP_002296.1	LGALS1	13	10	0	0	0	0	0	0	0	0	0	0	0	0	0	0	0	0	0	0	0	0	0	0	0	0	0	13	10	5	6
2810	NP_006133.1	SFN	12	11	0	0	0	0	0	0	0	0	0	0	0	0	0	0	0	0	0	0	0	0	0	0	0	0	0	11	12	0	6
25926	NP_056277.2	NOL11	13	10	0	0	0	0	0	0	0	0	0	0	0	0	0	0	0	0	0	0	0	0	0	0	0	0	0	10	7	13	10
23160	NP_055946.1	WDR43	14	13	0	0	0	0	0	0	0	0	0	0	0	0	0	0	0	0	0	0	0	0	0	0	0	0	0	10	3	13	14
25902	NP_056255.2	MTHFD1L	10	7	0	0	0	0	0	0	0	0	0	0	0	0	0	0	0	0	0	0	0	0	0	0	0	0	0	10	7	0	0
5106	NP_004554.2	PCK2	9	9	0	0	0	0	0	0	0	0	0	0	0	0	0	0	0	0	0	0	0	0	0	0	0	0	0	9	9	5	0
219	NP_000683.3	ALDH1B1	9	7	0	0	0	0	0	0	0	0	0	0	0	0	0	0	0	0	0	0	0	0	0	0	0	0	0	9	7	0	0
8572	NP_003678.2	PDLIM4	13	13	0	0	0	0	0	0	0	0	0	0	0	0	0	0	0	0	0	0	0	0	0	0	0	0	0	9	7	13	13
2539	NP_001035810.1	G6PD	8	5	0	0	0	0	0	0	0	0	0	0	0	0	0	0	0	0	0	0	0	0	0	0	0	0	0	8	0	5	3
10797	NP_006627.2	MTHFD2	7	7	0	0	0	0	0	0	0	0	0	0	0	0	0	0	0	0	0	0	0	0	0	0	0	0	0	7	7	6	6
23193	NP_938148.1	GANAB	12	7	0	0	0	0	0	0	0	0	0	0	0	0	0	0	0	0	0	0	0	0	0	0	0	0	0	7	12	7	7
2108	NP_001121188.1	ETFA	6	4	0	0	0	0	0	0	0	0	0	0	0	0	0	0	0	0	0	0	0	0	0	0	0	0	0	6	4	0	0
3336	NP_002148.1	HSPE1	5	0	0	0	0	0	0	0	0	0	0	0	0	0	0	0	0	0	0	0	0	0	0	0	0	0	0	5	0	0	0
3005	NP_005309.1	H1F0	5	4	0	0	0	0	0	0	0	0	0	0	0	0	0	0	0	0	0	0	0	0	0	0	0	0	0	5	4	2	2
23212	NP_055984.1	RRS1	4	4	0	0	0	0	0	0	0	0	0	0	0	0	0	0	0	0	0	0	0	0	0	0	0	0	0	4	0	4	0
284119	NP_036364.2	PTRF	7	4	0	0	0	0	0	0	0	0	0	0	0	0	0	0	0	0	0	0	0	0	0	0	0	0	0	4	0	0	7
79139	NP_077271.1	DERL1	4	3	0	0	0	0	0	0	0	0	0	0	0	0	0	0	0	0	0	0	0	0	0	0	0	0	0	4	0	0	3
26574	NP_036270.1	AATF	3	0	0	0	0	0	0	0	0	0	0	0	0	0	0	0	0	0	0	0	0	0	0	0	0	0	0	3	0	0	0
10607	NP_006444.2	TBL3	3	0	0	0	0	0	0	0	0	0	0	0	0	0	0	0	0	0	0	0	0	0	0	0	0	0	0	3	0	0	0
11346	NP_001103444.1	SYNPO	4	3	0	0	0	0	0	0	0	0	0	0	0	0	0	0	0	0	0	0	0	0	0	0	0	0	0	2	4	3	2
10885	NP_006775.1	WDR3	2	0	0	0	0	0	0	0	0	0	0	0	0	0	0	0	0	0	0	0	0	0	0	0	0	0	0	2	0	0	0
3839	NP_002258.2	KPNA3	2	0	0	0	0	0	0	0	0	0	0	0	0	0	0	0	0	0	0	0	0	0	0	0	0	0	0	2	0	0	0
8106	NP_004634.1	PABPN1	2	0	0	0	0	0	0	0	0	0	0	0	0	0	0	0	0	0	0	0	0	0	0	0	0	0	0	2	0	0	0
3939	NP_001128711.1	LDHA	6	4	0	0	0	0	0	0	0	0	0	0	0	0	0	0	0	0	0	0	0	0	0	0	0	0	0	0	6	0	4
2771	NP_002061.1	GNAI2	6	2	0	0	0	0	0	0	0	0	0	0	0	0	0	0	0	0	0	0	0	0	0	0	0	0	0	0	6	0	2
1743	NP_001924.2	DLST	5	5	0	0	0	0	0	0	0	0	0	0	0	0	0	0	0	0	0	0	0	0	0	0	0	0	0	0	5	5	0
2950	NP_000843.1	GSTP1	5	3	0	0	0	0	0	0	0	0	0	0	0	0	0	0	0	0	0	0	0	0	0	0	0	0	0	0	5	3	0
57179	NP_001073152.1	KIAA1191	5	0	0	0	0	0	0	0	0	0	0	0	0	0	0	0	0	0	0	0	0	0	0	0	0	0	0	0	5	0	0
8078	NP_003472.2	USP5	4	0	0	0	0	0	0	0	0	0	0	0	0	0	0	0	0	0	0	0	0	0	0	0	0	0	0	0	4	0	0
84916	NP_116219.2	CIRH1A	6	4	0	0	0	0	0	0	0	0	0	0	0	0	0	0	0	0	0	0	0	0	0	0	0	0	0	0	4	6	4
10969	NP_001153408.1	EBNA1BP2	3	0	0	0	0	0	0	0	0	0	0	0	0	0	0	0	0	0	0	0	0	0	0	0	0	0	0	0	3	0	0
9512	NP_004270.2	PMPCB	3	0	0	0	0	0	0	0	0	0	0	0	0	0	0	0	0	0	0	0	0	0	0	0	0	0	0	0	3	0	0
310	NP_001147.1	ANXA7	2	0	0	0	0	0	0	0	0	0	0	0	0	0	0	0	0	0	0	0	0	0	0	0	0	0	0	0	2	0	0
5831	NP_722546.1	PYCR1	2	0	0	0	0	0	0	0	0	0	0	0	0	0	0	0	0	0	0	0	0	0	0	0	0	0	0	0	2	0	0
144402	NP_705898.1	CPNE8	2	0	0	0	0	0	0	0	0	0	0	0	0	0	0	0	0	0	0	0	0	0	0	0	0	0	0	0	2	0	0
8204	NP_003480.2	NRIP1	10	0	0	0	0	0	0	0	0	0	0	0	0	0	0	0	0	0	0	0	0	0	0	0	0	0	0	0	0	10	0
7739	NP_009081.2	ZNF185	5	0	0	0	0	0	0	0	0	0	0	0	0	0	0	0	0	0	0	0	0	0	0	0	0	0	0	0	0	5	0
8140	NP_003477.4	SLC7A5	5	3	0	0	0	0	0	0	0	0	0	0	0	0	0	0	0	0	0	0	0	0	0	0	0	0	0	0	0	3	5
4641	NP_001074248.1	MYO1C	3	0	0	0	0	0	0	0	0	0	0	0	0	0	0	0	0	0	0	0	0	0	0	0	0	0	0	0	0	3	0
4928	NP_624358.2	NUP98	4	2	0	0	0	0	0	0	0	0	0	0	0	0	0	0	0	0	0	0	0	0	0	0	0	0	0	0	0	2	4
3098	NP_277031.1	HK1	2	0	0	0	0	0	0	0	0	0	0	0	0	0	0	0	0	0	0	0	0	0	0	0	0	0	0	0	0	2	0
10262	NP_005841.1	SF3B4	2	2	0	0	0	0	0	0	0	0	0	0	0	0	0	0	0	0	0	0	0	0	0	0	0	0	0	0	0	2	2
9136	NP_004695.1	RRP9	2	0	0	0	0	0	0	0	0	0	0	0	0	0	0	0	0	0	0	0	0	0	0	0	0	0	0	0	0	2	0
1073	NP_068733.1	CFL2	5	0	0	0	0	0	0	0	0	0	0	0	0	0	0	0	0	0	0	0	0	0	0	0	0	0	0	0	0	0	5
5127	NP_001163931.1	CDK16	3	0	0	0	0	0	0	0	0	0	0	0	0	0	0	0	0	0	0	0	0	0	0	0	0	0	0	0	0	0	3

## Sheet: c. Raw2
					FlagBirA-CEP63					FlagBirA-CEP192					FlagBirA-CEP85
					pool A		pool B			pool A		pool B			pool A		pool B
Gene ID	Protein ID	Gene Name	top 2 controls		tech1	tech2	tech1	tech2	Sum	tech1	tech2	tech1	tech2	Sum	tech1	tech2	tech1	tech2	Sum	CC1	CC2	CC3	CC4	CC5	CC6	CC7	CC8	CC9	CC10	CC11	CC12	CC13	CC14
948469	NP_418404.1	birA	3297	3148	1958	2371	1887	1956	8172	2162	1993	1229	1203	6587	0	0	0	0	0	2851	2953	3297	610	635	2734	2910	2308	2281	3148	3072	2889	2820	2890
79026	NP_001611.1	AHNAK	2149	2136	13	9	46	40	108	13	15	0	0	28	27	25	20	20	92	69	62	0	1418	1331	95	93	105	100	0	2136	2149	1699	1642
56922	NP_064551.3	MCCC1	431	375	354	334	201	198	1087	767	699	972	1041	3479	417	410	428	452	1707	222	231	138	375	431	212	232	235	260	113	331	335	305	304
5091	NP_071504.2	PC	762	758	893	898	415	427	2633	1424	1303	1656	1692	6075	983	988	1104	1144	4219	598	598	546	2	0	698	758	278	241	486	762	717	598	584
2316	NP_001447.2	FLNA	1526	1499	512	523	538	517	2090	839	702	692	650	2883	611	593	598	584	2386	982	982	155	595	576	1277	1407	1156	1147	163	1426	1499	1526	1499
5095	NP_000273.2	PCCA	320	312	266	239	156	160	821	178	149	244	244	815	251	240	234	249	974	218	217	118	198	188	195	209	212	212	110	320	312	226	230
5096	NP_000523.2	PCCB	345	329	195	179	140	130	644	213	197	237	228	875	210	196	208	204	818	200	200	112	228	215	258	281	329	345	96	302	305	190	189
64087	NP_071415.1	MCCC2	249	227	313	317	89	98	817	664	527	634	645	2470	202	199	205	202	808	193	185	125	227	249	92	95	180	192	119	223	219	194	181
10733	NP_055079.3	PLK4	0	0	0	0	0	0	0	0	2	0	0	2	0	0	0	0	0	0	0	0	0	0	0	0	0	0	0	0	0	0	0
7431	NP_003371.2	VIM	256	254	81	77	144	129	431	83	90	70	68	311	89	86	88	82	345	100	99	48	116	107	84	98	98	110	42	254	256	225	217
10392	NP_006083.1	NOD1	222	209	0	0	0	0	0	0	0	0	0	0	0	0	0	0	0	0	0	0	0	0	0	0	0	0	0	222	209	145	142
31	NP_942133.1	ACACA	334	324	700	692	330	313	2035	613	587	694	684	2578	19	658	21	22	720	112	105	272	259	215	324	334	20	15	273	271	216	154	141
60	NP_001092.1	ACTB	178	172	0	0	88	85	173	0	0	0	0	0	0	0	0	0	0	0	0	34	153	143	0	0	0	0	34	172	178	164	172
84790	NP_116093.1	TUBA1C	249	247	209	203	0	0	412	265	234	149	147	795	91	26	29	107	253	0	0	147	113	101	227	247	235	249	126	144	147	143	147
203068	NP_821133.1	TUBB	227	218	172	142	129	125	568	223	206	149	148	726	29	28	34	26	117	227	218	113	39	43	160	164	211	200	107	143	137	148	166
302	NP_001129487.1	ANXA2	192	185	0	0	0	3	3	8	7	0	0	15	4	3	8	8	23	16	15	4	11	7	11	10	13	16	5	185	192	169	153
10383	NP_006079.1	TUBB4B	182	177	99	80	99	91	369	174	163	116	115	568	15	0	15	12	42	182	177	80	26	26	123	118	175	155	79	115	111	126	141
347733	NP_821080.1	TUBB2B	182	172	107	84	100	93	384	146	149	106	112	513	10	12	12	0	34	182	168	75	25	26	125	118	172	154	77	105	96	112	126
5339	NP_958781.1	PLEC	264	252	0	0	0	0	0	0	0	0	0	0	0	0	0	0	0	0	0	0	0	0	0	0	0	0	0	252	264	194	193
113457	NP_525125.2	TUBA3D	100	99	0	0	0	0	0	0	0	0	0	0	0	0	0	0	0	0	0	0	0	0	0	0	0	0	0	96	100	99	96
4901	NP_006168.1	NRL	120	106	0	0	0	0	0	0	0	0	0	0	0	0	0	0	0	0	0	0	0	0	0	0	0	0	0	106	0	0	120
3856	NP_002264.1	KRT8	130	129	43	50	61	65	219	19	19	8	9	55	21	19	12	16	68	22	25	6	78	68	13	14	15	21	9	130	129	102	106
3313	NP_004125.3	HSPA9	94	82	30	29	37	37	133	30	33	16	16	95	37	35	41	35	148	23	19	11	22	30	26	24	19	20	7	82	94	68	69
59	NP_001135417.1	ACTA2	32	31	8	11	0	0	19	0	0	0	0	0	0	0	0	0	0	0	0	18	0	0	31	32	0	0	16	0	0	0	0
10381	NP_006077.2	TUBB3	123	112	0	0	0	0	0	93	107	0	0	200	0	0	0	0	0	112	104	0	0	0	79	0	123	111	0	79	80	74	82
2318	NP_001449.3	FLNC	321	304	52	59	0	0	111	101	0	0	0	101	0	0	0	0	0	0	95	0	0	0	0	0	0	128	0	235	231	321	304
10382	NP_006078.2	TUBB4A	116	112	0	0	73	65	138	0	0	0	0	0	0	6	0	0	6	112	116	0	0	20	0	87	0	0	56	77	73	93	105
3312	NP_006588.1	HSPA8	178	170	202	200	84	86	572	256	233	174	163	826	140	139	128	134	541	170	155	178	159	157	121	130	93	102	167	146	151	147	146
3017	NP_066407.1	HIST1H2BD	126	123	0	0	35	44	79	129	129	95	119	472	7	7	0	0	14	126	121	0	0	0	87	83	90	97	0	123	107	107	112
84617	NP_115914.1	TUBB6	66	64	0	0	0	0	0	67	62	0	0	129	0	0	0	2	2	63	64	33	0	0	0	0	0	0	31	50	43	62	66
2317	NP_001448.2	FLNB	312	283	55	59	36	44	194	112	0	0	0	112	32	36	28	24	120	123	122	0	90	104	164	186	161	156	0	251	251	312	283
3018	NP_066406.1	HIST1H2BB	107	107	110	150	0	43	303	120	122	82	109	433	10	9	8	98	125	107	107	71	0	0	0	0	0	0	60	102	88	97	99
3012	NP_066390.1	HIST1H2AE	55	50	0	0	0	0	0	0	0	0	0	0	0	0	0	0	0	0	0	0	43	0	0	0	0	0	0	50	55	0	0
3875	NP_000215.1	KRT18	107	105	20	29	32	38	119	8	7	0	0	15	10	11	12	10	43	5	3	0	0	0	0	3	11	11	0	97	107	105	96
498	NP_004037.1	ATP5A1	87	68	22	27	61	80	190	49	52	49	44	194	35	33	40	43	151	67	68	41	24	23	60	60	52	54	37	87	61	62	61
8363	NP_068803.1	HIST1H4J	129	128	0	0	42	43	85	0	0	0	0	0	63	64	40	42	209	0	0	77	0	0	104	114	128	129	0	76	80	68	68
5052	NP_001189360.1	PRDX1	70	64	22	18	27	26	93	39	41	27	26	133	35	38	37	40	150	27	30	36	41	31	32	30	37	29	34	70	64	60	60
9349	NP_000969.1	RPL23	12	10	0	0	6	0	6	8	7	0	5	20	8	10	11	11	40	0	0	0	0	0	6	0	0	5	0	0	0	12	10
4000	NP_733821.1	LMNA	51	48	0	0	4	0	4	0	0	0	0	0	0	0	0	0	0	0	0	0	4	5	0	0	0	0	0	48	51	32	24
345651	NP_001017992.1	ACTBL2	165	155	2	0	12	18	32	5	7	2	0	14	0	0	0	0	0	12	0	8	40	35	15	13	165	155	7	37	41	41	35
221613	NP_734466.1	HIST1H2AA	29	28	68	81	0	0	149	89	79	0	0	168	0	0	0	0	0	0	0	25	0	0	28	24	29	22	19	0	0	0	0
3329	NP_955472.1	HSPD1	60	55	11	12	13	13	49	23	23	8	8	62	10	9	13	6	38	11	10	4	6	13	28	29	36	48	5	60	55	32	23
3304	NP_005337.2	HSPA1B	171	169	164	156	89	83	492	249	228	168	171	816	158	159	133	136	586	158	167	157	94	94	145	169	168	171	141	133	107	82	83
3305	NP_005518.3	HSPA1L	99	98	86	89	42	42	259	149	133	93	94	469	64	64	50	50	228	99	98	73	56	54	74	80	82	88	67	94	78	63	60
3190	NP_112553.1	HNRNPK	146	119	13	13	20	18	64	30	34	22	21	107	42	44	52	48	186	57	58	146	42	45	40	52	75	70	119	76	82	72	81
292	NP_001143.2	SLC25A5	43	42	27	28	43	37	135	73	66	38	46	223	22	22	12	27	83	36	32	27	6	6	22	18	5	4	31	41	42	41	43
5478	NP_066953.1	PPIA	31	31	0	0	13	10	23	12	10	7	4	33	41	39	33	28	141	0	0	8	17	22	0	0	0	0	7	31	31	21	16
4869	NP_002511.1	NPM1	150	139	30	28	43	44	145	43	48	29	26	146	43	40	52	51	186	78	80	125	150	139	89	100	75	75	109	110	129	83	90
3187	NP_005511.1	HNRNPH1	26	25	20	16	27	24	87	29	25	22	23	99	15	21	17	18	71	11	13	0	10	0	25	23	17	10	9	26	24	19	21
1915	NP_001393.1	EEF1A1	302	296	132	133	84	111	460	107	104	155	152	518	62	62	73	78	275	158	172	59	179	168	209	249	302	296	52	84	92	97	98
7284	NP_003312.3	TUFM	70	66	3	3	21	18	45	11	9	0	3	23	11	9	12	16	48	21	21	8	0	3	14	13	15	13	12	66	70	37	46
3192	NP_004492.2	HNRNPU	87	85	39	35	38	29	141	55	49	26	34	164	74	71	65	73	283	87	77	54	36	31	62	65	85	72	59	74	73	62	54
2597	NP_002037.2	GAPDH	52	51	9	5	71	73	158	164	161	41	41	407	44	53	51	57	205	27	31	5	18	14	19	18	26	21	0	39	35	51	52
1743	NP_001924.2	DLST	5	5	0	0	0	0	0	0	0	0	0	0	0	0	0	0	0	0	0	0	0	0	0	0	0	0	0	0	5	5	0
5725	NP_114367.1	PTBP1	35	25	14	13	9	6	42	10	13	7	4	34	48	43	42	40	173	19	24	10	0	0	11	14	11	14	5	25	35	23	20
3181	NP_112533.1	HNRNPA2B1	58	55	17	19	16	13	65	35	35	22	25	117	65	64	56	46	231	41	47	27	7	3	37	36	58	55	23	43	48	47	48
3315	NP_001531.1	HSPB1	27	24	0	0	0	0	0	0	0	0	0	0	0	0	0	0	0	0	0	0	24	19	0	0	0	0	0	21	23	24	27
6421	NP_005057.1	SFPQ	81	76	31	28	24	24	107	43	42	30	36	151	40	44	50	53	187	75	65	81	22	20	51	60	46	43	76	26	20	30	33
3178	NP_002127.1	HNRNPA1	89	87	46	45	17	17	125	39	35	34	30	138	70	76	62	61	269	89	87	37	12	6	44	55	71	80	34	66	74	55	67
1660	NP_001348.2	DHX9	61	59	13	9	42	51	115	34	31	11	15	91	31	32	43	44	150	58	58	28	12	17	59	56	48	45	26	55	61	51	59
3006	NP_005310.1	HIST1H1C	84	79	31	33	0	11	75	54	53	48	50	205	39	28	26	0	93	84	79	27	0	20	57	56	59	68	23	58	66	38	43
2194	NP_004095.4	FASN	1042	973	418	374	232	231	1255	467	381	231	209	1288	385	393	402	385	1565	858	861	121	359	360	973	1042	599	599	124	372	357	372	331
10652	NP_006546.1	YKT6	14	9	0	0	0	0	0	0	0	0	0	0	0	0	0	0	0	6	9	0	0	0	3	5	6	4	0	5	3	8	14
4841	NP_001138881.1	NONO	102	94	42	44	58	53	197	51	44	40	38	173	56	51	59	74	240	86	88	102	34	29	68	72	51	52	94	30	28	37	35
3015	NP_002097.1	H2AFZ	35	29	0	0	0	0	0	0	0	0	0	0	0	4	0	0	4	0	0	0	0	0	0	0	0	0	0	29	35	0	0
3183	NP_112604.2	HNRNPC	27	26	7	6	7	7	27	17	15	5	10	47	19	17	20	21	77	15	19	2	17	11	10	11	13	15	3	27	26	19	21
3030	NP_000173.2	HADHA	49	44	0	0	0	0	0	0	0	0	0	0	0	0	0	0	0	0	0	0	0	0	0	0	0	0	0	49	44	11	13
6187	NP_002943.2	RPS2	45	45	24	25	27	27	103	36	28	16	14	94	34	31	31	30	126	33	36	28	0	6	30	24	29	30	27	45	45	29	30
10576	NP_006422.1	CCT2	44	43	24	39	9	2	74	36	34	10	4	84	29	32	35	34	130	38	44	7	13	14	43	39	32	28	8	12	14	15	17
4670	NP_005959.2	HNRNPM	54	51	12	16	32	36	96	31	33	11	9	84	21	27	24	26	98	34	34	45	14	12	41	35	51	54	41	17	23	21	20
8968	NP_066298.1	HIST1H3F	62	58	47	41	10	8	106	63	65	70	60	258	15	0	15	13	43	62	58	24	23	21	15	16	20	20	18	0	0	25	0
5901	NP_006316.1	RAN	62	61	57	60	52	48	217	85	73	60	60	278	51	56	55	53	215	61	62	42	18	22	46	43	45	44	37	27	29	31	27
5315	NP_002645.3	PKM2	103	85	11	7	46	51	115	44	38	20	23	125	55	55	54	58	222	33	35	13	33	30	47	54	85	103	15	50	43	37	34
100506072	XP_003119581.1	LOC100506072	26	21	0	0	0	0	0	0	0	0	0	0	0	0	0	0	0	0	4	0	3	0	0	0	0	5	0	17	14	21	26
3008	NP_005312.1	HIST1H1E	78	71	0	0	17	0	17	55	49	0	0	104	0	0	0	0	0	71	64	32	25	21	62	63	68	78	24	0	0	33	0
7384	NP_003356.2	UQCRC1	14	14	0	0	0	0	0	0	0	0	0	0	0	0	0	0	0	0	0	0	0	0	0	0	0	0	0	14	14	6	5
220988	NP_919223.1	HNRNPA3	31	27	0	0	6	6	12	4	0	0	0	4	20	23	17	19	79	2	3	5	0	0	3	0	6	7	5	31	27	23	26
3188	NP_001027565.1	HNRNPH2	16	13	0	0	19	18	37	0	0	0	0	0	11	0	0	0	11	6	0	0	0	0	16	0	12	7	0	12	13	0	0
8407	NP_003555.1	TAGLN2	98	92	33	37	23	26	119	47	33	9	23	112	36	25	29	38	128	70	77	50	66	57	47	49	70	62	43	92	98	80	60
8021	NP_005076.3	NUP214	31	29	0	2	26	25	53	3	4	0	0	7	31	23	12	12	78	12	12	0	31	26	29	22	16	20	0	2	4	11	8
6124	NP_000959.2	RPL4	43	39	10	11	22	16	59	14	13	10	10	47	39	42	33	30	144	39	43	16	7	3	24	31	26	30	22	26	21	30	33
6128	NP_000961.2	RPL6	36	36	15	13	14	12	54	12	14	6	10	42	39	44	28	30	141	36	35	31	12	10	27	26	36	35	32	28	25	24	19
5903	NP_006258.3	RANBP2	111	109	56	58	147	138	399	8	12	2	0	22	187	180	147	124	638	33	30	7	111	109	51	45	17	17	8	14	12	17	12
3309	NP_005338.1	HSPA5	54	52	20	27	29	24	100	84	75	46	41	246	21	21	23	28	93	54	47	45	42	38	39	39	46	52	43	33	42	23	21
3185	NP_001091678.1	HNRNPF	26	26	0	0	18	16	34	13	0	0	0	13	8	10	8	9	35	7	8	10	0	0	0	10	0	6	12	26	26	15	17
10432	NP_006319.1	RBM14	8	7	0	0	8	8	16	7	11	0	0	18	0	0	3	3	6	8	7	0	0	0	4	5	0	3	0	5	4	3	2
3848	NP_006112.3	KRT1	297	286	19	22	0	0	41	52	45	24	26	147	44	43	32	27	146	26	24	76	297	286	0	0	15	20	87	37	36	38	32
3184	NP_112738.1	HNRNPD	28	26	12	9	14	12	47	10	12	11	4	37	15	16	18	18	67	19	17	5	4	6	15	11	9	13	0	26	28	21	20
3326	NP_031381.2	HSP90AB1	99	92	12	12	29	28	81	28	29	15	14	86	26	31	27	27	111	39	38	24	46	46	49	40	92	99	27	38	42	37	37
11331	NP_001138303.1	PHB2	33	30	7	8	33	35	83	23	21	13	14	71	16	15	25	27	83	29	30	10	0	4	16	12	13	14	8	33	30	14	10
4928	NP_624358.2	NUP98	4	2	0	0	0	0	0	0	0	0	0	0	0	0	0	0	0	0	0	0	0	0	0	0	0	0	0	0	0	2	4
2023	NP_001419.1	ENO1	155	141	23	20	72	66	181	59	48	43	44	194	62	56	81	76	275	96	94	48	28	37	49	45	141	155	38	25	30	22	12
10130	NP_005733.1	PDIA6	14	14	0	0	2	3	5	0	5	0	0	5	0	0	0	0	0	0	0	0	0	0	5	6	4	5	0	14	14	8	7
6188	NP_000996.2	RPS3	64	59	46	43	52	49	190	71	63	45	38	217	40	43	48	46	177	59	64	56	8	9	53	49	43	39	50	28	35	18	21
6217	NP_001011.1	RPS16	26	26	16	26	20	13	75	18	22	22	22	84	7	6	7	6	26	26	26	14	0	0	12	13	22	22	14	14	13	11	9
7001	NP_005800.3	PRDX2	20	19	0	0	12	10	22	11	15	7	6	39	20	21	20	23	84	11	10	9	19	20	6	6	11	9	11	15	17	14	15
10202	NP_878912.1	DHRS2	37	33	0	0	0	0	0	0	0	0	0	0	0	0	0	0	0	0	0	0	0	0	0	0	0	0	0	33	37	17	21
7417	NP_001171712.1	VDAC2	30	29	11	8	13	12	44	19	16	10	13	58	19	16	17	18	70	28	25	8	0	0	10	13	12	12	10	28	29	25	30
509	NP_005165.1	ATP5C1	12	11	5	3	9	12	29	10	10	9	7	36	0	0	7	4	11	6	8	8	0	4	0	4	0	0	11	12	9	8	7
9188	NP_004719.2	DDX21	44	43	9	7	24	15	55	18	19	6	10	53	46	55	48	46	195	44	37	19	4	0	39	42	25	30	29	43	35	33	33
79763	NP_078986.1	ISOC2	9	9	0	0	0	0	0	0	0	0	0	0	0	0	0	0	0	0	0	0	7	9	0	0	0	0	0	9	8	2	0
5861	NP_004152.1	RAB1A	21	16	0	0	10	8	18	0	0	0	0	0	0	0	7	0	7	0	11	0	0	0	0	0	12	0	8	21	0	16	0
5094	NP_114366.1	PCBP2	24	23	13	15	9	8	45	15	13	5	5	38	11	5	5	7	28	24	23	12	9	7	14	15	12	16	12	8	9	8	10
7314	NP_061828.1	UBB	18	16	0	3	0	0	3	6	4	3	0	13	6	3	7	0	16	7	5	3	0	0	4	4	16	18	7	0	0	0	0
301	NP_000691.1	ANXA1	17	16	0	0	0	0	0	0	0	0	0	0	0	0	0	0	0	0	0	0	0	0	0	0	0	0	0	14	13	16	17
10763	NP_006608.1	NES	33	29	0	0	0	0	0	0	0	0	0	0	0	0	0	0	0	0	0	0	0	0	0	0	0	0	0	27	33	29	25
6194	NP_001001.2	RPS6	19	18	8	14	16	12	50	18	18	13	19	68	16	19	21	22	78	18	19	18	4	11	18	18	0	6	15	8	12	14	13
5245	NP_002625.1	PHB	17	10	0	0	9	8	17	8	8	0	0	16	3	0	3	3	9	8	5	0	0	0	17	10	8	6	0	10	10	0	4
3191	NP_001524.2	HNRNPL	41	37	4	3	11	12	30	10	7	5	2	24	21	25	25	21	92	12	8	16	29	27	12	16	28	21	11	41	37	33	32
3872	NP_000413.1	KRT17	32	25	0	0	0	0	0	0	0	0	0	0	0	0	0	0	0	0	0	0	0	0	0	0	0	0	0	25	32	16	14
25824	NP_857634.1	PRDX5	10	9	0	0	0	0	0	0	0	0	0	0	0	4	0	0	4	0	0	0	0	4	0	0	0	0	0	10	9	5	3
10935	NP_054817.2	PRDX3	9	8	0	0	3	3	6	0	0	0	0	0	20	18	19	20	77	0	0	0	0	0	0	0	0	0	0	9	8	8	5
5217	NP_444252.1	PFN2	4	0	0	0	0	0	0	3	0	0	0	3	0	5	3	4	12	0	0	0	0	0	0	0	0	0	0	4	0	0	0
57496	NP_054767.3	MKL2	116	112	60	58	116	118	352	57	52	27	34	170	137	140	147	144	568	92	96	18	14	17	112	116	105	109	18	20	16	15	13
5824	NP_001180573.1	PEX19	18	17	0	0	0	0	0	0	0	0	0	0	0	0	0	0	0	0	0	0	0	0	0	0	0	0	0	17	18	13	10
6137	NP_150254.1	RPL13	19	17	10	11	16	18	55	13	15	6	7	41	21	18	19	18	76	19	17	11	5	7	17	16	8	9	12	13	13	12	12
4927	NP_002523.2	NUP88	6	5	0	0	6	0	6	0	0	0	0	0	7	8	5	4	24	0	0	0	4	5	5	4	0	0	0	0	2	5	6
7082	NP_783297.2	TJP1	6	5	3	6	12	15	36	3	6	0	0	9	12	9	4	4	29	5	2	0	0	0	5	3	5	6	0	0	0	3	0
27316	NP_002130.2	RBMX	16	13	0	0	0	0	0	4	3	0	0	7	16	15	7	8	46	0	0	0	0	0	0	0	10	12	0	0	16	12	13
10971	NP_006817.1	YWHAQ	20	20	12	11	12	15	50	11	12	4	6	33	4	4	5	3	16	4	0	5	10	12	14	14	6	8	4	20	20	11	12
3024	NP_005316.1	HIST1H1A	27	26	0	0	0	0	0	0	0	0	0	0	0	0	0	0	0	0	0	0	0	0	0	0	0	0	0	27	26	14	12
26156	NP_056474.2	RSL1D1	27	21	0	0	0	0	0	0	0	0	0	0	7	6	4	4	21	0	0	0	0	0	5	4	4	0	0	21	17	27	15
1938	NP_001952.1	EEF2	61	56	9	8	36	34	87	29	26	4	6	65	34	36	50	48	168	31	28	8	17	19	41	40	56	61	10	56	46	45	37
10236	NP_001095867.1	HNRNPR	35	32	0	0	4	0	4	5	5	0	3	13	14	12	10	8	44	10	10	0	21	21	10	8	14	11	5	32	35	23	27
10890	NP_057215.3	RAB10	20	20	0	0	0	0	0	7	7	4	0	18	0	0	0	0	0	0	0	0	6	2	11	8	0	9	0	20	18	16	20
51552	NP_057406.2	RAB14	7	5	0	0	7	0	7	4	4	0	0	8	0	0	0	0	0	0	0	5	0	0	0	0	0	7	0	0	0	0	0
506	NP_001677.2	ATP5B	82	82	6	6	53	48	113	20	19	2	0	41	11	11	21	22	65	54	48	17	10	11	35	31	82	82	14	7	12	0	0
10528	NP_006383.2	NOP56	18	15	0	0	0	0	0	0	0	0	0	0	0	0	0	0	0	0	3	4	5	3	0	0	0	0	3	18	15	10	8
4282	NP_002406.1	MIF	10	0	0	0	0	0	0	0	0	0	0	0	14	11	0	8	33	0	0	0	10	0	0	0	0	0	0	0	0	0	0
6129	NP_000962.2	RPL7	26	25	3	0	17	16	36	15	11	5	5	36	14	13	16	16	59	26	25	13	0	0	16	11	14	18	14	9	10	4	4
6202	NP_001003.1	RPS8	28	23	6	8	13	7	34	12	14	7	8	41	29	24	28	22	103	28	22	17	6	9	21	20	12	13	20	23	21	17	17
5093	NP_006187.2	PCBP1	24	21	10	16	9	11	46	12	10	5	0	27	0	4	10	3	17	24	21	6	10	10	8	4	8	8	7	12	7	10	10
7534	NP_001129171.1	YWHAZ	22	21	6	5	14	16	41	12	9	3	5	29	6	6	6	6	24	0	0	0	9	7	10	9	0	0	0	21	22	12	9
10399	NP_006089.1	GNB2L1	20	19	0	0	16	13	29	16	17	7	7	47	18	20	21	22	81	19	20	0	4	6	13	12	15	15	7	10	8	6	5
998	NP_001782.1	CDC42	7	6	0	0	0	0	0	0	0	0	0	0	0	0	0	0	0	0	0	0	0	0	0	0	7	6	0	3	0	0	0
9512	NP_004270.2	PMPCB	3	0	0	0	0	0	0	0	0	0	0	0	0	3	0	0	3	0	0	0	0	0	0	0	0	0	0	0	3	0	0
3028	NP_004484.1	HSD17B10	10	9	2	0	10	5	17	0	0	0	0	0	3	6	6	6	21	0	3	0	3	4	3	0	0	0	3	9	10	0	0
6203	NP_001004.2	RPS9	37	34	16	15	39	34	104	22	23	20	18	83	15	19	24	23	81	26	22	34	4	0	24	22	11	14	37	16	16	8	8
6191	NP_000998.1	RPS4X	42	38	11	17	23	21	72	8	11	6	6	31	17	16	21	20	74	42	38	7	0	0	21	23	14	18	12	12	13	13	13
9782	NP_061322.2	MATR3	33	30	0	3	10	8	21	5	6	0	0	11	5	5	8	8	26	3	7	19	7	7	12	10	28	23	18	30	30	27	33
6122	NP_000958.1	RPL3	30	27	5	8	23	19	55	17	12	0	4	33	34	31	26	24	115	30	27	22	6	3	23	26	12	14	18	17	17	16	14
10965	NP_006812.3	ACOT2	13	5	0	0	0	0	0	0	0	0	0	0	0	0	0	0	0	13	0	5	0	0	0	0	0	0	0	0	2	0	0
5832	NP_001017423.1	ALDH18A1	17	16	0	0	12	16	28	15	11	0	3	29	5	5	8	7	25	17	16	6	0	0	0	8	6	6	8	6	4	2	0
23085	NP_829883.1	ERC1	0	0	0	0	8	8	16	0	0	0	0	0	0	0	0	0	0	0	0	0	0	0	0	0	0	0	0	0	0	0	0
57175	NP_001018080.1	CORO1B	123	110	36	37	15	14	102	14	15	7	7	43	26	31	42	39	138	106	101	10	0	0	75	85	123	110	16	32	31	45	36
113146	NP_612429.2	AHNAK2	36	28	0	0	0	0	0	0	0	0	0	0	0	0	0	0	0	0	0	0	0	0	0	0	0	0	0	28	36	22	17
1655	NP_004387.1	DDX5	66	61	9	8	25	22	64	39	38	9	12	98	14	18	22	17	71	29	30	61	7	9	35	25	25	25	66	28	33	23	25
4001	NP_005564.1	LMNB1	15	14	0	2	9	8	19	0	0	0	0	0	7	10	7	8	32	14	11	2	0	3	6	7	14	15	0	9	8	3	0
1665	NP_001349.2	DHX15	18	17	0	2	6	6	14	11	17	0	3	31	9	7	8	9	33	13	11	17	8	12	14	17	14	16	17	11	18	16	14
3880	NP_002267.2	KRT19	11	11	20	12	39	32	103	0	0	0	0	0	5	5	8	5	23	4	2	0	0	0	3	8	11	0	8	10	11	0	0
38	NP_000010.1	ACAT1	3	0	0	0	0	0	0	0	0	0	0	0	0	0	0	0	0	0	0	0	3	0	0	0	0	0	0	0	0	0	0
6228	NP_001016.1	RPS23	7	5	4	3	9	8	24	7	6	4	4	21	6	7	6	7	26	4	4	4	0	0	4	4	0	0	4	5	5	5	7
9409	NP_004804.1	PEX16	102	24	0	0	0	0	0	0	0	0	0	0	0	0	0	0	0	0	0	0	0	0	0	0	0	0	0	102	24	9	6
2091	NP_001427.2	FBL	16	16	5	5	8	8	26	14	12	7	4	37	25	20	20	21	86	16	16	9	0	0	10	10	8	5	14	10	10	9	14
1973	NP_001407.1	EIF4A1	61	59	36	39	78	73	226	62	48	31	34	175	57	58	80	76	271	61	57	36	14	16	46	52	50	59	37	4	7	3	3
7385	NP_003357.2	UQCRC2	11	10	0	0	11	12	23	4	5	0	0	9	0	0	0	3	3	7	10	7	0	0	5	3	10	10	11	0	3	0	0
3956	NP_002296.1	LGALS1	13	10	0	0	0	0	0	0	0	0	0	0	0	0	0	0	0	0	0	0	0	0	0	0	0	0	0	13	10	5	6
6208	NP_005608.1	RPS14	17	16	8	8	16	12	44	12	9	4	3	28	7	11	12	9	39	9	11	12	0	4	17	16	12	15	16	14	10	12	8
55660	NP_060362.3	PRPF40A	13	11	0	0	0	0	0	0	0	0	0	0	9	8	3	5	25	2	0	13	4	3	0	0	0	0	8	4	5	11	11
6164	NP_000986.2	RPL34	5	0	0	0	0	0	0	0	4	0	0	4	0	0	0	0	0	0	0	0	0	0	0	0	0	0	0	5	0	0	0
23136	NP_036439.2	EPB41L3	69	63	2	0	8	4	14	6	8	0	0	14	10	11	19	22	62	61	69	0	0	0	63	59	33	34	0	19	21	35	36
6130	NP_000963.1	RPL7A	19	19	0	4	15	19	38	6	9	0	0	15	26	24	21	23	94	17	19	6	5	6	19	13	13	12	11	11	8	9	0
3609	NP_060090.2	ILF3	11	10	0	0	0	0	0	3	0	0	0	3	17	18	13	12	60	8	0	0	10	6	8	10	7	11	0	6	10	4	3
10949	NP_006796.1	HNRNPA0	16	14	0	0	7	10	17	6	6	0	0	12	12	14	14	12	52	14	16	0	0	0	5	4	10	10	3	7	8	6	7
4904	NP_004550.2	YBX1	16	14	21	18	21	17	77	28	17	18	23	86	23	25	25	24	97	10	16	4	0	3	14	13	14	11	0	12	7	9	8
6158	NP_000982.2	RPL28	17	14	10	0	22	20	52	16	11	0	15	42	13	17	12	12	54	14	12	7	3	3	17	13	0	4	6	8	8	10	9
7273	NP_596869.4	TTN	7	7	0	0	0	0	0	0	0	0	4	4	0	0	0	0	0	0	0	0	0	0	0	0	0	7	0	0	0	7	3
1627	NP_543157.1	DBN1	27	25	0	0	0	0	0	0	0	0	0	0	0	0	0	0	0	0	0	0	4	2	9	7	27	25	0	0	5	5	2
3837	NP_002256.2	KPNB1	42	41	20	11	39	32	102	8	10	0	0	18	34	36	35	30	135	16	12	15	23	21	42	41	31	25	19	10	6	6	4
708	NP_001203.1	C1QBP	57	46	30	28	18	13	89	25	18	18	18	79	40	38	39	45	162	34	34	19	0	0	31	30	57	46	17	14	14	16	15
7170	NP_001036816.1	TPM3	19	14	0	0	0	0	0	0	0	0	0	0	0	3	0	0	3	0	0	0	0	0	4	0	13	14	0	9	19	12	12
5825	NP_002849.1	ABCD3	36	24	0	0	3	3	6	0	0	0	0	0	0	0	0	0	0	0	0	3	0	0	10	11	0	0	5	36	24	11	10
1654	NP_001180345.1	DDX3X	59	59	41	34	48	48	171	32	31	13	15	91	34	31	46	37	148	45	51	14	15	14	59	59	30	30	14	7	10	9	8
9555	NP_613075.1	H2AFY	15	13	4	6	0	0	10	7	6	4	7	24	18	14	8	8	48	15	13	5	3	0	0	0	0	11	5	2	0	0	0
3005	NP_005309.1	H1F0	5	4	0	0	0	0	0	0	0	0	0	0	0	0	0	0	0	0	0	0	0	0	0	0	0	0	0	5	4	2	2
4134	NP_001127836.1	MAP4	176	173	3	6	3	6	18	6	4	0	2	12	20	20	23	17	80	33	35	0	173	176	46	47	38	50	0	5	3	3	8
6232	NP_001021.1	RPS27	11	10	7	6	10	10	33	4	5	0	3	12	5	7	6	7	25	11	10	9	0	0	10	10	10	8	8	0	4	5	0
9093	NP_005138.3	DNAJA3	4	4	0	0	0	0	0	0	0	0	0	0	0	0	0	0	0	0	0	0	0	0	4	4	2	0	0	0	0	0	0
2950	NP_000843.1	GSTP1	5	3	0	0	0	0	0	0	0	0	0	0	0	0	0	0	0	0	0	0	0	0	0	0	0	0	0	0	5	3	0
87	NP_001123476.1	ACTN1	42	38	0	0	0	0	0	0	0	0	0	0	0	0	0	0	0	0	0	0	0	0	0	0	0	0	0	38	42	38	35
7531	NP_006752.1	YWHAE	16	14	39	39	39	38	155	22	18	6	8	54	22	23	24	26	95	8	7	7	12	10	16	14	0	8	7	0	0	9	0
4839	NP_006161.2	NOP2	8	7	0	0	0	0	0	0	0	0	0	0	5	6	0	0	11	0	0	0	0	3	0	0	0	0	0	8	7	3	5
1975	NP_001408.2	EIF4B	44	43	15	16	5	6	42	19	16	10	10	55	25	25	30	30	110	38	44	8	28	25	36	35	43	43	10	8	10	7	7
4627	NP_002464.1	MYH9	431	425	2	0	16	12	30	11	8	7	10	36	11	9	0	0	20	0	2	0	190	216	0	0	431	425	0	25	21	16	18
6143	NP_000972.1	RPL19	12	10	11	12	8	6	37	5	7	5	4	21	15	13	10	10	48	10	12	6	4	5	9	10	10	7	6	5	7	3	6
2010	NP_000108.1	EMD	13	12	0	0	0	0	0	0	0	0	0	0	3	0	3	6	12	13	12	10	0	0	4	6	8	9	10	3	5	6	5
26958	NP_036265.3	COPG2	119	118	40	36	22	12	110	27	26	9	11	73	46	51	54	55	206	59	60	9	36	38	118	119	40	38	9	13	15	18	15
1933	NP_066944.1	EEF1B2	15	14	5	0	3	5	13	4	3	0	0	7	8	7	7	7	29	4	4	0	8	12	6	7	7	5	0	13	14	13	15
7094	NP_006280.3	TLN1	42	40	13	5	17	13	48	2	4	0	0	6	0	0	0	0	0	6	12	0	29	31	19	24	13	17	0	40	42	31	26
9793	NP_001008938.1	CKAP5	43	39	24	28	95	86	233	105	111	38	44	298	47	38	38	28	151	8	15	0	43	39	10	9	10	8	0	0	0	0	2
10606	NP_001072992.1	PAICS	43	41	5	6	7	3	21	15	12	4	2	33	18	18	22	20	78	25	25	0	22	24	24	26	28	38	0	41	43	37	38
10128	NP_573566.2	LRPPRC	8	0	0	0	0	0	0	0	0	0	0	0	0	0	0	0	0	0	0	0	0	0	0	0	8	0	0	0	0	0	0
23603	NP_055140.1	CORO1C	60	57	17	12	4	0	33	12	13	5	6	36	11	12	19	14	56	31	30	6	2	0	31	32	57	60	5	9	10	13	11
6472	NP_001159830.1	SHMT2	5	4	0	0	0	0	0	0	0	0	0	0	0	0	0	0	0	0	5	0	0	0	0	0	0	0	0	0	4	0	0
51474	NP_057441.1	LIMA1	13	8	0	0	0	0	0	0	0	0	0	0	0	0	0	0	0	5	0	0	0	0	0	3	0	0	0	8	8	13	7
26058	NP_001096616.1	GIGYF2	27	25	17	14	58	52	141	8	6	5	3	22	83	75	73	66	297	20	22	2	25	27	24	25	18	16	0	0	0	0	0
25902	NP_056255.2	MTHFD1L	10	7	0	0	0	0	0	0	0	0	0	0	0	0	0	0	0	0	0	0	0	0	0	0	0	0	0	10	7	0	0
11346	NP_001159680.1	SYNPO	4	3	0	0	0	0	0	0	0	0	0	0	0	0	0	0	0	0	0	0	0	0	0	0	0	0	0	2	4	3	2
26135	NP_001018077.1	SERBP1	74	73	33	38	22	28	121	18	23	14	15	70	52	53	58	54	217	65	68	28	36	35	74	63	70	73	33	12	13	17	15
6139	NP_001186269.1	RPL17	18	14	10	8	7	8	33	15	13	9	8	45	14	11	14	15	54	18	14	8	0	0	7	11	6	9	10	9	14	10	13
832	NP_004921.1	CAPZB	17	17	10	14	15	14	53	13	12	8	5	38	15	19	18	19	71	9	10	0	17	17	14	15	7	9	0	0	0	0	0
6138	NP_002939.2	RPL15	24	23	5	4	24	24	57	16	8	16	19	59	28	28	24	22	102	24	21	5	6	7	22	21	22	23	4	7	8	12	13
2037	NP_001422.1	EPB41L2	37	34	0	0	0	0	0	0	0	0	0	0	0	0	4	0	4	19	22	0	8	9	37	34	19	17	0	15	14	20	17
6520	NP_001012680.1	SLC3A2	5	4	0	0	0	0	0	0	0	0	0	0	0	0	3	4	7	0	0	0	0	5	0	0	4	4	0	0	0	0	2
6142	NP_000971.1	RPL18A	10	7	3	4	10	9	26	13	11	6	10	40	11	11	5	6	33	7	6	3	0	0	7	10	4	5	0	7	6	6	4
9532	NP_004273.1	BAG2	5	4	0	0	0	0	0	15	18	0	2	35	0	4	0	0	4	0	0	0	5	4	0	0	0	0	0	0	0	0	0
731751	XP_001129414.1	LOC731751	35	32	5	0	29	20	54	6	5	0	0	11	8	4	6	4	22	32	35	13	2	0	25	13	28	29	18	13	8	3	4
5878	NP_004574.2	RAB5C	6	6	0	0	8	4	12	4	4	4	6	18	0	0	4	3	7	5	6	0	0	0	6	0	4	5	3	3	0	3	0
2079	NP_004441.1	ERH	10	9	0	0	0	0	0	0	0	0	0	0	0	0	0	0	0	0	0	6	0	0	0	0	0	0	6	10	5	9	7
10963	NP_006810.1	STIP1	6	6	0	0	0	0	0	4	5	0	0	9	0	0	0	0	0	2	0	0	6	3	6	4	0	5	0	5	6	0	0
5250	NP_002626.1	SLC25A3	13	13	3	0	10	5	18	7	6	0	0	13	0	0	6	5	11	11	9	5	0	0	6	5	13	13	7	4	0	0	3
821	NP_001737.1	CANX	30	26	0	0	8	0	8	3	2	0	0	5	0	0	0	3	3	0	0	0	0	0	6	4	30	26	0	0	0	0	0
3930	NP_002287.2	LBR	32	30	4	3	5	6	18	8	7	0	0	15	10	9	14	15	48	18	13	30	7	5	21	21	8	6	32	15	17	10	11
5195	NP_004556.1	PEX14	11	8	0	0	0	2	2	0	0	0	0	0	0	0	0	0	0	3	0	0	5	5	11	8	6	7	0	3	6	7	6
51602	NP_057018.1	NOP58	23	21	0	0	3	0	3	0	0	0	0	0	4	2	3	2	11	3	0	5	2	0	6	5	3	4	9	23	19	18	21
6210	NP_001010.2	RPS15A	13	12	16	11	16	11	54	18	17	17	18	70	10	10	10	11	41	11	10	13	0	0	10	12	10	9	8	10	0	2	0
81876	NP_112243.1	RAB1B	23	16	0	4	0	0	4	11	9	5	5	30	5	0	0	8	13	13	12	0	6	0	15	10	11	9	0	0	23	0	16
11335	NP_009207.2	CBX3	12	11	0	0	0	0	0	0	0	0	0	0	4	3	5	4	16	6	11	10	5	10	6	5	0	0	7	6	12	6	9
3159	NP_665906.1	HMGA1	0	0	0	0	0	0	0	0	0	0	0	0	8	8	0	5	21	0	0	0	0	0	0	0	0	0	0	0	0	0	0
2017	NP_005222.2	CTTN	73	69	51	53	27	26	157	29	25	6	8	68	32	26	47	44	149	73	69	4	0	0	50	47	66	68	6	4	0	0	6
7153	NP_001058.2	TOP2A	106	94	0	0	3	0	3	0	6	0	0	6	4	0	0	0	4	0	0	5	54	49	0	0	0	0	6	94	106	93	73
10657	NP_006550.1	KHDRBS1	21	19	0	4	4	2	10	11	12	3	5	31	17	14	16	14	61	11	11	4	4	4	13	14	18	21	0	17	19	16	12
8572	NP_003678.2	PDLIM4	13	13	0	0	0	0	0	0	0	0	0	0	0	0	0	0	0	0	0	0	0	0	0	0	0	0	0	9	7	13	13
2108	NP_001121188.1	ETFA	6	4	0	0	0	0	0	0	0	0	0	0	0	0	0	0	0	0	0	0	0	0	0	0	0	0	0	6	4	0	0
8480	NP_003601.1	RAE1	3	0	2	0	0	0	2	2	3	0	0	5	0	3	0	2	5	0	0	0	0	0	0	0	0	0	0	0	0	3	0
7840	NP_055935.4	ALMS1	0	0	2	0	12	6	20	5	3	0	0	8	8	4	0	0	12	0	0	0	0	0	0	0	0	0	0	0	0	0	0
2923	NP_005304.3	PDIA3	4	3	0	0	0	3	3	0	0	0	0	0	0	0	0	0	0	0	0	0	0	0	0	0	3	4	0	0	0	0	0
8886	NP_006764.3	DDX18	9	7	0	0	4	3	7	3	2	0	0	5	4	6	6	6	22	5	5	0	0	0	0	0	0	0	0	4	3	7	9
5110	NP_005380.2	PCMT1	13	10	0	0	6	8	14	5	5	4	3	17	9	6	0	7	22	6	7	6	0	0	5	6	13	10	7	3	0	0	0
6294	NP_002958.2	SAFB	9	7	0	0	0	0	0	0	0	0	0	0	0	3	4	0	7	7	4	0	4	5	0	0	0	0	0	5	4	5	9
3857	NP_000217.2	KRT9	141	138	0	6	0	0	6	24	22	5	5	56	33	36	15	18	102	5	4	47	138	141	0	0	0	0	53	22	19	2	0
2058	NP_004437.2	EPRS	38	29	0	0	9	11	20	0	0	0	0	0	3	5	4	6	18	4	0	0	29	38	7	5	4	7	0	8	9	15	8
3182	NP_004490.2	HNRNPAB	12	8	10	6	3	0	19	9	10	15	13	47	22	22	18	19	81	5	5	0	0	0	8	8	8	12	0	5	6	7	7
4691	NP_005372.2	NCL	66	60	6	7	0	2	15	4	6	0	0	10	43	42	26	24	135	0	0	18	66	60	3	3	4	5	21	28	20	32	27
6125	NP_000960.2	RPL5	31	30	9	5	12	14	40	14	10	2	0	26	16	14	20	21	71	24	24	30	0	0	25	24	21	21	31	10	12	6	9
3858	NP_000412.3	KRT10	205	187	5	5	0	0	10	27	24	9	10	70	23	17	22	19	81	12	11	49	187	205	0	0	0	0	49	13	13	23	21
3849	NP_000414.2	KRT2	152	134	13	14	0	0	27	21	18	6	5	50	5	9	6	4	24	9	9	24	152	134	3	0	0	4	27	18	18	25	27
58	NP_001091.1	ACTA1	291	281	0	0	41	35	76	24	24	0	0	48	4	6	7	8	25	26	26	0	78	72	0	0	291	281	0	85	78	84	78
7846	NP_006000.2	TUBA1A	129	128	183	0	118	131	432	226	196	136	133	691	0	16	18	0	34	0	0	0	0	0	0	0	0	0	0	128	128	127	129
3854	NP_005546.2	KRT6B	70	54	0	0	0	0	0	13	9	0	8	30	0	0	0	0	0	11	13	0	70	54	0	0	0	0	0	36	0	0	0
3852	NP_000415.2	KRT5	53	41	0	0	0	0	0	0	0	0	0	0	0	0	0	0	0	0	0	9	53	41	0	0	0	0	14	0	0	0	0
8367	NP_003536.1	HIST1H4E	71	54	0	0	0	0	0	0	0	0	0	0	0	0	0	0	0	0	0	0	51	54	0	0	0	0	71	0	0	0	0
317772	NP_778235.1	HIST2H2AB	49	47	0	0	0	0	0	58	47	48	0	153	0	0	0	0	0	0	0	0	0	0	27	23	49	37	0	41	47	39	36
3860	NP_705694.2	KRT13	39	0	0	0	0	0	0	0	0	0	0	0	0	0	0	0	0	0	0	0	0	39	0	0	0	0	0	0	0	0	0
5106	NP_004554.2	PCK2	9	9	0	0	0	0	0	0	0	0	0	0	0	0	0	0	0	0	0	0	0	0	0	0	0	0	0	9	9	5	0
219	NP_000683.3	ALDH1B1	9	7	0	0	0	0	0	0	0	0	0	0	0	0	0	0	0	0	0	0	0	0	0	0	0	0	0	9	7	0	0
3861	NP_000517.2	KRT14	30	24	0	0	0	0	0	3	0	0	0	3	0	0	0	0	0	0	0	0	24	30	0	0	0	0	11	0	0	9	8
9119	NP_004684.2	KRT75	19	19	0	6	0	0	6	0	6	0	0	6	0	0	0	0	0	0	0	0	0	0	0	0	0	0	0	19	19	15	18
3866	NP_002266.2	KRT15	35	31	0	0	0	0	0	0	0	0	0	0	0	0	0	0	0	0	0	0	31	35	0	0	0	0	0	0	0	0	0
1917	NP_001949.1	EEF1A2	84	80	0	0	0	0	0	0	0	0	0	0	0	0	0	0	0	0	0	0	0	0	0	0	0	0	0	63	56	80	84
10797	NP_006627.2	MTHFD2	7	7	0	0	0	0	0	0	0	0	0	0	0	0	0	0	0	0	0	0	0	0	0	0	0	0	0	7	7	6	6
388697	NP_001009931.1	HRNR	9	7	0	0	0	0	0	0	2	0	0	2	0	0	0	0	0	0	0	0	7	9	0	0	4	0	2	0	0	0	0
3310	NP_002146.2	HSPA6	53	51	57	47	23	22	149	71	68	42	45	226	0	0	0	0	0	44	49	53	40	39	34	36	39	42	51	33	34	32	33
5831	NP_008838.2	PYCR1	2	0	0	0	0	0	0	0	0	0	0	0	0	0	0	0	0	0	0	0	0	0	0	0	0	0	0	0	2	0	0
6135	NP_000966.2	RPL11	22	14	0	0	6	6	12	8	8	3	5	24	9	9	10	8	36	22	14	10	0	0	7	9	9	6	10	13	11	0	0
6230	NP_001019.1	RPS25	6	5	5	3	0	5	13	4	5	0	3	12	6	6	5	4	21	5	4	0	0	0	6	4	0	3	3	4	5	4	0
9987	NP_112740.1	HNRPDL	15	15	0	0	6	0	6	6	4	6	7	23	8	9	7	9	33	6	7	0	0	0	8	7	9	10	5	15	15	11	9
1738	NP_000099.2	DLD	4	4	0	0	0	0	0	0	0	0	0	0	0	0	0	0	0	4	4	0	0	0	0	0	0	0	0	0	0	0	0
4704	NP_004993.1	NDUFA9	0	0	0	0	0	2	2	0	0	0	0	0	0	3	0	0	3	0	0	0	0	0	0	0	0	0	0	0	0	0	0
9045	NP_003964.3	RPL14	10	9	0	0	5	0	5	0	0	0	0	0	8	6	7	0	21	9	10	0	0	0	3	0	0	0	0	8	4	6	0
10694	NP_006576.2	CCT8	395	369	150	140	55	52	397	156	153	80	81	470	110	106	139	142	497	369	395	129	85	89	309	336	223	236	113	95	87	89	92
100526740	NP_001185808.1	ATP5J2-PTCD1	5	5	0	0	0	0	0	0	0	0	0	0	0	0	0	0	0	0	0	0	0	2	4	0	0	5	0	5	5	0	0
7295	NP_003320.2	TXN	10	9	0	0	0	0	0	7	8	0	4	19	7	3	5	7	22	0	0	7	9	10	0	0	0	0	6	6	5	5	7
6132	NP_150644.1	RPL8	7	7	0	0	9	8	17	5	8	0	3	16	9	8	9	6	32	4	4	7	3	3	6	6	6	6	7	5	5	6	7
6141	NP_000970.1	RPL18	20	18	6	3	14	10	33	8	6	4	4	22	12	11	14	14	51	20	18	4	5	0	13	11	10	11	4	10	11	0	2
10360	NP_008924.1	NPM3	5	5	0	0	0	0	0	0	0	0	0	0	0	0	0	0	0	0	0	0	0	0	0	0	0	0	5	0	5	0	0
6152	NP_000977.1	RPL24	22	17	8	10	8	12	38	15	15	0	6	36	13	14	16	13	56	22	17	9	6	4	16	14	8	10	12	11	12	9	9
2617	NP_002038.2	GARS	2	0	0	0	2	0	2	0	0	0	0	0	0	0	0	0	0	0	0	0	0	0	0	0	0	0	0	0	2	0	0
2521	NP_001164408.1	FUS	20	16	4	6	5	14	29	6	6	0	0	12	27	22	26	24	99	9	6	10	0	0	9	9	8	9	12	16	12	13	20
6165	NP_000987.2	RPL35A	6	5	0	0	0	0	0	4	3	0	0	7	0	3	5	4	12	5	6	5	0	0	4	4	3	5	5	5	4	3	0
6229	NP_148982.1	RPS24	11	9	3	3	8	5	19	6	6	0	0	12	14	14	12	12	52	5	7	9	3	0	9	7	8	8	11	0	0	0	6
89122	NP_149082.1	TRIM4	8	7	0	0	0	0	0	0	0	0	0	0	0	0	0	0	0	0	0	0	0	0	0	0	0	0	0	7	0	8	0
6144	NP_000973.2	RPL21	14	11	7	10	16	15	48	13	8	7	7	35	8	8	6	6	28	11	14	8	0	0	8	8	0	0	5	0	4	0	0
3098	NP_277031.1	HK1	2	0	0	0	0	0	0	0	0	0	0	0	0	0	0	0	0	0	0	0	0	0	0	0	0	0	0	0	0	2	0
1937	NP_001395.1	EEF1G	38	36	9	9	6	6	30	13	10	3	5	31	8	8	10	12	38	9	11	0	16	20	12	14	19	20	0	36	31	31	38
6205	NP_001006.1	RPS11	6	5	7	6	6	0	19	8	7	0	0	15	5	3	3	3	14	0	5	5	0	0	0	0	0	0	6	4	0	0	0
871	NP_001226.2	SERPINH1	10	10	0	0	0	0	0	0	0	0	0	0	0	0	0	0	0	4	5	0	0	0	7	7	8	10	4	9	10	0	3
4830	NP_937818.1	NME1	22	18	0	0	0	0	0	0	6	0	0	6	33	33	12	27	105	0	0	0	0	0	15	0	18	22	0	12	0	7	7
7919	NP_542165.1	DDX39B	25	23	0	0	12	13	25	6	5	3	4	18	5	9	0	0	14	10	9	12	0	0	11	8	23	25	11	4	3	0	2
3189	NP_036339.1	HNRNPH3	5	4	0	0	0	0	0	0	0	0	0	0	0	0	0	0	0	0	0	0	0	0	0	0	4	5	0	0	0	0	0
55379	NP_060979.2	LRRC59	14	8	0	0	0	0	0	0	3	0	0	3	4	6	3	5	18	5	7	0	0	0	0	0	0	0	0	14	8	4	4
23193	NP_938148.1	GANAB	12	7	0	0	0	0	0	0	0	0	0	0	0	0	0	0	0	0	0	0	0	0	0	0	0	0	0	7	12	7	7
7416	NP_003365.1	VDAC1	22	19	0	2	0	0	2	0	6	0	0	6	0	0	0	0	0	19	19	0	0	0	0	0	22	0	0	4	0	0	0
10521	NP_001091974.1	DDX17	37	30	11	12	29	25	77	20	24	7	10	61	23	26	26	29	104	30	37	28	0	4	21	17	20	23	29	8	6	6	0
10131	NP_057376.2	TRAP1	32	24	0	0	17	12	29	5	6	0	0	11	0	3	5	7	15	16	19	4	5	6	16	20	24	32	5	0	0	0	0
9554	NP_004883.2	SEC22B	4	4	0	0	0	0	0	0	0	0	0	0	0	0	0	0	0	0	0	0	0	0	4	3	3	4	0	3	2	0	0
6159	NP_000983.1	RPL29	6	4	0	0	0	0	0	0	0	0	0	0	0	0	0	0	0	0	0	0	4	4	6	0	0	0	0	0	0	0	4
4522	NP_005947.3	MTHFD1	18	14	0	0	12	8	20	4	0	0	0	4	0	0	3	0	3	14	11	0	0	0	5	4	13	18	7	0	0	0	0
1994	NP_001410.2	ELAVL1	16	9	0	0	0	0	0	0	0	0	0	0	0	0	0	0	0	9	7	0	0	0	0	3	8	16	4	0	0	0	3
5709	NP_002800.2	PSMD3	16	14	3	0	8	8	19	11	9	4	4	28	6	6	7	6	25	12	13	14	6	3	10	8	10	11	16	0	0	2	0
4103	NP_002353.3	MAGEA4	22	17	0	0	0	0	0	0	0	0	0	0	0	0	0	0	0	0	0	0	0	0	0	0	0	0	0	22	15	17	12
4288	NP_002408.3	MKI67	103	93	0	0	4	3	7	0	0	0	0	0	18	29	17	19	83	9	12	93	77	78	24	19	0	8	103	30	27	33	26
55210	NP_001164006.1	ATAD3A	6	4	0	0	5	0	5	5	2	0	0	7	0	0	0	0	0	6	4	0	0	0	2	3	3	3	0	0	0	0	0
57805	NP_066997.3	KIAA1967	17	17	0	0	7	0	7	0	0	0	0	0	0	0	0	0	0	0	0	17	0	3	6	5	7	8	17	5	6	0	4
6133	NP_000652.2	RPL9	20	17	12	0	12	12	36	18	11	13	8	50	19	14	26	23	82	17	20	14	0	0	10	10	7	0	12	6	4	0	0
3608	NP_004506.2	ILF2	10	9	4	7	3	3	17	0	0	0	0	0	24	21	15	11	71	8	9	3	6	4	6	8	8	10	4	7	6	7	4
8331	NP_066544.1	HIST1H2AJ	60	59	0	0	32	30	62	0	0	0	0	0	0	0	0	0	0	0	0	0	51	48	0	0	0	0	0	0	0	60	59
23435	NP_031401.1	TARDBP	9	9	0	0	6	5	11	7	4	0	0	11	0	0	0	0	0	0	0	9	0	0	0	4	5	5	9	8	8	0	0
55299	NP_060791.3	BRIX1	4	4	0	0	0	0	0	0	0	0	0	0	7	10	6	3	26	0	0	0	0	0	0	0	0	0	0	2	3	4	4
6428	NP_003008.1	SRSF3	9	6	5	0	0	0	5	4	4	4	5	17	0	7	0	0	7	6	5	0	0	0	0	0	0	0	0	0	9	0	0
3939	NP_001128711.1	LDHA	6	4	0	0	0	0	0	0	0	0	0	0	0	0	0	0	0	0	0	0	0	0	0	0	0	0	0	0	6	0	4
6185	NP_001129243.1	RPN2	25	21	0	0	6	5	11	4	0	0	0	4	0	3	3	4	10	6	9	0	0	0	11	10	21	25	0	0	0	0	0
58517	NP_067062.1	RBM25	5	4	0	0	0	0	0	0	0	0	0	0	0	0	0	0	0	0	0	0	0	4	0	2	0	0	3	3	4	5	4
6189	NP_000997.1	RPS3A	17	17	11	6	6	6	29	17	15	6	7	45	14	14	11	12	51	17	17	10	5	5	7	6	9	12	12	11	7	7	8
6155	NP_000979.1	RPL27	6	5	3	2	9	10	24	11	8	0	0	19	10	10	7	6	33	0	0	6	0	0	0	0	0	0	5	4	4	3	4
92609	NP_001001563.1	TIMM50	16	15	0	0	11	8	19	8	7	2	0	17	5	4	9	7	25	9	15	4	0	0	15	12	16	15	4	0	0	0	0
3066	NP_001518.3	HDAC2	23	17	0	0	0	3	3	0	0	0	0	0	5	2	0	0	7	0	0	17	23	13	0	2	0	4	16	8	0	8	7
80254	NP_079456.2	CEP63	0	0	2384	3092	2112	2304	9892	0	4	0	0	4	0	0	0	0	0	0	0	0	0	0	0	0	0	0	0	0	0	0	0
8370	NP_068803.1	HIST2H4A	166	164	222	251	0	0	473	238	232	200	193	863	0	0	0	0	0	164	166	0	0	0	0	0	0	0	0	0	0	0	0
5108	NP_006188.3	PCM1	6	5	199	204	323	312	1038	0	0	0	0	0	45	40	11	11	107	4	0	0	0	0	6	5	0	3	0	0	0	0	0
64786	NP_001139686.1	TBC1D15	17	15	155	153	104	91	503	0	0	0	0	0	6	5	4	5	20	3	0	0	4	0	17	15	0	0	0	0	0	0	0
8335	NP_066390.1	HIST1H2AB	86	86	122	160	0	0	282	0	135	131	128	394	0	0	0	0	0	86	86	0	0	0	0	0	0	0	0	0	0	0	0
32	NP_001084.3	ACACB	58	54	103	105	42	41	291	115	101	110	114	440	33	36	42	30	141	20	18	51	28	0	50	54	0	0	58	0	0	0	0
8481	NP_003602.1	OFD1	0	0	96	99	134	142	471	4	0	0	0	4	11	10	9	9	39	0	0	0	0	0	0	0	0	0	0	0	0	0	0
165055	NP_659415.1	CCDC138	0	0	76	89	81	145	391	0	0	0	0	0	5	3	3	3	14	0	0	0	0	0	0	0	0	0	0	0	0	0	0
22994	NP_055799.2	AZI1	0	0	76	85	150	199	510	0	0	0	0	0	0	0	0	0	0	0	0	0	0	0	0	0	0	0	0	0	0	0	0
64770	NP_073594.4	CCDC14	0	0	45	46	49	50	190	0	0	0	0	0	0	0	0	0	0	0	0	0	0	0	0	0	0	0	0	0	0	0	0
117178	NP_054740.3	SSX2IP	0	0	44	42	28	27	141	0	0	0	0	0	0	0	0	0	0	0	0	0	0	0	0	0	0	0	0	0	0	0	0
79848	NP_079066.5	CSPP1	0	0	43	42	50	59	194	0	0	0	0	0	0	0	2	0	2	0	0	0	0	0	0	0	0	0	0	0	0	0	0
91978	NP_277048.2	TPGS1	16	11	42	34	13	12	101	20	25	10	6	61	49	57	53	45	204	0	0	6	0	0	16	11	0	0	5	0	0	0	0
9859	NP_055627.2	CEP170	18	13	39	37	76	75	227	5	12	4	4	25	13	13	13	9	48	5	8	0	0	0	12	18	13	9	0	0	0	0	0
4361	NP_005581.2	MRE11A	94	93	39	36	44	41	160	29	29	11	14	83	25	25	33	31	114	94	90	37	0	0	64	69	90	93	38	56	59	57	46
54839	NP_001185946.1	LRRC49	9	7	36	36	30	19	121	32	26	0	7	65	64	74	64	68	270	0	0	0	0	0	9	7	0	0	0	0	0	0	0
9851	NP_055619.2	KIAA0753	0	0	36	42	34	28	140	0	0	0	0	0	0	0	0	0	0	0	0	0	0	0	0	0	0	0	0	0	0	0	0
1981	NP_886553.3	EIF4G1	87	79	35	24	43	48	150	51	46	17	14	128	82	82	73	74	311	41	38	4	87	64	79	73	49	44	7	8	7	8	2
23607	NP_036252.1	CD2AP	95	91	34	35	36	32	137	25	23	7	10	65	61	61	54	58	234	58	61	2	62	57	91	77	95	90	4	8	5	11	0
29110	NP_037386.1	TBK1	0	0	34	34	34	34	136	0	0	0	0	0	0	0	2	0	2	0	0	0	0	0	0	0	0	0	0	0	0	0	0
5905	NP_002874.1	RANGAP1	41	41	31	29	34	33	127	14	15	5	5	39	51	48	33	36	168	28	29	4	41	41	27	23	22	21	7	21	24	21	19
55125	NP_115518.3	CEP192	0	0	29	27	33	28	117	2883	2515	2026	2105	9529	24	24	21	22	91	0	0	0	0	0	0	0	0	0	0	0	0	0	0
55165	NP_060601.3	CEP55	0	0	29	26	25	18	98	0	0	0	0	0	0	0	0	0	0	0	0	0	0	0	0	0	0	0	0	0	0	0	0
54801	NP_060115.3	HAUS6	6	0	28	30	72	68	198	0	0	0	0	0	8	6	7	0	21	0	0	0	0	0	0	0	0	6	0	0	0	0	0
10464	NP_006337.2	PIBF1	0	0	28	29	58	62	177	0	0	0	0	0	0	0	0	0	0	0	0	0	0	0	0	0	0	0	0	0	0	0	0
6418	NP_003002.2	SET	37	33	27	23	8	7	65	10	10	9	6	35	13	9	19	19	60	23	19	33	0	0	37	33	30	31	30	2	4	5	2
293	NP_001627.2	SLC25A6	34	32	26	30	34	29	119	62	52	36	40	190	4	6	30	7	47	32	34	27	0	0	19	20	0	0	31	0	31	0	0
84220	NP_001116835.1	RGPD5	0	0	24	20	0	0	44	0	0	0	0	0	0	0	0	0	0	0	0	0	0	0	0	0	0	0	0	0	0	0	0
653489	NP_001137485.1	RGPD3	0	0	24	23	50	48	145	0	0	0	0	0	0	0	0	0	0	0	0	0	0	0	0	0	0	0	0	0	0	0	0
7798	NP_361013.3	LUZP1	3	0	24	34	41	43	142	0	0	0	0	0	6	0	0	3	9	0	0	0	3	0	0	0	0	0	0	0	0	0	0
829	NP_006126.1	CAPZA1	29	26	23	24	23	23	93	14	12	4	3	33	20	20	18	17	75	16	13	3	24	29	26	25	22	22	0	11	7	9	5
54464	NP_001036069.1	XRN1	13	8	23	19	21	16	79	33	32	14	12	91	62	59	66	57	244	13	6	0	7	7	8	7	4	0	0	0	0	0	0
6950	NP_110379.2	TCP1	56	52	21	21	30	28	100	34	34	18	18	104	14	17	29	24	84	56	52	46	6	10	34	33	38	39	41	6	3	3	0
55787	NP_060830.2	TXLNG	0	0	20	16	8	5	49	0	0	0	0	0	0	0	0	0	0	0	0	0	0	0	0	0	0	0	0	0	0	0	0
9898	NP_001120792.1	UBAP2L	53	49	20	18	19	12	69	9	6	4	5	24	88	81	99	90	358	31	36	3	44	41	53	48	45	49	5	3	0	0	0
71	NP_001186883.1	ACTG1	575	573	20	26	0	0	46	53	48	43	49	193	42	43	33	33	151	50	47	0	0	0	48	42	573	575	0	0	0	0	0
79096	NP_001003677.1	C11orf49	18	16	19	24	13	10	66	16	13	6	6	41	24	29	38	41	132	16	18	11	0	0	9	9	0	4	9	0	0	0	0
200081	NP_787048.1	TXLNA	0	0	19	12	20	16	67	0	0	0	0	0	0	0	0	0	0	0	0	0	0	0	0	0	0	0	0	0	0	0	0
49856	NP_060288.3	WRAP73	0	0	19	22	14	13	68	0	0	0	0	0	0	0	0	0	0	0	0	0	0	0	0	0	0	0	0	0	0	0	0
10575	NP_006421.2	CCT4	33	33	17	14	16	17	64	12	13	7	7	39	12	8	17	16	53	33	33	14	7	10	26	23	23	25	17	0	2	3	0
9685	NP_001182484.1	CLINT1	22	22	17	13	11	10	51	6	6	0	0	12	25	23	28	29	105	13	22	0	9	8	20	20	16	22	5	0	0	0	0
10010	NP_004171.2	TANK	0	0	15	14	12	7	48	0	0	0	0	0	0	0	0	0	0	0	0	0	0	0	0	0	0	0	0	0	0	0	0
261726	NP_690866.1	TIPRL	55	52	15	13	12	12	52	13	7	0	0	20	15	17	23	23	78	52	55	28	36	29	25	26	16	19	23	10	8	10	9
1398	NP_058431.2	CRK	37	33	15	17	3	3	38	26	30	5	5	66	19	21	37	33	110	32	33	29	0	0	14	21	24	30	37	4	5	2	0
5520	NP_001171062.1	PPP2R2A	6	4	14	13	20	15	62	5	2	2	0	9	6	4	5	5	20	0	0	6	0	0	0	0	0	0	4	0	0	0	0
5518	NP_055040.2	PPP2R1A	12	11	14	9	3	4	30	7	3	0	0	10	11	10	11	12	44	0	0	4	0	0	12	11	8	6	7	0	0	0	0
7812	NP_001123995.1	CSDE1	34	32	14	18	12	14	58	11	8	2	0	21	47	49	61	60	217	32	26	2	11	7	34	32	19	23	2	0	5	0	5
58513	NP_067058.1	EPS15L1	49	48	14	16	15	18	63	12	13	8	3	36	31	31	36	30	128	34	27	0	14	14	48	49	37	44	0	0	0	0	0
11171	NP_009109.3	STRAP	29	28	14	10	8	6	38	12	13	0	4	29	30	29	46	45	150	28	29	0	9	7	28	25	15	17	3	8	8	15	9
10611	NP_006448.3	PDLIM5	17	16	13	9	0	4	26	11	11	0	4	26	14	15	22	19	70	16	17	0	0	0	11	10	12	15	0	0	0	0	0
93594	NP_001138560.1	WDR67	0	0	13	15	16	13	57	0	0	0	0	0	0	0	0	0	0	0	0	0	0	0	0	0	0	0	0	0	0	0	0
79441	NP_078787.2	HAUS3	0	0	13	10	35	32	90	0	4	0	0	4	4	0	2	0	6	0	0	0	0	0	0	0	0	0	0	0	0	0	0
8531	NP_003642.3	CSDA	8	6	13	13	9	7	42	0	4	0	0	4	5	6	6	6	23	5	8	0	0	0	4	4	6	5	0	3	0	0	0
7203	NP_005989.3	CCT3	37	37	13	19	8	5	45	16	15	4	8	43	7	7	15	15	44	37	37	11	13	7	26	34	21	21	15	3	0	0	0
79649	NP_078873.2	MAP7D3	4	4	13	10	17	11	51	0	0	0	0	0	6	0	4	2	12	0	0	0	3	0	4	4	0	3	0	0	0	0	0
29079	NP_054885.1	MED4	0	0	12	13	18	16	59	0	0	0	0	0	0	0	0	0	0	0	0	0	0	0	0	0	0	0	0	0	0	0	0
7529	NP_647539.1	YWHAB	11	10	12	9	10	11	42	0	0	0	0	0	4	0	4	3	11	0	0	0	0	0	11	0	0	0	0	9	10	8	0
908	NP_001753.1	CCT6A	36	35	12	15	7	5	39	20	17	5	7	49	7	4	11	9	31	36	31	10	6	3	23	21	30	35	12	6	0	0	3
10726	NP_006591.1	NUDC	57	56	12	17	11	7	47	24	16	6	5	51	28	16	20	16	80	57	56	5	17	19	25	26	42	44	5	5	7	11	9
6181	NP_000995.1	RPLP2	25	24	12	12	7	5	36	8	11	5	2	26	12	12	15	11	50	24	25	11	0	3	15	12	16	17	12	0	0	0	0
1857	NP_004414.3	DVL3	18	15	12	17	6	3	38	9	5	0	0	14	50	44	52	54	200	18	11	8	5	0	13	15	0	4	8	0	0	0	0
7272	NP_003309.2	TTK	0	0	12	11	11	8	42	0	0	0	0	0	0	0	3	3	6	0	0	0	0	0	0	0	0	0	0	0	0	0	0
9958	NP_006304.1	USP15	18	18	12	12	14	7	45	2	6	0	0	8	8	8	10	6	32	15	15	0	18	18	12	10	4	3	0	0	2	8	2
22995	NP_055800.2	CEP152	0	0	11	15	59	48	133	2	2	4	3	11	0	0	0	0	0	0	0	0	0	0	0	0	0	0	0	0	0	0	0
4673	NP_631946.1	NAP1L1	40	37	11	13	7	5	36	11	13	0	0	24	10	12	10	10	42	25	24	10	12	12	34	36	37	40	10	20	19	17	12
55094	NP_060495.2	GPATCH1	4	3	11	10	8	5	34	3	3	0	0	6	8	9	5	5	27	0	0	4	0	0	0	3	3	2	3	0	0	0	0
55738	NP_783202.1	ARFGAP1	13	13	10	8	3	0	21	2	3	0	3	8	8	6	16	9	39	13	12	0	0	0	12	7	10	13	0	0	0	0	0
1399	NP_005198.1	CRKL	45	43	10	12	12	11	45	13	10	0	4	27	12	10	18	18	58	45	43	13	0	0	18	25	37	35	14	0	0	0	0
10198	NP_073619.2	MPHOSPH9	0	0	10	4	27	22	63	0	0	0	0	0	0	0	0	0	0	0	0	0	0	0	0	0	0	0	0	0	0	0	0
57701	NP_001032895.2	NCKAP5L	0	0	10	3	11	9	33	0	0	0	0	0	0	0	0	0	0	0	0	0	0	0	0	0	0	0	0	0	0	0	0
11273	NP_663760.1	ATXN2L	33	27	10	4	13	12	39	6	8	0	0	14	73	84	86	82	325	16	24	0	27	25	33	24	16	23	0	0	0	0	0
1856	NP_004413.1	DVL2	8	5	10	10	17	15	52	4	4	4	3	15	33	38	40	45	156	4	0	0	0	0	3	5	2	2	8	0	0	0	0
54930	NP_060285.2	HAUS4	0	0	10	7	5	8	30	0	0	0	0	0	0	0	0	0	0	0	0	0	0	0	0	0	0	0	0	0	0	0	0
85379	NP_001138678.1	KIAA1671	0	0	10	13	24	15	62	0	0	0	0	0	0	0	0	0	0	0	0	0	0	0	0	0	0	0	0	0	0	0	0
93323	NP_219485.1	HAUS8	0	0	10	8	38	84	140	0	3	0	0	3	3	0	3	0	6	0	0	0	0	0	0	0	0	0	0	0	0	0	0
6201	NP_001002.1	RPS7	30	29	10	6	20	20	56	15	19	5	3	42	18	21	21	20	80	30	29	3	0	0	19	18	24	26	11	10	20	6	7
123811	NP_653201.1	FOPNL	0	0	9	9	0	0	18	0	0	0	0	0	0	0	0	0	0	0	0	0	0	0	0	0	0	0	0	0	0	0	0
63893	NP_071349.3	UBE2O	18	17	9	8	14	13	44	2	0	0	0	2	0	3	0	0	3	3	0	0	18	17	5	4	0	0	0	0	0	0	0
26057	NP_115593.3	ANKRD17	17	13	9	13	15	17	54	9	9	3	0	21	53	52	38	23	166	7	0	0	13	17	5	5	5	3	0	0	0	0	0
54882	NP_065741.3	ANKHD1	0	0	9	11	0	0	20	10	5	0	0	15	0	0	0	0	0	0	0	0	0	0	0	0	0	0	0	0	0	0	0
7419	NP_001129166.1	VDAC3	20	16	9	9	15	17	50	8	0	0	0	8	6	6	5	4	21	6	5	0	0	0	16	13	0	20	5	6	8	5	8
9124	NP_066272.1	PDLIM1	35	32	9	4	0	0	13	7	6	0	0	13	7	6	12	12	37	26	32	4	0	0	28	30	28	35	0	0	0	0	0
830	NP_006127.1	CAPZA2	14	13	9	11	8	6	34	9	8	0	2	19	6	5	6	8	25	0	7	0	0	6	13	12	14	10	0	0	0	0	0
24138	NP_036552.1	IFIT5	20	18	8	9	9	8	34	4	3	0	0	7	5	5	6	9	25	18	15	0	0	0	20	16	0	0	0	0	0	8	5
11319	NP_001129224.1	ECD	3	2	8	10	8	7	33	0	0	0	0	0	0	0	0	0	0	0	0	0	0	0	3	2	0	0	0	0	0	0	0
8471	NP_003595.1	IRS4	24	23	8	9	23	32	72	5	11	0	5	21	3	0	5	0	8	7	10	0	0	0	22	23	21	24	3	0	0	0	0
1983	NP_001960.2	EIF5	49	47	8	14	7	3	32	17	13	6	7	43	16	17	24	23	80	41	47	6	32	28	32	32	28	30	9	39	39	47	49
29922	NP_932076.1	NME7	0	0	8	7	5	3	23	0	0	0	0	0	0	0	0	0	0	0	0	0	0	0	0	0	0	0	0	0	0	0	0
26100	NP_057087.2	WIPI2	17	17	8	3	0	0	11	3	3	0	0	6	9	9	15	14	47	11	11	5	5	6	15	17	17	16	5	4	0	0	2
142	NP_001609.2	PARP1	51	47	8	9	18	18	53	19	17	4	5	45	28	25	26	26	105	19	24	47	6	8	17	16	29	32	51	0	0	0	0
11333	NP_055706.1	PDAP1	23	22	8	9	6	2	25	8	0	0	0	8	3	2	8	5	18	23	22	7	0	4	22	19	12	12	12	0	0	0	0
10574	NP_001159757.1	CCT7	24	20	8	4	4	5	21	16	14	0	0	30	8	6	16	15	45	18	19	0	7	5	10	13	20	24	4	0	0	0	0
4301	NP_001035089.1	MLLT4	30	29	8	7	12	12	39	3	9	0	0	12	12	15	11	14	52	14	16	0	10	10	29	30	16	16	0	0	0	0	0
10856	NP_006657.1	RUVBL2	102	96	8	10	10	9	37	37	30	19	17	103	21	17	29	27	94	37	37	21	96	102	36	42	63	57	23	10	9	10	6
84376	NP_115786.1	HOOK3	0	0	8	6	9	5	28	0	0	0	0	0	0	0	0	0	0	0	0	0	0	0	0	0	0	0	0	0	0	0	0
22852	NP_055730.2	ANKRD26	0	0	8	0	34	33	75	0	0	0	0	0	0	0	0	0	0	0	0	0	0	0	0	0	0	0	0	0	0	0	0
22948	NP_036205.1	CCT5	39	37	7	8	6	4	25	14	18	0	0	32	16	16	25	23	80	27	26	8	7	8	39	33	30	37	7	0	0	4	6
90861	NP_653171.1	HN1L	29	29	7	7	3	3	20	0	6	0	0	6	3	0	4	6	13	29	28	8	5	4	25	22	28	29	9	0	0	0	0
23354	NP_056117.1	HAUS5	0	0	7	12	47	63	129	0	0	0	0	0	4	5	0	0	9	0	0	0	0	0	0	0	0	0	0	0	0	0	0
6175	NP_444505.1	RPLP0	12	11	7	7	8	8	30	14	11	8	6	39	21	18	18	17	74	11	12	6	3	0	7	5	6	9	6	0	0	2	0
51495	NP_057479.2	PTPLAD1	19	18	7	8	11	12	38	4	7	3	3	17	8	8	13	10	39	12	12	4	0	0	19	18	11	14	4	5	2	0	0
55081	NP_060480.1	IFT57	0	0	7	11	0	3	21	0	0	0	0	0	0	0	0	0	0	0	0	0	0	0	0	0	0	0	0	0	0	0	0
6160	NP_001092047.1	RPL31	22	15	7	9	21	0	37	10	9	11	11	41	10	10	9	9	38	15	22	8	0	0	9	10	8	6	8	5	9	6	6
23112	NP_055903.2	TNRC6B	0	0	7	13	9	8	37	4	13	8	9	34	151	150	144	136	581	0	0	0	0	0	0	0	0	0	0	0	0	0	0
80173	NP_001092693.1	IFT74	0	0	7	7	17	17	48	0	0	0	0	0	0	0	0	0	0	0	0	0	0	0	0	0	0	0	0	0	0	0	0
80124	NP_079330.2	VCPIP1	10	9	7	6	3	2	18	8	9	0	3	20	18	21	20	22	81	7	8	0	4	10	9	6	0	0	5	0	0	0	0
4676	NP_005960.1	NAP1L4	15	14	7	0	0	0	7	0	5	0	0	5	6	6	6	7	25	9	8	0	12	12	14	13	15	14	4	9	9	6	5
7112	NP_001027454.1	TMPO	107	85	6	5	14	13	38	13	16	0	5	34	17	18	28	28	91	70	67	107	55	48	64	57	61	54	85	21	15	19	20
28981	NP_001137251.1	IFT81	0	0	6	7	9	12	34	0	0	0	0	0	0	0	0	0	0	0	0	0	0	0	0	0	0	0	0	0	0	0	0
374654	NP_940927.2	KIF7	0	0	6	3	4	8	21	0	0	0	0	0	0	0	0	0	0	0	0	0	0	0	0	0	0	0	0	0	0	0	0
23367	NP_056130.2	LARP1	54	47	6	4	13	15	38	4	3	0	0	7	46	37	35	43	161	23	23	4	29	26	54	47	37	34	4	0	0	0	0
9588	NP_004896.1	PRDX6	17	12	6	3	15	11	35	6	8	0	2	16	22	18	22	25	87	12	12	7	12	9	8	10	7	9	5	12	9	8	17
3654	NP_001560.2	IRAK1	13	8	6	4	0	6	16	0	10	0	0	10	12	12	18	19	61	3	0	0	0	0	13	8	0	0	0	0	0	0	0
10009	NP_001171671.1	ZBTB33	101	93	6	9	16	22	53	21	19	10	8	58	56	59	70	68	253	65	62	101	46	44	61	59	25	31	93	0	0	3	0
1656	NP_004388.2	DDX6	15	9	6	2	8	4	20	3	7	0	0	10	22	24	37	26	109	5	5	0	0	0	15	9	7	6	0	0	0	0	0
23215	NP_055987.2	PRRC2C	17	14	6	0	7	4	17	6	4	0	2	12	63	67	52	47	229	5	6	0	11	0	14	17	9	6	3	0	0	0	0
27161	NP_001158095.1	EIF2C2	0	0	6	4	8	5	23	3	3	0	0	6	89	86	86	78	339	0	0	0	0	0	0	0	0	0	0	0	0	0	0
10460	NP_006333.1	TACC3	6	3	6	9	13	15	43	0	3	0	0	3	0	0	0	3	3	0	0	0	3	6	0	0	0	0	0	0	0	0	0
9857	NP_055625.4	CEP350	0	0	6	4	30	32	72	0	2	0	2	4	0	0	0	0	0	0	0	0	0	0	0	0	0	0	0	0	0	0	0
5701	NP_002794.1	PSMC2	7	7	6	9	6	8	29	3	3	0	0	6	8	8	8	11	35	4	6	0	3	4	7	7	4	0	0	0	0	0	0
4735	NP_004395.1	SEPT2	21	20	6	5	15	9	35	7	6	0	0	13	5	6	4	0	15	10	12	0	20	21	10	4	11	10	0	0	3	7	0
8607	NP_003698.1	RUVBL1	110	103	6	7	13	13	39	37	33	13	14	97	31	32	47	42	152	45	53	36	110	103	63	55	65	68	33	36	41	37	37
10527	NP_006382.1	IPO7	9	8	5	5	9	7	26	4	3	4	0	11	4	0	3	0	7	6	7	0	0	0	8	9	0	0	4	2	0	5	3
6169	NP_000990.1	RPL38	6	6	5	7	6	6	24	7	5	3	4	19	3	3	6	3	15	0	3	0	0	0	6	5	4	6	0	0	0	0	0
7453	NP_004175.2	WARS	26	24	5	4	6	7	22	2	0	0	0	2	3	0	3	6	12	20	23	8	3	3	21	22	24	26	10	0	0	0	0
55722	NP_060610.2	CEP72	0	0	5	7	28	24	64	0	0	0	0	0	0	0	0	0	0	0	0	0	0	0	0	0	0	0	0	0	0	0	0
51741	NP_057457.1	WWOX	54	49	5	7	0	0	12	0	0	0	0	0	3	3	13	9	28	54	49	15	0	2	31	28	4	4	14	13	8	7	5
1832	NP_004406.2	DSP	4	3	5	3	16	14	38	0	8	0	0	8	7	0	4	3	14	2	0	0	0	4	0	0	0	3	0	0	0	0	0
24144	NP_001008697.1	TFIP11	10	8	5	0	3	7	15	0	0	0	0	0	0	0	0	0	0	0	0	10	0	0	5	3	0	0	8	0	0	0	0
84260	NP_115676.1	TCHP	0	0	5	6	9	0	20	3	0	0	0	3	0	0	0	0	0	0	0	0	0	0	0	0	0	0	0	0	0	0	0
7159	NP_001026855.2	TP53BP2	0	0	5	2	15	8	30	0	3	0	0	3	4	0	3	2	9	0	0	0	0	0	0	0	0	0	0	0	0	0	0
5521	NP_001120853.1	PPP2R2B	0	0	5	0	0	0	5	0	0	0	0	0	0	0	0	0	0	0	0	0	0	0	0	0	0	0	0	0	0	0	0
90850	NP_835461.1	ZNF598	0	0	5	5	0	0	10	0	3	0	0	3	5	4	3	0	12	0	0	0	0	0	0	0	0	0	0	0	0	0	0
6218	NP_001185986.1	RPS17	4	4	5	6	4	5	20	4	4	0	0	8	0	0	0	0	0	3	2	0	0	0	0	0	0	0	0	4	4	0	0
3320	NP_001017963.2	HSP90AA1	66	65	5	5	19	16	45	35	35	0	4	74	24	22	27	25	98	26	32	20	25	23	23	22	66	65	17	0	14	17	17
11164	NP_054861.2	NUDT5	18	15	5	4	0	0	9	0	0	0	0	0	0	0	3	0	3	7	10	0	0	0	15	13	15	18	0	0	0	0	0
115106	NP_612452.1	HAUS1	0	0	5	3	9	12	29	0	0	0	0	0	0	0	0	0	0	0	0	0	0	0	0	0	0	0	0	0	0	0	0
221150	NP_659498.4	SKA3	5	4	5	6	0	2	13	0	0	0	0	0	0	0	4	0	4	0	0	0	5	0	4	0	0	0	0	0	0	0	0
1476	NP_000091.1	CSTB	7	0	5	0	10	6	21	4	4	0	0	8	7	8	6	8	29	0	0	0	0	7	0	0	0	0	0	0	0	0	0
3069	NP_976221.1	HDLBP	21	20	5	4	11	8	28	0	3	0	0	3	15	8	13	11	47	18	18	0	0	3	20	21	7	7	3	0	0	0	0
84318	NP_115734.1	CCDC77	0	0	4	0	7	8	19	0	0	0	0	0	0	0	0	0	0	0	0	0	0	0	0	0	0	0	0	0	0	0	0
6146	NP_000974.1	RPL22	10	10	4	5	4	5	18	8	10	0	0	18	6	5	5	6	22	9	9	7	0	0	9	10	10	8	8	0	2	0	0
983	NP_203698.1	CDK1	24	20	4	0	20	16	40	7	6	0	0	13	0	0	5	3	8	16	20	18	0	0	14	12	16	14	24	0	0	0	0
26040	NP_056374.2	SETBP1	0	0	4	0	0	0	4	0	0	0	0	0	0	0	0	0	0	0	0	0	0	0	0	0	0	0	0	0	0	0	0
6231	NP_001020.2	RPS26	9	9	4	8	8	3	23	7	9	0	0	16	8	8	9	8	33	9	9	5	0	0	7	6	0	3	3	4	0	0	2
6741	NP_003133.1	SSB	10	9	4	3	0	0	7	2	2	2	0	6	13	16	13	13	55	4	3	6	0	4	9	4	6	10	8	0	0	0	0
5917	NP_002878.2	RARS	17	16	4	0	12	5	21	3	4	0	0	7	0	0	3	0	3	16	17	6	15	9	10	11	10	9	6	11	7	9	7
1809	NP_001184223.1	DPYSL3	19	18	4	3	2	0	9	0	0	0	0	0	0	0	0	0	0	13	17	0	0	0	9	18	16	19	0	0	0	0	0
145508	NP_689659.2	CEP128	0	0	4	3	21	10	38	0	0	0	0	0	0	0	0	0	0	0	0	0	0	0	0	0	0	0	0	0	0	0	0
6168	NP_000989.1	RPL37A	0	0	4	3	6	5	18	4	0	4	0	8	0	0	0	6	6	0	0	0	0	0	0	0	0	0	0	0	0	0	0
5902	NP_002873.1	RANBP1	11	5	4	3	0	3	10	0	3	0	0	3	0	0	0	0	0	0	0	0	0	0	5	11	4	0	0	0	0	0	0
55102	NP_060506.5	ATG2B	17	15	4	4	2	5	15	3	0	0	0	3	4	4	4	6	18	5	6	2	0	0	17	15	4	5	0	0	0	0	0
9775	NP_055555.1	EIF4A3	15	14	4	5	24	23	56	19	13	0	0	32	3	2	2	3	10	15	13	9	0	0	11	14	13	14	0	0	0	5	3
6224	NP_001139699.1	RPS20	9	9	4	3	10	9	26	7	3	5	4	19	9	12	10	10	41	7	6	7	0	0	7	9	8	7	9	0	0	0	0
1266	NP_001830.1	CNN3	14	13	4	4	0	0	8	8	11	0	0	19	3	0	8	10	21	13	14	3	0	0	12	10	9	11	0	0	0	0	0
375	NP_001649.1	ARF1	22	19	4	0	22	23	49	10	9	4	0	23	15	18	21	22	76	22	19	12	0	0	7	14	19	14	10	0	0	0	0
8148	NP_631961.1	TAF15	13	11	4	5	0	0	9	7	8	0	0	15	12	14	0	0	26	10	6	8	0	0	0	0	0	0	8	0	10	11	13
28952	NP_054727.1	CCDC22	0	0	4	4	3	3	14	0	0	0	0	0	0	0	0	0	0	0	0	0	0	0	0	0	0	0	0	0	0	0	0
2547	NP_001460.1	XRCC6	14	13	4	4	5	4	17	2	0	0	0	2	11	10	10	10	41	6	7	4	0	0	14	12	12	13	10	0	0	5	0
192111	NP_001164014.1	PGAM5	12	11	4	8	7	6	25	0	0	0	0	0	7	6	5	0	18	11	12	0	0	0	0	0	0	0	0	0	0	0	0
9817	NP_036421.2	KEAP1	14	12	4	6	16	11	37	0	3	0	0	3	9	6	7	5	27	8	4	0	14	12	5	6	0	0	0	0	0	0	0
317762	NP_001138467.1	CCDC85C	0	0	4	7	3	0	14	0	0	0	0	0	0	0	0	0	0	0	0	0	0	0	0	0	0	0	0	0	0	0	0
121441	NP_001128647.1	NEDD1	0	0	4	0	0	0	4	70	64	23	27	184	0	0	0	3	3	0	0	0	0	0	0	0	0	0	0	0	0	0	0
3141	NP_000402.3	HLCS	41	38	4	6	5	4	19	5	8	3	4	20	15	16	33	28	92	38	41	0	0	0	24	25	24	22	0	0	0	0	0
64793	NP_073615.2	CEP85	0	0	4	6	6	7	23	0	3	0	0	3	540	573	549	558	2220	0	0	0	0	0	0	0	0	0	0	0	0	0	0
10146	NP_938405.1	G3BP1	25	23	4	6	12	9	31	9	11	4	3	27	22	25	23	18	88	17	17	2	12	13	25	23	15	20	0	8	4	8	8
25929	NP_056280.2	GEMIN5	53	37	4	7	7	4	22	5	10	3	0	18	12	13	13	13	51	9	11	0	53	37	19	15	3	3	0	3	5	2	0
5036	NP_006182.2	PA2G4	15	15	4	7	4	0	15	6	7	0	3	16	29	32	20	21	102	12	15	3	3	0	11	7	15	15	5	0	0	0	0
26986	NP_002559.2	PABPC1	23	22	4	0	7	5	16	7	7	0	0	14	39	38	27	26	130	9	9	0	23	22	9	11	14	11	0	5	9	7	5
989	NP_001011553.2	SEPT7	24	17	4	4	5	5	18	0	0	0	0	0	3	0	5	7	15	4	4	0	24	17	7	4	5	8	0	8	6	11	9
2035	NP_001159477.1	EPB41	42	36	3	0	0	0	3	0	0	0	0	0	0	5	11	9	25	36	42	0	11	10	34	35	11	13	0	0	0	0	0
4591	NP_056109.1	TRIM37	0	0	3	3	7	9	22	4	2	0	0	6	0	0	0	0	0	0	0	0	0	0	0	0	0	0	0	0	0	0	0
9887	NP_001167532.1	SMG7	0	0	3	3	0	0	6	0	0	0	0	0	20	23	22	23	88	0	0	0	0	0	0	0	0	0	0	0	0	0	0
9218	NP_003565.4	VAPA	16	12	3	0	6	3	12	12	10	4	5	31	0	0	5	5	10	8	7	0	0	0	5	6	6	0	0	12	16	4	6
23093	NP_055887.3	TTLL5	0	0	3	0	3	0	6	0	0	0	0	0	0	0	0	0	0	0	0	0	0	0	0	0	0	0	0	0	0	0	0
9141	NP_004699.1	PDCD5	10	8	3	4	3	0	10	0	4	0	0	4	0	0	0	0	0	8	10	5	0	0	4	0	8	6	5	0	0	0	0
6154	NP_000978.1	RPL26	12	12	3	0	4	6	13	6	7	0	0	13	13	17	17	14	61	12	10	12	0	0	5	4	7	10	10	0	0	0	0
8498	NP_003615.2	RANBP3	55	54	3	4	4	4	15	5	2	0	0	7	4	7	8	8	27	21	19	55	12	15	21	19	4	4	54	2	3	0	0
55559	NP_059988.3	HAUS7	0	0	3	3	5	7	18	0	0	0	0	0	0	0	0	0	0	0	0	0	0	0	0	0	0	0	0	0	0	0	0
5705	NP_002796.4	PSMC5	8	7	3	5	4	4	16	7	8	3	0	18	12	11	18	15	56	8	4	4	3	5	7	5	0	3	5	0	2	0	0
1808	NP_001184222.1	DPYSL2	47	40	3	7	9	3	22	7	3	0	3	13	11	6	21	17	55	40	38	0	0	0	34	38	39	47	0	2	3	0	0
57532	NP_065823.1	NUFIP2	14	14	3	3	5	6	17	4	4	0	0	8	39	35	39	40	153	11	10	0	14	13	11	14	12	10	0	0	0	0	0
22974	NP_036244.2	TPX2	31	30	3	0	0	0	3	0	0	0	0	0	4	0	4	5	13	9	13	31	4	8	0	3	3	9	30	9	6	8	11
6134	NP_006004.2	RPL10	11	10	3	0	8	12	23	7	7	0	0	14	4	9	9	9	31	11	8	9	0	0	8	7	7	8	10	3	0	4	3
10492	NP_006363.4	SYNCRIP	22	22	3	2	10	8	23	8	11	0	0	19	26	23	24	19	92	22	19	6	19	0	17	15	0	20	7	20	22	0	0
3151	NP_005508.1	HMGN2	12	10	3	0	0	0	3	6	7	0	9	22	0	0	0	0	0	12	10	7	0	2	0	0	0	0	8	0	0	0	0
10189	NP_005773.3	ALYREF	12	11	3	0	6	7	16	7	8	3	0	18	21	17	16	17	71	6	11	6	0	0	8	0	10	12	6	7	8	0	0
79598	NP_078824.2	CEP97	3	0	3	0	9	7	19	0	0	0	0	0	6	3	5	0	14	0	0	0	0	0	0	0	0	0	0	3	0	0	0
55832	NP_060918.2	CAND1	11	10	3	4	7	7	21	3	3	0	0	6	0	0	0	0	0	10	7	4	0	0	5	5	11	10	6	0	0	0	0
5718	NP_002807.1	PSMD12	4	0	3	4	7	7	21	0	0	0	0	0	0	3	0	3	6	0	0	0	0	0	0	0	0	4	0	0	0	0	0
7520	NP_066964.1	XRCC5	12	11	3	2	0	0	5	0	5	0	0	5	8	6	9	4	27	9	7	0	0	0	12	8	11	9	0	0	0	0	0
1503	NP_001896.2	CTPS	17	16	3	3	6	4	16	0	4	0	0	4	0	4	7	9	20	13	14	9	4	5	17	16	9	12	9	6	4	5	6
11116	NP_919410.1	FGFR1OP	0	0	3	3	19	5	30	3	3	0	0	6	0	0	0	0	0	0	0	0	0	0	0	0	0	0	0	0	0	0	0
7706	NP_005073.2	TRIM25	6	6	3	4	2	4	13	0	6	0	0	6	0	0	5	6	11	6	3	0	4	6	5	4	0	0	0	0	0	0	0
5515	NP_002706.1	PPP2CA	3	2	3	0	7	7	17	0	0	0	0	0	0	0	0	0	0	0	0	3	0	0	0	0	0	2	0	0	0	0	0
55968	NP_057227.2	NSFL1C	97	95	3	0	0	0	3	0	0	0	0	0	10	10	20	20	60	97	95	0	0	0	68	70	67	68	5	22	26	27	31
55142	NP_001123919.1	HAUS2	0	0	3	3	11	9	26	0	0	0	0	0	0	0	0	0	0	0	0	0	0	0	0	0	0	0	0	0	0	0	0
9342	NP_004773.1	SNAP29	14	12	2	6	0	9	17	3	4	0	0	7	0	4	4	4	12	8	9	0	0	0	8	7	12	14	0	0	0	0	0
55011	NP_060386.1	PIH1D1	6	5	2	0	0	0	2	2	4	0	0	6	0	0	0	0	0	5	6	0	0	0	4	0	0	0	0	0	0	0	0
1653	NP_004930.1	DDX1	12	9	2	3	9	5	19	5	4	3	0	12	6	7	5	5	23	9	9	3	0	0	12	8	9	8	6	2	4	0	0
153733	NP_001035530.1	CCDC112	0	0	2	0	0	0	2	0	0	0	0	0	0	0	0	0	0	0	0	0	0	0	0	0	0	0	0	0	0	0	0
89795	NP_055718.4	NAV3	0	0	2	0	0	0	2	0	0	0	0	0	0	0	0	0	0	0	0	0	0	0	0	0	0	0	0	0	0	0	0
488	NP_001129237.1	ATP2A2	13	10	2	0	0	4	6	3	0	0	0	3	0	0	0	0	0	6	13	5	0	0	7	7	10	9	8	0	3	0	0
253959	NP_055805.1	RALGAPA1	0	0	2	3	10	6	21	0	0	0	0	0	0	0	0	0	0	0	0	0	0	0	0	0	0	0	0	0	0	0	0
83939	NP_114414.2	EIF2A	6	4	2	0	0	0	2	0	0	0	0	0	2	0	0	0	2	0	0	0	6	4	4	0	0	0	0	0	0	0	0
7175	NP_003283.2	TPR	94	87	2	0	48	39	89	17	28	0	2	47	30	27	33	31	121	31	26	16	94	87	54	54	23	34	13	49	47	43	45
6206	NP_001007.2	RPS12	9	8	2	0	0	0	2	3	0	0	0	3	0	0	0	0	0	4	4	0	2	0	3	0	4	0	0	9	8	0	0
9097	NP_005142.1	USP14	5	4	2	0	3	0	5	3	3	0	0	6	0	0	0	2	2	4	3	0	0	0	2	5	3	0	0	0	0	0	0
27327	NP_055309.2	TNRC6A	0	0	2	0	0	0	2	0	0	0	0	0	121	109	91	78	399	0	0	0	0	0	0	0	0	0	0	0	0	0	0
81844	NP_112223.1	TRIM56	0	0	2	4	0	0	6	0	0	0	0	0	0	0	0	0	0	0	0	0	0	0	0	0	0	0	0	0	0	0	0
157922	NP_056262.3	CAMSAP1	2	0	2	4	7	7	20	0	0	0	0	0	0	0	0	0	0	0	0	0	0	2	0	0	0	0	0	0	0	0	0
11339	NP_009211.1	OIP5	4	3	2	0	0	0	2	0	0	0	0	0	0	0	0	0	0	0	0	0	0	0	3	4	0	0	0	0	0	0	0
55833	NP_060919.2	UBAP2	7	5	2	0	0	0	2	0	0	0	0	0	20	19	26	23	88	4	4	0	5	4	4	0	0	7	0	0	0	0	0
10318	NP_006049.3	TNIP1	0	0	2	4	0	3	9	0	0	0	0	0	0	0	0	0	0	0	0	0	0	0	0	0	0	0	0	0	0	0	0
51692	NP_057291.1	CPSF3	7	6	2	0	5	4	11	7	4	0	0	11	0	0	0	0	0	0	7	0	3	0	4	6	3	3	0	0	0	0	0
9352	NP_004777.1	TXNL1	66	62	2	6	0	0	8	40	38	23	19	120	33	28	48	44	153	61	66	21	0	0	46	44	62	59	20	30	25	21	31
134359	NP_689621.2	POC5	0	0	2	0	0	0	2	0	0	0	0	0	0	0	0	0	0	0	0	0	0	0	0	0	0	0	0	0	0	0	0
11224	NP_009140.1	RPL35	7	6	2	0	2	0	4	0	0	0	0	0	0	0	0	0	0	6	7	0	0	0	0	0	0	0	0	0	0	0	0
51441	NP_057342.2	YTHDF2	3	0	2	0	6	7	15	0	0	0	0	0	34	35	41	43	153	0	3	0	0	0	0	0	0	0	0	0	0	0	0
400966	NP_001019628.3	RGPD1	0	0	0	21	35	0	56	0	0	0	0	0	0	0	4	3	7	0	0	0	0	0	0	0	0	0	0	0	0	0	0
374454	NP_778253.2	KRT77	3	3	0	11	0	0	11	0	0	0	0	0	0	0	0	0	0	3	3	0	0	0	0	0	0	0	0	0	0	0	0
285753	NP_001077004.1	CEP57L1	0	0	0	7	0	0	7	0	0	0	0	0	0	0	0	0	0	0	0	0	0	0	0	0	0	0	0	0	0	0	0
60412	NP_068579.3	EXOC4	0	0	0	6	10	14	30	0	0	0	0	0	0	3	0	0	3	0	0	0	0	0	0	0	0	0	0	0	0	0	0
55031	NP_060414.3	USP47	0	0	0	5	0	0	5	0	0	0	0	0	0	0	0	0	0	0	0	0	0	0	0	0	0	0	0	0	0	0	0
57591	NP_065882.1	MKL1	0	0	0	5	7	0	12	0	0	0	0	0	0	0	0	0	0	0	0	0	0	0	0	0	0	0	0	0	0	0	0
10594	NP_006436.3	PRPF8	24	21	0	4	21	13	38	16	10	4	3	33	14	6	5	6	31	13	8	13	8	7	24	21	15	18	15	0	0	0	2
3945	NP_001167568.1	LDHB	4	3	0	4	0	0	4	3	0	0	0	3	0	2	0	0	2	0	0	0	0	0	4	0	0	3	0	0	0	0	0
56993	NP_064628.1	TOMM22	10	10	0	4	6	4	14	4	4	0	0	8	0	4	4	4	12	10	10	4	0	0	6	7	9	10	5	0	0	0	0
4666	NP_001106672.1	NACA	7	6	0	4	9	7	20	6	5	0	0	11	4	3	3	8	18	0	0	6	0	0	0	0	5	6	6	0	0	7	5
10642	NP_006537.3	IGF2BP1	15	14	0	4	14	13	31	4	3	0	0	7	17	17	23	18	75	9	11	0	0	0	15	14	7	9	2	0	0	0	0
10155	NP_005753.1	TRIM28	64	62	0	3	6	0	9	4	9	0	0	13	12	15	26	28	81	48	44	60	21	22	52	54	60	62	64	8	6	7	0
10514	NP_055335.2	MYBBP1A	18	17	0	3	0	5	8	0	4	3	3	10	15	13	13	17	58	14	9	12	0	0	9	8	18	17	15	0	0	0	0
94056	NP_116185.2	SYAP1	8	7	0	3	0	0	3	0	0	0	0	0	0	0	0	0	0	8	7	0	0	0	6	6	7	4	0	0	0	0	0
5704	NP_694546.1	PSMC4	0	0	0	3	6	0	9	0	0	0	0	0	0	0	0	0	0	0	0	0	0	0	0	0	0	0	0	0	0	0	0
331	NP_001158.2	XIAP	6	4	0	3	0	0	3	0	0	0	0	0	0	0	0	3	3	2	0	0	0	0	6	4	0	3	0	0	0	0	0
80817	NP_001138786.1	CEP44	0	0	0	3	3	0	6	0	0	0	0	0	0	0	0	0	0	0	0	0	0	0	0	0	0	0	0	0	0	0	0
9221	NP_004732.2	NOLC1	22	22	0	3	0	0	3	2	0	0	0	2	0	0	0	0	0	4	3	22	6	5	2	0	9	6	22	4	7	4	5
7532	NP_036611.2	YWHAG	8	0	0	3	9	9	21	0	0	0	0	0	0	0	0	0	0	0	0	0	8	0	0	0	0	0	0	0	0	0	0
10807	NP_006634.3	SDCCAG3	0	0	0	3	0	3	6	0	0	0	0	0	0	0	0	0	0	0	0	0	0	0	0	0	0	0	0	0	0	0	0
728689	NP_001093131.1	EIF3CL	5	5	0	2	7	9	18	0	0	0	0	0	0	3	4	3	10	3	3	0	5	5	5	3	2	5	0	0	0	0	0
23283	NP_056050.1	CSTF2T	3	3	0	2	0	0	2	0	0	0	0	0	0	0	6	4	10	0	0	0	0	0	3	0	3	0	0	0	0	0	0
28988	NP_001116428.1	DBNL	13	11	0	2	0	0	2	0	0	0	0	0	5	6	9	6	26	6	11	0	10	9	9	13	10	9	0	0	0	0	0
5700	NP_002793.2	PSMC1	10	9	0	2	6	5	13	0	0	0	0	0	0	0	2	0	2	0	0	0	9	10	0	0	0	2	0	0	0	0	0
374618	NP_940926.1	TEX9	0	0	0	2	0	4	6	0	0	0	0	0	0	0	0	0	0	0	0	0	0	0	0	0	0	0	0	0	0	0	0
10570	NP_006417.2	DPYSL4	26	26	0	2	0	0	2	0	0	0	0	0	0	0	0	0	0	26	26	0	0	0	8	11	13	13	0	0	0	0	0
9928	NP_055690.1	KIF14	0	0	0	2	13	8	23	0	0	0	0	0	0	0	5	0	5	0	0	0	0	0	0	0	0	0	0	0	0	0	0
1629	NP_001909.2	DBT	0	0	0	2	0	0	2	5	9	0	0	14	0	0	0	0	0	0	0	0	0	0	0	0	0	0	0	0	0	0	0
26586	NP_001091995.1	CKAP2	0	0	0	2	0	0	2	0	0	0	0	0	0	0	0	0	0	0	0	0	0	0	0	0	0	0	0	0	0	0	0
285331	NP_001012524.4	CCDC66	0	0	0	2	10	6	18	0	0	0	0	0	0	0	0	0	0	0	0	0	0	0	0	0	0	0	0	0	0	0	0
8994	NP_055055.1	LIMD1	0	0	0	2	0	0	2	0	0	0	0	0	0	0	2	0	2	0	0	0	0	0	0	0	0	0	0	0	0	0	0
10376	NP_006073.2	TUBA1B	279	272	0	0	129	138	267	0	234	0	0	234	0	0	0	0	0	279	272	0	0	0	0	0	0	0	0	0	0	0	0
729540	NP_001116835.1	RGPD6	0	0	0	0	55	47	102	0	0	0	0	0	0	0	0	0	0	0	0	0	0	0	0	0	0	0	0	0	0	0	0
727851	NP_001157935.1	RGPD8	0	0	0	0	53	45	98	0	0	0	0	0	0	0	0	0	0	0	0	0	0	0	0	0	0	0	0	0	0	0	0
285190	NP_872394.2	RGPD4	0	0	0	0	46	44	90	0	0	0	0	0	0	0	0	0	0	0	0	0	0	0	0	0	0	0	0	0	0	0	0
343099	NP_996769.2	CCDC18	0	0	0	0	35	27	62	0	0	0	0	0	0	0	0	0	0	0	0	0	0	0	0	0	0	0	0	0	0	0	0
3306	NP_068814.2	HSPA2	49	45	0	0	28	0	28	0	0	0	0	0	0	0	0	0	0	0	0	0	0	0	45	49	40	45	0	0	0	0	0
291	NP_001142.2	SLC25A4	18	16	0	0	27	23	50	43	39	0	0	82	0	0	0	0	0	16	18	0	0	0	0	11	0	0	14	0	0	0	0
26064	NP_056392.2	RAI14	16	8	0	0	23	13	36	0	0	0	0	0	0	0	0	0	0	0	0	0	0	0	16	6	4	4	0	7	8	0	0
9126	NP_005436.1	SMC3	2	2	0	0	19	22	41	0	2	0	0	2	0	0	0	0	0	0	2	0	0	2	0	0	0	0	0	0	0	0	0
404734	NP_065741.3	ANKHD1-EIF4EBP3	16	12	0	0	17	14	31	0	0	0	0	0	97	97	77	50	321	0	0	0	16	12	5	0	0	0	0	0	0	0	0
9470	NP_004837.1	EIF4E2	5	4	0	0	16	21	37	0	0	0	0	0	37	31	37	28	133	0	4	0	4	5	4	4	0	0	0	0	0	0	0
1213	NP_004850.1	CLTC	7	5	0	0	15	12	27	0	0	0	0	0	11	11	8	8	38	0	0	0	0	0	3	0	5	5	0	5	4	5	7
5464	NP_066952.1	PPA1	20	19	0	0	15	13	28	4	0	0	0	4	5	0	11	9	25	12	11	4	0	0	9	8	20	19	4	0	0	0	0
11332	NP_863654.1	ACOT7	6	4	0	0	13	10	23	5	3	0	0	8	7	4	7	6	24	0	0	0	0	0	4	4	4	6	0	0	0	0	0
7916	NP_542417.2	PRRC2A	15	12	0	0	12	0	12	0	0	0	0	0	46	53	39	40	178	0	0	0	8	5	7	7	12	15	0	0	0	0	0
4176	NP_005907.3	MCM7	15	14	0	0	12	9	21	6	6	3	4	19	0	0	6	7	13	9	11	15	4	0	12	12	11	14	14	0	0	0	0
3799	NP_004512.1	KIF5B	13	9	0	0	12	9	21	13	15	0	3	31	10	7	7	8	32	9	9	0	0	0	13	8	7	7	0	0	0	0	0
26130	NP_056450.2	GAPVD1	6	4	0	0	11	9	20	0	0	0	0	0	0	6	4	0	10	4	0	0	0	0	6	4	0	0	0	0	0	0	0
57534	NP_065825.1	MIB1	0	0	0	0	11	6	17	0	0	0	0	0	0	0	0	0	0	0	0	0	0	0	0	0	0	0	0	0	0	0	0
10212	NP_005795.2	DDX39A	23	22	0	0	11	6	17	0	0	0	0	0	0	0	11	0	11	9	9	12	0	0	13	10	22	23	13	0	0	0	0
8661	NP_003741.1	EIF3A	10	10	0	0	11	3	14	2	0	0	0	2	5	0	0	3	8	0	4	0	10	10	7	4	2	4	0	0	0	0	0
9343	NP_004238.3	EFTUD2	12	12	0	0	11	6	17	9	10	0	0	19	4	7	6	3	20	5	9	4	6	7	12	12	9	7	6	4	0	0	0
2618	NP_001129477.1	GART	23	22	0	0	10	8	18	7	4	0	0	11	15	19	15	16	65	23	22	9	0	0	20	15	14	18	5	4	0	0	2
6136	NP_000967.1	RPL12	7	4	0	0	10	10	20	7	7	4	3	21	11	9	12	10	42	4	7	0	2	0	0	0	4	4	0	0	0	0	0
1778	NP_001367.2	DYNC1H1	4	0	0	0	10	7	17	4	0	0	0	4	3	0	0	0	3	0	0	0	4	0	0	0	0	0	0	0	0	0	0
3855	NP_005547.3	KRT7	59	14	0	0	10	0	10	0	0	3	0	3	0	0	0	0	0	0	0	0	0	59	0	0	0	0	0	0	0	14	0
8672	NP_003751.2	EIF4G3	9	6	0	0	9	0	9	0	0	0	0	0	6	7	4	3	20	0	0	0	0	0	6	9	5	0	0	0	0	0	0
23521	NP_036555.1	RPL13A	16	16	0	0	9	6	15	13	6	0	4	23	15	16	15	14	60	16	16	0	0	0	5	4	0	4	0	0	0	0	0
8243	NP_006297.2	SMC1A	5	3	0	0	9	8	17	0	2	0	0	2	0	0	0	0	0	2	3	0	0	0	0	0	0	5	0	0	0	0	0
27044	NP_055205.2	SND1	25	21	0	0	9	0	9	0	4	0	0	4	16	18	13	16	63	4	6	0	5	5	6	4	21	25	0	0	0	0	0
9748	NP_055535.2	SLK	27	26	0	0	9	9	18	5	4	0	0	9	12	12	16	16	56	24	20	0	4	5	26	27	13	15	0	0	0	0	0
6184	NP_002941.1	RPN1	21	17	0	0	9	8	17	8	11	0	0	19	0	0	0	0	0	9	8	0	0	0	3	3	17	21	0	5	3	2	3
9738	NP_055526.3	CCP110	0	0	0	0	9	4	13	0	0	0	0	0	0	0	0	0	0	0	0	0	0	0	0	0	0	0	0	0	0	0	0
11168	NP_066967.3	PSIP1	9	6	0	0	8	0	8	0	3	0	4	7	6	7	0	4	17	5	4	6	0	0	4	0	0	3	9	0	4	0	0
8878	NP_003891.1	SQSTM1	22	21	0	0	8	7	15	0	0	0	0	0	9	7	6	6	28	3	4	0	22	21	6	5	0	3	0	0	0	0	0
5501	NP_002701.1	PPP1CC	26	21	0	0	8	5	13	0	0	0	0	0	6	6	4	12	28	7	8	17	11	5	26	17	16	21	16	0	0	0	0
7407	NP_006286.1	VARS	9	6	0	0	8	8	16	3	0	0	0	3	0	0	0	0	0	6	3	0	6	6	4	0	4	9	0	4	4	6	4
51520	NP_064502.9	LARS	18	16	0	0	8	4	12	0	0	0	0	0	5	0	2	0	7	5	7	0	3	2	11	10	16	18	0	0	0	0	0
8662	NP_003742.2	EIF3B	13	11	0	0	8	7	15	0	0	0	0	0	7	4	5	2	18	3	2	0	13	11	3	0	4	5	0	4	4	0	4
4628	NP_005955.1	MYH10	374	356	0	0	8	14	22	0	4	0	0	4	0	0	0	0	0	0	0	0	0	0	0	0	356	374	0	0	0	0	0
8570	NP_003676.2	KHSRP	39	27	0	0	8	7	15	5	5	0	0	10	5	8	5	10	28	11	11	27	4	5	24	21	24	27	39	0	0	0	0
57148	NP_065069.1	RALGAPB	0	0	0	0	7	4	11	0	0	0	0	0	0	0	0	0	0	0	0	0	0	0	0	0	0	0	0	0	0	0	0
7965	NP_006294.2	AIMP2	7	4	0	0	7	5	12	0	0	0	0	0	0	0	0	0	0	0	0	0	0	3	0	0	0	0	0	4	0	0	7
4131	NP_005900.2	MAP1B	14	13	0	0	7	7	14	0	0	0	0	0	3	4	0	3	10	3	0	0	0	0	13	14	8	6	0	0	0	0	0
23322	NP_056087.2	RPGRIP1L	0	0	0	0	7	2	9	6	0	0	0	6	0	0	0	0	0	0	0	0	0	0	0	0	0	0	0	0	0	0	0
152185	NP_653319.1	SPICE1	0	0	0	0	7	9	16	0	0	0	0	0	0	0	0	0	0	0	0	0	0	0	0	0	0	0	0	0	0	0	0
7533	NP_003396.1	YWHAH	0	0	0	0	7	7	14	0	0	0	0	0	0	0	0	0	0	0	0	0	0	0	0	0	0	0	0	0	0	0	0
51361	NP_056972.1	HOOK1	0	0	0	0	7	7	14	0	0	0	0	0	0	0	0	0	0	0	0	0	0	0	0	0	0	0	0	0	0	0	0
1982	NP_001409.3	EIF4G2	6	5	0	0	6	0	6	9	7	0	0	16	5	5	4	7	21	5	4	0	0	0	6	5	5	5	0	0	0	0	0
27339	NP_055317.1	PRPF19	21	19	0	0	6	0	6	0	0	0	0	0	8	8	6	4	26	7	11	6	12	12	4	6	0	5	6	19	21	11	15
23	NP_001081.1	ABCF1	3	3	0	0	6	0	6	0	0	0	0	0	6	5	4	5	20	0	3	0	0	0	3	3	0	0	0	0	0	0	0
8666	NP_003746.2	EIF3G	5	5	0	0	6	5	11	0	0	0	0	0	3	0	5	7	15	5	5	0	5	5	0	0	0	3	0	0	0	0	0
652147	XP_946578.2	LOC652147	10	0	0	0	6	0	6	0	0	0	0	0	4	0	0	0	4	0	0	0	0	0	0	0	0	10	0	0	0	0	0
11021	NP_006852.1	RAB35	0	0	0	0	6	0	6	0	0	0	0	0	0	0	0	0	0	0	0	0	0	0	0	0	0	0	0	0	0	0	0
1072	NP_005498.1	CFL1	12	10	0	0	6	0	6	6	7	4	0	17	6	6	7	4	23	7	10	0	7	4	3	0	6	12	0	0	0	0	0
1984	NP_001137232.1	EIF5A	9	7	0	0	6	4	10	5	5	0	0	10	18	19	13	14	64	9	7	0	2	4	0	0	0	0	0	0	0	0	0
10165	NP_001153682.1	SLC25A13	5	4	0	0	6	6	12	0	0	0	0	0	0	0	0	0	0	0	0	0	0	0	5	0	4	3	0	0	0	0	0
10135	NP_005737.1	NAMPT	5	4	0	0	5	5	10	0	0	0	0	0	0	0	0	0	0	4	4	3	0	0	3	0	5	0	0	0	0	0	0
10540	NP_006391.1	DCTN2	4	4	0	0	5	6	11	0	0	0	0	0	0	0	0	0	0	0	0	0	0	2	4	4	3	3	0	0	0	0	0
10985	NP_006827.1	GCN1L1	45	35	0	0	5	0	5	0	3	0	0	3	6	5	3	6	20	0	3	0	35	45	29	29	9	10	0	11	6	4	0
85302	NP_001074011.1	FBF1	0	0	0	0	5	2	7	0	0	0	0	0	0	0	0	0	0	0	0	0	0	0	0	0	0	0	0	0	0	0	0
10598	NP_036243.1	AHSA1	9	9	0	0	5	0	5	0	5	0	0	5	4	0	0	5	9	9	9	3	3	0	5	7	5	6	0	0	0	0	0
4172	NP_002379.2	MCM3	8	7	0	0	5	0	5	7	11	0	0	18	0	0	0	0	0	0	2	0	7	8	4	0	0	0	0	0	0	0	0
91754	NP_149107.4	NEK9	6	6	0	0	5	2	7	0	0	0	0	0	0	0	0	0	0	6	0	0	0	3	6	3	0	0	0	0	0	0	0
1639	NP_075408.1	DCTN1	2	0	0	0	5	2	7	0	0	0	0	0	0	0	0	0	0	0	0	0	0	2	0	0	0	0	0	0	0	0	0
6147	NP_000975.2	RPL23A	11	10	0	0	5	4	9	4	4	0	0	8	12	15	12	12	51	7	7	0	0	0	10	11	8	7	7	0	0	0	0
4175	NP_005906.2	MCM6	7	6	0	0	5	2	7	0	0	0	0	0	0	0	0	0	0	3	0	6	2	0	5	3	5	5	7	0	0	0	0
4141	NP_004981.2	MARS	14	14	0	0	5	0	5	0	0	0	0	0	0	0	0	0	0	9	6	0	14	14	14	10	8	12	0	0	4	0	0
1315	NP_001137533.1	COPB1	10	10	0	0	5	4	9	0	3	0	0	3	0	3	8	3	14	10	6	0	3	0	10	8	9	6	3	0	0	0	0
5928	NP_005601.1	RBBP4	27	25	0	0	5	4	9	0	0	0	0	0	3	3	3	0	9	7	12	27	14	10	20	20	14	14	25	5	0	0	2
47	NP_001087.2	ACLY	9	6	0	0	5	4	9	2	2	0	0	4	7	5	7	6	25	0	0	0	0	0	9	3	6	4	0	0	3	0	0
3301	NP_001530.1	DNAJA1	3	0	0	0	5	3	8	5	3	3	0	11	0	0	0	0	0	0	0	0	0	0	3	0	0	0	0	0	0	0	0
8664	NP_003744.1	EIF3D	3	0	0	0	5	0	5	0	0	0	0	0	0	2	3	3	8	3	0	0	0	0	0	0	0	0	0	0	0	0	0
6059	NP_002931.2	ABCE1	5	3	0	0	5	0	5	6	4	0	0	10	0	0	3	0	3	3	5	0	0	0	0	0	2	0	0	0	0	0	0
9524	NP_612510.1	TECR	8	7	0	0	5	5	10	0	0	0	0	0	0	0	0	0	0	0	0	2	0	0	8	7	0	0	0	0	0	0	0
4173	NP_877423.1	MCM4	11	9	0	0	5	8	13	0	0	0	0	0	0	0	0	0	0	8	0	9	0	0	0	0	7	6	11	0	0	4	0
5111	NP_872590.1	PCNA	6	5	0	0	5	3	8	0	0	0	0	0	0	0	0	0	0	5	3	0	0	0	0	0	6	5	0	0	0	0	0
6240	NP_001024.1	RRM1	0	0	0	0	5	3	8	0	0	0	0	0	0	0	0	0	0	0	0	0	0	0	0	0	0	0	0	0	0	0	0
3843	NP_002262.3	IPO5	0	0	0	0	5	2	7	0	0	0	0	0	0	0	0	0	0	0	0	0	0	0	0	0	0	0	0	0	0	0	0
1314	NP_004362.2	COPA	0	0	0	0	5	0	5	0	0	0	0	0	0	3	0	0	3	0	0	0	0	0	0	0	0	0	0	0	0	0	0
84726	NP_037450.2	PRRC2B	3	3	0	0	5	0	5	0	6	0	0	6	21	11	8	7	47	0	0	0	0	0	3	3	3	0	0	0	0	0	0
6427	NP_001182356.1	SRSF2	0	0	0	0	5	3	8	0	0	0	0	0	0	0	0	0	0	0	0	0	0	0	0	0	0	0	0	0	0	0	0
51386	NP_057175.1	EIF3L	0	0	0	0	5	0	5	0	0	0	0	0	0	0	0	0	0	0	0	0	0	0	0	0	0	0	0	0	0	0	0
1615	NP_001340.2	DARS	18	12	0	0	5	4	9	14	3	0	0	17	5	6	0	0	11	18	7	0	12	12	4	5	7	11	2	0	0	0	0
6222	NP_072045.1	RPS18	0	0	0	0	4	3	7	5	7	0	0	12	0	0	0	0	0	0	0	0	0	0	0	0	0	0	0	0	0	0	0
4733	NP_004138.1	DRG1	8	6	0	0	4	0	4	0	0	0	0	0	4	5	5	4	18	6	4	0	0	0	6	8	4	0	0	0	0	0	0
51631	NP_057103.2	LUC7L2	0	0	0	0	4	0	4	0	0	0	0	0	0	0	0	0	0	0	0	0	0	0	0	0	0	0	0	0	0	0	0
51493	NP_055121.1	C22orf28	8	8	0	0	4	3	7	4	4	0	0	8	6	5	4	7	22	7	8	5	4	0	8	7	0	0	6	0	0	0	0
22832	NP_055710.2	KIAA1009	0	0	0	0	4	0	4	0	0	0	0	0	0	0	0	0	0	0	0	0	0	0	0	0	0	0	0	0	0	0	0
55920	NP_061185.1	RCC2	11	9	0	0	4	3	7	3	5	0	0	8	11	15	13	16	55	0	0	11	9	6	4	4	5	5	9	0	0	0	2
3831	NP_891553.2	KLC1	6	5	0	0	4	4	8	4	6	0	0	10	0	0	0	0	0	0	2	0	0	0	4	5	6	5	0	0	0	0	0
8723	NP_003785.1	SNX4	0	0	0	0	4	0	4	0	0	0	0	0	0	0	0	0	0	0	0	0	0	0	0	0	0	0	0	0	0	0	0
5702	NP_002795.2	PSMC3	4	4	0	0	4	2	6	0	0	0	0	0	0	0	0	0	0	0	0	0	0	0	0	0	4	0	0	4	0	3	0
1073	NP_068733.1	CFL2	5	0	0	0	4	2	6	0	0	0	3	3	0	0	0	0	0	0	0	0	0	0	0	0	0	0	0	0	0	0	5
9972	NP_005115.2	NUP153	35	32	0	0	4	3	7	0	0	0	0	0	0	0	2	0	2	2	4	13	32	35	8	6	7	6	23	0	0	0	0
51199	NP_065972.3	NIN	0	0	0	0	4	0	4	0	0	0	0	0	0	0	0	0	0	0	0	0	0	0	0	0	0	0	0	0	0	0	0
1854	NP_001939.1	DUT	6	6	0	0	4	0	4	0	0	0	0	0	0	0	0	0	0	6	6	0	4	0	0	0	0	3	0	0	0	0	0
8260	NP_003482.1	NAA10	0	0	0	0	4	0	4	0	3	0	0	3	0	0	0	0	0	0	0	0	0	0	0	0	0	0	0	0	0	0	0
790	NP_004332.2	CAD	4	0	0	0	4	2	6	0	11	0	0	11	0	0	0	0	0	0	0	0	4	0	0	0	0	0	0	0	0	0	0
8310	NP_003492.2	ACOX3	0	0	0	0	4	0	4	0	0	0	0	0	0	0	0	0	0	0	0	0	0	0	0	0	0	0	0	0	0	0	0
54888	NP_001180384.1	NSUN2	5	5	0	0	4	0	4	0	2	0	0	2	0	0	0	0	0	0	4	5	0	0	0	0	4	0	5	0	0	0	0
643677	NP_001139669.1	CCDC168	0	0	0	0	4	0	4	0	0	0	0	0	0	0	0	0	0	0	0	0	0	0	0	0	0	0	0	0	0	0	0
8239	NP_001034679.2	USP9X	2	0	0	0	4	0	4	0	0	0	0	0	3	0	0	0	3	0	0	0	0	0	0	0	2	0	0	0	0	0	0
8402	NP_003553.2	SLC25A11	10	6	0	0	4	6	10	8	9	0	0	17	10	10	5	7	32	5	6	0	0	0	6	6	6	10	3	0	0	0	0
220134	NP_659497.1	SKA1	0	0	0	0	4	5	9	0	0	0	0	0	0	0	0	0	0	0	0	0	0	0	0	0	0	0	0	0	0	0	0
10615	NP_006452.3	SPAG5	0	0	0	0	4	4	8	0	0	0	0	0	2	0	0	0	2	0	0	0	0	0	0	0	0	0	0	0	0	0	0
11338	NP_009210.1	U2AF2	4	4	0	0	4	0	4	4	4	0	0	8	0	0	0	0	0	0	3	0	0	0	4	4	4	0	3	0	0	0	0
23331	NP_001138890.1	TTC28	0	0	0	0	4	0	4	0	0	0	0	0	0	0	0	0	0	0	0	0	0	0	0	0	0	0	0	0	0	0	0
3921	NP_001012321.1	RPSA	6	4	0	0	4	7	11	3	3	0	0	6	0	0	0	0	0	0	0	0	3	0	0	0	3	4	0	0	6	0	2
1968	NP_001406.1	EIF2S3	5	2	0	0	4	8	12	4	4	0	0	8	5	5	6	4	20	0	5	0	0	0	2	0	0	0	0	0	0	0	0
6730	NP_055045.2	SRP68	13	13	0	0	4	0	4	4	6	0	0	10	4	4	5	4	17	10	13	0	8	7	7	11	0	3	0	7	13	11	6
5708	NP_002799.3	PSMD2	5	4	0	0	4	4	8	0	0	0	0	0	0	0	0	5	5	0	0	0	4	3	0	0	0	3	0	5	3	3	2
5869	NP_002859.1	RAB5B	0	0	0	0	4	0	4	0	0	0	0	0	0	0	0	0	0	0	0	0	0	0	0	0	0	0	0	0	0	0	0
8874	NP_001106985.1	ARHGEF7	0	0	0	0	4	0	4	0	0	0	0	0	0	0	0	0	0	0	0	0	0	0	0	0	0	0	0	0	0	0	0
103910	NP_291024.1	MYL12B	9	7	0	0	4	3	7	0	0	0	0	0	0	0	0	0	0	0	0	0	0	0	0	0	7	9	0	0	3	0	2
6510	NP_005619.1	SLC1A5	9	9	0	0	4	0	4	0	4	2	0	6	0	5	7	6	18	5	8	9	0	0	7	4	8	9	7	0	0	0	0
25873	NP_056229.2	RPL36	0	0	0	0	4	3	7	4	5	0	0	9	5	6	4	6	21	0	0	0	0	0	0	0	0	0	0	0	0	0	0
476	NP_000692.2	ATP1A1	10	9	0	0	4	0	4	0	0	0	0	0	0	0	0	0	0	5	3	0	0	0	0	3	9	10	0	0	0	0	0
9231	NP_004738.3	DLG5	0	0	0	0	4	5	9	0	0	0	0	0	4	0	0	0	4	0	0	0	0	0	0	0	0	0	0	0	0	0	0
4942	NP_000265.1	OAT	7	7	0	0	4	0	4	0	0	0	0	0	0	0	0	0	0	0	0	0	0	0	0	0	7	7	0	0	0	0	0
11052	NP_008938.2	CPSF6	25	22	0	0	4	4	8	0	0	0	0	0	0	0	0	0	0	7	9	25	11	12	10	9	12	11	22	0	6	0	2
4174	NP_006730.2	MCM5	8	8	0	0	3	9	12	5	3	0	0	8	0	0	0	0	0	0	3	0	0	0	8	8	4	4	0	0	0	0	0
11047	NP_008933.2	ADRM1	0	0	0	0	3	0	3	0	0	0	2	2	0	0	0	0	0	0	0	0	0	0	0	0	0	0	0	0	0	0	0
4637	NP_066299.2	MYL6	55	53	0	0	3	0	3	5	5	0	4	14	5	0	0	0	5	0	3	0	21	24	0	0	53	55	0	0	4	9	15
9526	NP_004861.2	MPDU1	0	0	0	0	3	0	3	0	0	0	0	0	0	0	0	0	0	0	0	0	0	0	0	0	0	0	0	0	0	0	0
23011	NP_055814.1	RAB21	4	3	0	0	3	0	3	0	0	0	0	0	0	0	0	0	0	3	4	0	0	0	0	0	0	0	0	0	0	0	0
8665	NP_003745.1	EIF3F	4	3	0	0	3	0	3	0	0	0	0	0	0	0	0	0	0	0	3	0	0	0	0	0	4	2	0	0	0	0	0
2193	NP_004452.1	FARSA	6	5	0	0	3	0	3	0	0	0	0	0	0	0	0	3	3	0	0	6	5	0	0	0	0	3	5	0	0	0	0
26005	NP_056346.3	C2CD3	0	0	0	0	3	0	3	0	0	0	0	0	0	0	0	0	0	0	0	0	0	0	0	0	0	0	0	0	0	0	0
60682	NP_001037770.1	SMAP1	4	4	0	0	3	0	3	0	0	0	0	0	0	0	0	0	0	4	3	0	0	0	0	0	3	4	0	0	0	0	0
3376	NP_038203.2	IARS	5	4	0	0	3	3	6	0	0	0	0	0	0	3	0	0	3	4	0	0	3	0	0	0	0	0	0	2	5	0	0
23019	NP_057368.3	CNOT1	5	3	0	0	3	0	3	38	42	7	9	96	226	224	192	181	823	0	0	0	5	0	0	3	2	0	0	0	0	0	0
10121	NP_005727.1	ACTR1A	3	0	0	0	3	0	3	0	0	0	0	0	0	2	0	0	2	0	3	0	0	0	0	0	0	0	0	0	0	0	0
58527	NP_067066.1	ABRACL	0	0	0	0	3	0	3	0	0	0	0	0	0	0	0	0	0	0	0	0	0	0	0	0	0	0	0	0	0	0	0
7514	NP_003391.1	XPO1	5	4	0	0	3	2	5	0	3	0	0	3	0	0	3	0	3	0	0	0	0	0	0	2	4	5	0	0	0	0	0
5116	NP_006022.3	PCNT	13	0	0	0	3	8	11	0	0	0	0	0	0	0	0	0	0	0	0	0	13	0	0	0	0	0	0	0	0	0	0
10643	NP_006538.2	IGF2BP3	4	3	0	0	3	0	3	0	0	0	0	0	0	0	0	0	0	0	3	0	0	0	4	0	0	0	0	0	0	0	0
10419	NP_006100.2	PRMT5	5	3	0	0	3	2	5	0	0	0	0	0	4	5	7	5	21	0	0	0	0	0	5	0	3	0	0	0	0	0	0
4831	NP_002503.1	NME2	8	0	0	0	3	0	3	0	0	0	0	0	0	0	0	0	0	0	0	0	0	0	0	0	0	0	8	0	0	0	0
8655	NP_003737.1	DYNLL1	0	0	0	0	3	0	3	0	0	0	0	0	0	0	0	0	0	0	0	0	0	0	0	0	0	0	0	0	0	0	0
8668	NP_003748.1	EIF3I	6	6	0	0	3	7	10	0	0	0	0	0	0	0	3	3	6	3	6	0	5	4	6	4	3	4	0	3	4	0	2
7329	NP_919235.1	UBE2I	4	0	0	0	3	3	6	0	0	0	0	0	0	3	2	2	7	0	0	0	0	0	0	0	0	0	0	0	0	0	4
6576	NP_005975.1	SLC25A1	8	6	0	0	3	0	3	0	0	0	2	2	0	0	0	0	0	4	2	3	0	0	0	0	6	8	4	0	0	0	0
372	NP_001646.2	ARCN1	7	5	0	0	3	4	7	6	4	0	0	10	0	0	0	0	0	7	3	0	0	0	5	0	4	0	0	0	0	0	0
5717	NP_002806.2	PSMD11	3	0	0	0	3	2	5	3	0	0	0	3	2	4	0	3	9	0	0	0	0	0	3	0	0	0	0	0	0	0	0
56829	NP_064504.2	ZC3HAV1	10	8	0	0	3	0	3	0	0	0	0	0	8	4	8	10	30	0	2	0	10	8	8	6	0	0	0	0	0	0	0
11313	NP_009191.1	LYPLA2	16	14	0	0	3	0	3	8	5	0	0	13	8	10	12	11	41	9	12	6	9	8	16	13	9	7	8	8	12	14	12
3838	NP_002257.1	KPNA2	12	10	0	0	3	0	3	6	4	0	0	10	0	0	3	0	3	0	0	4	3	0	6	0	4	4	4	12	10	8	7
400	NP_001168.1	ARL1	0	0	0	0	3	3	6	3	0	0	0	3	0	0	0	0	0	0	0	0	0	0	0	0	0	0	0	0	0	0	0
5213	NP_001160158.1	PFKM	0	0	0	0	3	0	3	0	0	0	0	0	0	0	0	0	0	0	0	0	0	0	0	0	0	0	0	0	0	0	0
1719	NP_000782.1	DHFR	4	4	0	0	3	0	3	0	0	0	0	0	0	0	0	0	0	0	0	4	0	0	0	0	3	0	4	0	0	0	0
4513	YP_003024029.1	COX2	9	8	0	0	3	3	6	0	0	0	0	0	0	0	0	0	0	0	0	0	0	0	3	0	9	8	0	0	0	0	0
1265	NP_958434.1	CNN2	7	6	0	0	3	0	3	0	0	0	0	0	0	0	0	0	0	6	7	0	0	0	0	0	0	0	0	0	0	0	0
8165	NP_003479.1	AKAP1	5	3	0	0	2	0	2	0	0	0	0	0	0	0	0	3	3	0	0	0	0	0	3	5	2	2	0	0	0	0	0
4736	NP_009035.3	RPL10A	9	8	0	0	2	0	2	8	6	0	0	14	13	13	8	6	40	9	8	0	4	3	3	6	5	0	6	0	0	0	0
55746	NP_060700.2	NUP133	3	2	0	0	2	0	2	0	0	0	0	0	0	0	0	0	0	0	0	0	0	0	0	3	0	0	0	0	0	2	0
7157	NP_000537.3	TP53	0	0	0	0	2	0	2	0	0	0	0	0	6	5	0	0	11	0	0	0	0	0	0	0	0	0	0	0	0	0	0
55831	NP_060917.1	TMEM111	0	0	0	0	2	0	2	0	0	0	0	0	0	0	0	0	0	0	0	0	0	0	0	0	0	0	0	0	0	0	0
8697	NP_004652.2	CDC23	3	0	0	0	2	0	2	0	0	0	0	0	2	4	0	0	6	0	0	0	0	3	0	0	0	0	0	0	0	0	0
387680	NP_060702.1	FAM21A	0	0	0	0	2	3	5	0	0	0	0	0	0	0	0	0	0	0	0	0	0	0	0	0	0	0	0	0	0	0	0
25980	NP_056326.2	C20orf4	0	0	0	0	2	2	4	0	0	0	0	0	0	0	0	0	0	0	0	0	0	0	0	0	0	0	0	0	0	0	0
8833	NP_003866.1	GMPS	12	12	0	0	2	0	2	4	5	0	0	9	0	0	0	4	4	4	2	10	12	6	4	3	11	12	10	0	0	0	0
5537	NP_001116827.1	PPP6C	0	0	0	0	2	0	2	0	0	0	0	0	0	0	0	0	0	0	0	0	0	0	0	0	0	0	0	0	0	0	0
2288	NP_002005.1	FKBP4	7	2	0	0	2	8	10	0	0	0	0	0	0	0	0	0	0	0	0	0	0	0	0	0	0	0	0	0	2	0	7
3796	NP_004511.2	KIF2A	0	0	0	0	2	0	2	0	0	0	0	0	3	0	3	4	10	0	0	0	0	0	0	0	0	0	0	0	0	0	0
6209	NP_001009.1	RPS15	5	5	0	0	2	2	4	3	3	0	0	6	0	0	0	0	0	5	5	3	0	0	4	5	4	5	5	0	0	0	0
5610	NP_001129123.1	EIF2AK2	0	0	0	0	2	2	4	0	0	0	0	0	0	2	0	0	2	0	0	0	0	0	0	0	0	0	0	0	0	0	0
7037	NP_003225.2	TFRC	0	0	0	0	2	2	4	0	0	0	0	0	0	0	0	0	0	0	0	0	0	0	0	0	0	0	0	0	0	0	0
65125	NP_001171914.1	WNK1	2	2	0	0	2	2	4	0	0	0	0	0	0	0	0	0	0	0	0	0	0	0	2	2	0	0	0	0	0	0	0
11315	NP_001116849.1	PARK7	4	2	0	0	2	2	4	0	0	0	0	0	0	0	0	0	0	0	0	0	4	2	0	0	0	0	0	0	0	0	0
2011	NP_004945.4	MARK2	0	0	0	0	2	0	2	0	0	0	0	0	0	0	0	0	0	0	0	0	0	0	0	0	0	0	0	0	0	0	0
103	NP_001180424.1	ADAR	21	20	0	0	2	0	2	0	3	0	0	3	0	0	0	0	0	4	7	20	19	18	4	6	4	4	21	0	3	2	3
23264	NP_060060.3	ZC3H7B	7	7	0	0	0	9	9	37	0	0	27	64	0	0	0	0	0	7	0	0	0	0	5	5	7	0	0	0	0	0	0
112399	NP_071356.1	EGLN3	0	0	0	0	0	8	8	0	0	0	0	0	0	0	0	0	0	0	0	0	0	0	0	0	0	0	0	0	0	0	0
64318	NP_071896.8	NOC3L	7	6	0	0	0	8	8	0	0	0	0	0	0	0	0	0	0	3	0	7	0	0	0	0	0	3	6	0	0	3	0
7341	NP_003343.1	SUMO1	10	8	0	0	0	7	7	0	0	0	0	0	6	7	0	3	16	0	0	0	10	8	0	0	0	0	0	0	0	0	2
23020	NP_054733.2	SNRNP200	14	13	0	0	0	6	6	0	8	0	0	8	0	4	4	0	8	9	8	10	6	4	9	14	13	12	9	0	0	0	4
10644	NP_001007226.1	IGF2BP2	4	2	0	0	0	6	6	0	0	0	0	0	0	0	0	0	0	0	0	0	0	0	0	0	2	4	0	0	0	0	0
26973	NP_036256.2	CHORDC1	4	0	0	0	0	5	5	0	0	0	0	0	0	2	3	3	8	0	0	0	0	0	0	0	0	0	0	0	0	0	4
2107	NP_004721.1	ETF1	8	6	0	0	0	4	4	3	4	0	0	7	0	0	3	4	7	8	6	0	0	0	3	0	3	0	0	0	0	0	0
26037	NP_056371.1	SIPA1L1	0	0	0	0	0	4	4	0	0	0	0	0	0	0	0	0	0	0	0	0	0	0	0	0	0	0	0	0	0	0	0
117246	NP_060117.3	FTSJ3	29	27	0	0	0	4	4	0	0	0	0	0	0	0	3	0	3	0	0	27	9	5	5	5	4	3	29	11	12	13	8
5499	NP_002699.1	PPP1CA	18	16	0	0	0	4	4	7	6	0	0	13	0	0	0	0	0	6	5	15	10	0	0	0	0	18	12	16	12	10	8
55132	NP_060548.2	LARP1B	3	2	0	0	0	4	4	0	0	0	0	0	0	0	0	0	0	3	0	2	0	0	0	0	0	0	0	0	0	0	0
9861	NP_055629.1	PSMD6	4	4	0	0	0	4	4	0	0	0	0	0	0	0	0	0	0	4	2	0	0	0	0	0	3	4	0	0	0	0	0
1452	NP_001883.4	CSNK1A1	0	0	0	0	0	4	4	0	0	0	0	0	0	0	0	0	0	0	0	0	0	0	0	0	0	0	0	0	0	0	0
10480	NP_006351.2	EIF3M	7	4	0	0	0	3	3	0	0	0	0	0	0	0	0	0	0	2	0	0	0	0	0	0	7	4	0	0	0	0	0
8087	NP_005078.2	FXR1	8	7	0	0	0	3	3	0	0	0	0	0	0	0	0	0	0	8	7	0	0	0	0	0	0	0	0	0	0	0	0
58490	NP_067038.1	RPRD1B	4	4	0	0	0	3	3	0	0	0	0	0	0	0	0	0	0	0	0	3	0	3	4	0	0	4	0	0	0	0	0
9500	NP_008917.3	MAGED1	0	0	0	0	0	3	3	0	0	0	0	0	3	3	4	3	13	0	0	0	0	0	0	0	0	0	0	0	0	0	0
10423	NP_006310.1	CDIPT	5	2	0	0	0	3	3	0	5	0	0	5	0	0	3	3	6	0	0	0	0	0	5	2	0	0	0	0	0	0	0
55752	NP_060713.1	SEPT11	11	8	0	0	0	3	3	0	0	0	0	0	0	4	3	0	7	3	3	0	11	8	4	3	4	5	0	0	0	0	0
9520	NP_006301.3	NPEPPS	5	4	0	0	0	3	3	0	0	0	0	0	0	0	0	0	0	3	0	0	0	0	0	0	5	4	0	0	0	0	0
348235	NP_872426.1	SKA2	6	4	0	0	0	3	3	0	0	0	0	0	4	4	5	4	17	0	0	0	6	4	0	0	0	0	0	0	0	0	0
324	NP_001120982.1	APC	0	0	0	0	0	3	3	0	0	0	0	0	0	0	0	0	0	0	0	0	0	0	0	0	0	0	0	0	0	0	0
191	NP_001155238.1	AHCY	4	4	0	0	0	3	3	0	0	0	0	0	20	18	12	12	62	0	0	0	3	4	2	0	0	0	0	3	4	0	0
2181	NP_004448.2	ACSL3	5	5	0	0	0	3	3	0	0	0	0	0	0	0	0	0	0	0	0	0	0	0	3	0	5	5	0	0	0	0	0
6009	NP_005605.1	RHEB	5	4	0	0	0	3	3	0	0	0	0	0	0	0	0	0	0	2	0	5	0	0	0	0	0	0	4	0	0	0	0
1454	NP_689407.1	CSNK1E	0	0	0	0	0	3	3	0	0	0	0	0	0	0	0	0	0	0	0	0	0	0	0	0	0	0	0	0	0	0	0
3276	NP_938074.2	PRMT1	18	16	0	0	0	3	3	0	0	0	0	0	11	12	15	13	51	4	0	18	6	6	9	7	6	8	16	0	0	0	0
11056	NP_008941.2	DDX52	3	0	0	0	0	2	2	0	0	0	0	0	0	0	0	0	0	0	0	0	0	0	0	3	0	0	0	0	0	0	0
57082	NP_733468.2	CASC5	3	0	0	0	0	2	2	0	0	0	0	0	0	0	0	0	0	0	0	0	0	3	0	0	0	0	0	0	0	0	0
81855	NP_112233.2	SFXN3	0	0	0	0	0	2	2	0	0	0	0	0	0	0	0	0	0	0	0	0	0	0	0	0	0	0	0	0	0	0	0
5862	NP_002856.1	RAB2A	0	0	0	0	0	2	2	0	0	0	0	0	0	5	5	0	10	0	0	0	0	0	0	0	0	0	0	0	0	0	0
9584	NP_909122.1	RBM39	7	6	0	0	0	2	2	0	0	0	0	0	0	0	0	0	0	6	4	7	0	0	0	0	0	0	6	0	0	0	0
8826	NP_003861.1	IQGAP1	6	4	0	0	0	2	2	0	0	0	0	0	0	0	0	0	0	0	0	0	0	0	0	0	4	6	0	0	0	0	0
10980	NP_006824.2	COPS6	0	0	0	0	0	2	2	0	0	0	0	0	0	0	0	0	0	0	0	0	0	0	0	0	0	0	0	0	0	0	0
8337	NP_001035807.1	HIST2H2AA3	37	0	0	0	0	0	0	151	0	0	0	151	0	0	0	0	0	0	0	0	0	0	0	0	0	0	37	0	0	0	0
3014	NP_002096.1	H2AFX	50	48	0	0	0	0	0	89	0	0	0	89	0	0	0	0	0	50	48	0	0	0	32	27	48	37	0	0	0	0	0
6790	NP_003591.2	AURKA	0	0	0	0	0	0	0	62	40	24	23	149	0	0	0	0	0	0	0	0	0	0	0	0	0	0	0	0	0	0	0
10808	NP_006635.2	HSPH1	14	12	0	0	0	0	0	26	23	2	0	51	9	11	11	14	45	0	0	0	14	11	12	9	0	5	0	7	7	6	6
4853	NP_077719.2	NOTCH2	0	0	0	0	0	0	0	26	20	0	0	46	0	0	0	0	0	0	0	0	0	0	0	0	0	0	0	0	0	0	0
29894	NP_037423.2	CPSF1	5	4	0	0	0	0	0	16	0	0	15	31	0	0	0	0	0	0	0	0	5	4	0	2	0	0	4	0	0	0	0
8720	NP_003782.1	MBTPS1	0	0	0	0	0	0	0	14	0	14	0	28	0	0	0	0	0	0	0	0	0	0	0	0	0	0	0	0	0	0	0
25814	NP_001161093.1	ATXN10	0	0	0	0	0	0	0	10	10	0	0	20	0	0	0	0	0	0	0	0	0	0	0	0	0	0	0	0	0	0	0
25904	NP_056257.1	CNOT10	0	0	0	0	0	0	0	9	7	0	0	16	12	11	14	17	54	0	0	0	0	0	0	0	0	0	0	0	0	0	0
5347	NP_005021.2	PLK1	0	0	0	0	0	0	0	9	11	0	3	23	0	0	0	0	0	0	0	0	0	0	0	0	0	0	0	0	0	0	0
79657	NP_078880.2	RPAP3	6	5	0	0	0	0	0	9	9	0	0	18	0	0	4	2	6	5	4	0	0	0	6	0	4	3	0	0	0	0	0
120114	NP_001008781.2	FAT3	0	0	0	0	0	0	0	9	0	0	0	9	0	0	0	0	0	0	0	0	0	0	0	0	0	0	0	0	0	0	0
79077	NP_077001.1	DCTPP1	0	0	0	0	0	0	0	7	4	0	3	14	0	0	0	0	0	0	0	0	0	0	0	0	0	0	0	0	0	0	0
3054	NP_005325.2	HCFC1	56	50	0	0	0	0	0	7	4	0	0	11	10	8	12	8	38	14	14	33	56	50	41	39	10	12	40	8	8	18	14
8925	NP_003913.3	HERC1	0	0	0	0	0	0	0	6	0	0	0	6	0	0	0	0	0	0	0	0	0	0	0	0	0	0	0	0	0	0	0
1891	NP_001389.2	ECH1	0	0	0	0	0	0	0	6	8	0	3	17	0	0	0	5	5	0	0	0	0	0	0	0	0	0	0	0	0	0	0
378	NP_001651.1	ARF4	10	8	0	0	0	0	0	5	5	0	0	10	0	0	0	0	0	8	10	3	0	0	0	0	0	5	3	0	0	0	0
6157	NP_000981.1	RPL27A	13	10	0	0	0	0	0	5	7	6	5	23	7	9	4	5	25	13	10	10	0	0	5	8	5	6	10	4	8	0	0
1540	NP_001035814.1	CYLD	5	4	0	0	0	0	0	5	4	0	0	9	2	3	2	0	7	0	0	0	4	5	0	0	0	0	0	0	0	0	0
5872	NP_002861.1	RAB13	0	0	0	0	0	0	0	5	0	0	0	5	0	0	0	0	0	0	0	0	0	0	0	0	0	0	0	0	0	0	0
9184	NP_004716.1	BUB3	11	10	0	0	0	0	0	5	4	0	0	9	10	9	10	9	38	5	3	10	0	4	11	9	10	10	10	2	3	0	0
7411	NP_003363.1	VBP1	5	4	0	0	0	0	0	5	6	0	0	11	3	4	7	6	20	4	5	0	0	0	3	0	0	0	0	0	0	0	0
7791	NP_003452.1	ZYX	8	7	0	0	0	0	0	5	6	0	0	11	0	3	9	6	18	5	7	0	0	0	3	7	7	8	0	0	0	0	0
1468	NP_036272.2	SLC25A10	0	0	0	0	0	0	0	5	3	0	0	8	0	0	0	0	0	0	0	0	0	0	0	0	0	0	0	0	0	0	0
10452	NP_001122388.1	TOMM40	2	0	0	0	0	0	0	5	8	0	2	15	3	0	4	4	11	0	0	0	0	0	0	0	2	0	0	0	0	0	0
100529239	NP_001189399.1	RPS10-NUDT3	0	0	0	0	0	0	0	4	5	0	3	12	0	0	0	0	0	0	0	0	0	0	0	0	0	0	0	0	0	0	0
1108	NP_001264.2	CHD4	94	93	0	0	0	0	0	4	5	0	0	9	15	14	17	13	59	10	4	83	92	94	31	26	9	7	93	42	41	50	43
55124	NP_001129193.1	PIWIL2	3	0	0	0	0	0	0	4	4	11	0	19	0	0	0	0	0	0	0	0	0	0	0	3	0	0	0	0	0	0	0
29997	NP_056525.2	GLTSCR2	6	0	0	0	0	0	0	4	3	0	0	7	0	0	0	0	0	0	0	0	0	0	0	0	0	0	6	0	0	0	0
3251	NP_000185.1	HPRT1	5	0	0	0	0	0	0	4	4	0	0	8	3	0	5	5	13	0	0	0	5	0	0	0	0	0	0	0	0	0	0
10801	NP_006631.2	SEPT9	26	18	0	0	0	0	0	4	0	0	0	4	0	0	0	0	0	0	0	0	26	18	8	3	6	5	0	4	3	7	3
3925	NP_001138926.1	STMN1	40	34	0	0	0	0	0	4	0	0	0	4	4	3	6	8	21	40	34	6	4	7	15	17	14	17	0	5	4	5	4
51155	NP_057269.1	HN1	11	10	0	0	0	0	0	4	0	0	0	4	0	0	2	5	7	10	11	9	2	2	4	6	8	9	8	0	0	0	0
9125	NP_005435.1	RQCD1	0	0	0	0	0	0	0	4	0	0	0	4	23	23	18	19	83	0	0	0	0	0	0	0	0	0	0	0	0	0	0
140735	NP_542408.1	DYNLL2	4	4	0	0	0	0	0	4	0	0	0	4	5	6	0	7	18	0	0	4	0	0	0	0	0	0	4	0	0	0	0
66036	NP_056273.2	MTMR9	3	0	0	0	0	0	0	4	3	0	0	7	0	0	0	0	0	0	0	0	0	0	0	0	3	0	0	0	0	0	0
157769	NP_659400.2	FAM91A1	0	0	0	0	0	0	0	3	0	0	0	3	0	0	3	0	3	0	0	0	0	0	0	0	0	0	0	0	0	0	0
26985	NP_996895.1	AP3M1	0	0	0	0	0	0	0	3	0	0	0	3	0	0	0	0	0	0	0	0	0	0	0	0	0	0	0	0	0	0	0
10294	NP_005871.1	DNAJA2	3	0	0	0	0	0	0	3	3	2	0	8	4	3	5	6	18	0	0	0	0	0	3	0	0	0	0	0	0	0	0
6432	NP_001182375.1	SRSF7	9	9	0	0	0	0	0	3	4	0	0	7	6	6	6	6	24	5	4	0	0	0	6	0	9	9	0	0	0	0	0
10238	NP_005819.3	DCAF7	0	0	0	0	0	0	0	3	0	0	0	3	4	3	5	5	17	0	0	0	0	0	0	0	0	0	0	0	0	0	0
2273	NP_001440.2	FHL1	10	8	0	0	0	0	0	3	0	0	0	3	3	0	0	0	3	0	0	5	8	5	0	0	10	8	5	0	0	0	0
26227	NP_006614.2	PHGDH	17	17	0	0	0	0	0	3	3	0	0	6	0	2	3	2	7	8	5	0	0	0	6	12	17	17	4	0	0	0	0
160	NP_055018.2	AP2A1	0	0	0	0	0	0	0	3	5	0	0	8	0	0	0	0	0	0	0	0	0	0	0	0	0	0	0	0	0	0	0
701	NP_001202.4	BUB1B	4	2	0	0	0	0	0	3	0	0	0	3	0	0	0	0	0	2	0	0	0	0	4	0	0	0	0	0	0	0	0
5202	NP_036526.2	PFDN2	6	6	0	0	0	0	0	3	4	0	0	7	4	0	0	0	4	6	6	0	0	0	3	0	0	0	0	0	0	0	0
6223	NP_001013.1	RPS19	0	0	0	0	0	0	0	3	5	0	0	8	0	0	0	0	0	0	0	0	0	0	0	0	0	0	0	0	0	0	0
7430	NP_001104547.1	EZR	25	23	0	0	0	0	0	3	0	0	0	3	0	0	0	0	0	8	0	0	0	0	0	0	7	8	0	23	25	14	16
9892	NP_055656.1	SNAP91	0	0	0	0	0	0	0	2	0	0	0	2	0	0	0	0	0	0	0	0	0	0	0	0	0	0	0	0	0	0	0
10277	NP_001099032.1	UBE4B	0	0	0	0	0	0	0	2	0	0	0	2	0	0	0	0	0	0	0	0	0	0	0	0	0	0	0	0	0	0	0
6629	NP_937863.1	SNRPB2	13	10	0	0	0	0	0	2	0	0	0	2	0	0	5	0	5	4	5	8	4	7	4	0	13	6	10	4	0	3	5
55755	NP_060719.4	CDK5RAP2	0	0	0	0	0	0	0	2	0	0	0	2	0	0	0	0	0	0	0	0	0	0	0	0	0	0	0	0	0	0	0
55571	NP_060016.3	C2orf29	0	0	0	0	0	0	0	2	2	0	0	4	11	9	5	6	31	0	0	0	0	0	0	0	0	0	0	0	0	0	0
6634	NP_004166.1	SNRPD3	8	8	0	0	0	0	0	2	0	0	0	2	4	3	0	4	11	4	4	5	8	8	4	3	7	7	6	0	6	0	0
100510073	XP_003120495.1	LOC100510073	0	0	0	0	0	0	0	2	0	0	0	2	0	0	0	0	0	0	0	0	0	0	0	0	0	0	0	0	0	0	0
5411	NP_002678.2	PNN	30	27	0	0	0	0	0	2	4	0	0	6	0	0	0	0	0	3	0	2	0	0	3	0	0	3	5	27	30	25	22
23517	NP_056175.3	SKIV2L2	10	9	0	0	0	0	0	2	0	0	0	2	5	5	9	7	26	9	10	7	0	0	7	8	6	4	5	0	0	0	0
6749	NP_003137.1	SSRP1	5	0	0	0	0	0	0	2	0	0	0	2	0	0	0	0	0	0	0	0	5	0	0	0	0	0	0	0	0	0	0
3007	NP_005311.1	HIST1H1D	73	66	0	0	0	0	0	0	50	46	49	145	0	0	0	0	0	73	66	0	20	0	52	51	0	59	0	0	0	0	0
421	NP_001661.1	ARVCF	0	0	0	0	0	0	0	0	17	0	0	17	0	0	0	0	0	0	0	0	0	0	0	0	0	0	0	0	0	0	0
22820	NP_057212.1	COPG1	12	0	0	0	0	0	0	0	7	0	0	7	0	0	0	0	0	0	0	0	12	0	0	0	0	0	0	0	0	0	0
57650	NP_065941.2	KIAA1524	0	0	0	0	0	0	0	0	7	0	0	7	3	4	3	3	13	0	0	0	0	0	0	0	0	0	0	0	0	0	0
161	NP_036437.1	AP2A2	0	0	0	0	0	0	0	0	6	0	0	6	0	2	0	3	5	0	0	0	0	0	0	0	0	0	0	0	0	0	0
163	NP_001273.1	AP2B1	5	4	0	0	0	0	0	0	6	0	0	6	0	0	0	0	0	4	0	0	0	0	5	4	2	4	0	0	0	0	0
8761	NP_001129125.1	PABPC4	11	10	0	0	0	0	0	0	5	0	0	5	19	20	13	13	65	0	0	0	0	0	0	0	11	10	0	0	0	0	0
57510	NP_065801.1	XPO5	4	3	0	0	0	0	0	0	5	0	0	5	0	0	0	0	0	0	0	0	0	0	3	0	0	0	4	0	0	0	0
64837	NP_073733.1	KLC2	0	0	0	0	0	0	0	0	5	0	0	5	0	0	0	0	0	0	0	0	0	0	0	0	0	0	0	0	0	0	0
5867	NP_004569.2	RAB4A	0	0	0	0	0	0	0	0	5	0	0	5	0	0	0	0	0	0	0	0	0	0	0	0	0	0	0	0	0	0	0
7874	NP_003461.2	USP7	23	13	0	0	0	0	0	0	5	0	0	5	6	6	12	10	34	0	2	9	23	13	8	10	2	6	8	3	0	0	0
6879	NP_005633.2	TAF7	6	5	0	0	0	0	0	0	5	0	0	5	0	0	0	0	0	6	5	4	0	0	0	0	0	0	0	0	0	0	0
5707	NP_002798.2	PSMD1	8	6	0	0	0	0	0	0	4	0	0	4	7	5	7	4	23	0	0	0	2	0	3	0	6	8	0	0	0	0	0
221037	NP_116165.1	JMJD1C	28	23	0	0	0	0	0	0	4	2	0	6	6	4	6	7	23	0	0	28	0	0	4	3	0	0	23	0	0	0	0
5931	NP_001185648.1	RBBP7	30	30	0	0	0	0	0	0	4	0	0	4	8	15	13	12	48	8	12	30	11	7	22	20	17	15	30	0	0	0	0
252983	NP_848604.3	STXBP4	0	0	0	0	0	0	0	0	3	0	0	3	0	0	0	0	0	0	0	0	0	0	0	0	0	0	0	0	0	0	0
2130	NP_053733.2	EWSR1	8	5	0	0	0	0	0	0	3	0	0	3	11	12	9	9	41	5	8	0	0	0	0	0	0	0	0	0	0	0	0
23111	NP_001135766.1	SPG20	9	8	0	0	0	0	0	0	3	0	0	3	0	0	0	0	0	0	0	0	0	0	9	8	3	5	0	0	0	0	0
6234	NP_001022.1	RPS28	8	7	0	0	0	0	0	0	3	0	0	3	0	0	0	0	0	0	0	3	0	0	6	4	7	8	4	0	0	0	0
79002	NP_076943.1	C19orf43	43	33	0	0	0	0	0	0	3	0	0	3	5	0	6	7	18	18	15	43	9	9	21	25	15	25	33	0	0	0	0
1173	NP_004059.2	AP2M1	0	0	0	0	0	0	0	0	3	0	0	3	0	0	0	0	0	0	0	0	0	0	0	0	0	0	0	0	0	0	0
1155	NP_001272.2	TBCB	9	9	0	0	0	0	0	0	3	0	0	3	0	0	0	0	0	2	9	4	0	3	9	5	4	4	4	0	0	0	0
6774	NP_003141.2	STAT3	8	5	0	0	0	0	0	0	3	0	0	3	0	0	0	0	0	4	3	5	5	3	5	8	0	0	4	0	0	0	0
55689	NP_060493.3	YEATS2	0	0	0	0	0	0	0	0	3	0	0	3	0	0	0	0	0	0	0	0	0	0	0	0	0	0	0	0	0	0	0
10806	NP_006633.1	SDCCAG8	0	0	0	0	0	0	0	0	3	0	0	3	0	0	0	0	0	0	0	0	0	0	0	0	0	0	0	0	0	0	0
3308	NP_002145.3	HSPA4	7	4	0	0	0	0	0	0	3	0	0	3	0	0	0	0	0	0	0	0	3	0	0	0	0	0	0	0	4	7	2
9657	NP_001018864.2	IQCB1	0	0	0	0	0	0	0	0	3	0	0	3	0	0	0	0	0	0	0	0	0	0	0	0	0	0	0	0	0	0	0
22938	NP_036377.1	SNW1	10	9	0	0	0	0	0	0	2	0	0	2	0	0	0	0	0	0	3	10	0	0	3	3	3	6	9	0	0	0	0
9100	NP_005144.2	USP10	4	0	0	0	0	0	0	0	2	0	0	2	0	0	0	0	0	0	0	0	0	0	4	0	0	0	0	0	0	0	0
2997	NP_001155059.1	GYS1	0	0	0	0	0	0	0	0	2	0	0	2	0	0	4	4	8	0	0	0	0	0	0	0	0	0	0	0	0	0	0
8467	NP_003592.2	SMARCA5	78	74	0	0	0	0	0	0	2	0	0	2	8	6	6	8	28	12	6	61	78	74	13	9	0	4	65	28	28	17	19
6607	NP_059107.1	SMN2	0	0	0	0	0	0	0	0	2	0	0	2	0	0	0	0	0	0	0	0	0	0	0	0	0	0	0	0	0	0	0
54862	NP_060191.3	CC2D1A	0	0	0	0	0	0	0	0	2	0	0	2	0	0	0	0	0	0	0	0	0	0	0	0	0	0	0	0	0	0	0
8458	NP_003585.3	TTF2	0	0	0	0	0	0	0	0	2	0	0	2	0	0	0	0	0	0	0	0	0	0	0	0	0	0	0	0	0	0	0
6637	NP_003087.1	SNRPG	4	3	0	0	0	0	0	0	2	0	0	2	0	0	0	0	0	0	0	3	0	3	4	0	0	0	3	0	0	0	0
26610	NP_061913.3	ELP4	7	6	0	0	0	0	0	0	2	0	0	2	0	0	2	2	4	6	7	0	0	0	5	4	6	5	0	0	0	0	0
51637	NP_057123.1	C14orf166	3	3	0	0	0	0	0	0	2	0	0	2	8	8	8	9	33	3	0	0	0	0	3	0	0	3	0	0	0	0	0
949	NP_001076428.1	SCARB1	0	0	0	0	0	0	0	0	0	5	0	5	0	0	0	0	0	0	0	0	0	0	0	0	0	0	0	0	0	0	0
653881	XP_001718487.2	LOC653881	0	0	0	0	0	0	0	0	0	4	0	4	0	0	0	0	0	0	0	0	0	0	0	0	0	0	0	0	0	0	0
54540	NP_001177875.1	FAM193B	0	0	0	0	0	0	0	0	0	0	3	3	0	0	0	0	0	0	0	0	0	0	0	0	0	0	0	0	0	0	0
165904	NP_001185550.1	XIRP1	0	0	0	0	0	0	0	0	0	0	3	3	0	0	0	0	0	0	0	0	0	0	0	0	0	0	0	0	0	0	0
55249	NP_001185832.1	YY1AP1	0	0	0	0	0	0	0	0	0	0	3	3	0	0	0	0	0	0	0	0	0	0	0	0	0	0	0	0	0	0	0
55209	NP_001073986.1	SETD5	0	0	0	0	0	0	0	0	0	0	2	2	0	0	0	0	0	0	0	0	0	0	0	0	0	0	0	0	0	0	0
6566	NP_003042.3	SLC16A1	4	4	0	0	0	0	0	0	0	0	2	2	0	0	0	0	0	4	0	3	0	0	0	0	0	3	4	0	0	0	0
123169	NP_620147.1	LEO1	0	0	0	0	0	0	0	0	0	0	2	2	0	0	0	0	0	0	0	0	0	0	0	0	0	0	0	0	0	0	0
56478	NP_062817.2	EIF4ENIF1	0	0	0	0	0	0	0	0	0	0	0	0	35	37	38	39	149	0	0	0	0	0	0	0	0	0	0	0	0	0	0
723790	NP_001035807.1	HIST2H2AA4	71	68	0	0	0	0	0	0	0	0	0	0	33	46	21	24	124	0	0	0	0	0	71	59	68	60	0	0	0	0	0
4849	NP_055331.1	CNOT3	0	0	0	0	0	0	0	0	0	0	0	0	27	35	24	20	106	0	0	0	0	0	0	0	0	0	0	0	0	0	0
4848	NP_001186231.1	CNOT2	0	0	0	0	0	0	0	0	0	0	0	0	27	22	20	21	90	0	0	0	0	0	0	0	0	0	0	0	0	0	0
654364	NP_001018146.1	NME1-NME2	28	26	0	0	0	0	0	0	0	0	0	0	19	19	12	13	63	14	0	0	0	0	20	22	26	28	0	18	0	18	12
124801	NP_689557.1	LSM12	6	5	0	0	0	0	0	0	0	0	0	0	18	17	16	15	66	6	5	0	0	0	0	0	0	0	0	0	0	0	0
54915	NP_060268.2	YTHDF1	0	0	0	0	0	0	0	0	0	0	0	0	18	22	24	24	88	0	0	0	0	0	0	0	0	0	0	0	0	0	0
29883	NP_037486.2	CNOT7	0	0	0	0	0	0	0	0	0	0	0	0	18	18	14	13	63	0	0	0	0	0	0	0	0	0	0	0	0	0	0
9919	NP_055681.1	SEC16A	7	4	0	0	0	0	0	0	0	0	0	0	17	16	8	10	51	0	0	0	7	4	2	0	0	0	0	0	0	0	0
9698	NP_001018494.1	PUM1	0	0	0	0	0	0	0	0	0	0	0	0	15	14	11	14	54	0	0	0	0	0	0	0	0	0	0	0	0	0	0
9931	NP_055692.2	HELZ	0	0	0	0	0	0	0	0	0	0	0	0	15	15	10	9	49	0	0	0	0	0	0	0	0	0	0	0	0	0	0
10717	NP_006585.2	AP4B1	0	0	0	0	0	0	0	0	0	0	0	0	13	17	0	0	30	0	0	0	0	0	0	0	0	0	0	0	0	0	0
6426	NP_008855.1	SRSF1	16	15	0	0	0	0	0	0	0	0	0	0	12	14	5	2	33	0	0	0	0	0	0	0	15	16	0	0	0	0	0
7345	NP_004172.2	UCHL1	0	0	0	0	0	0	0	0	0	0	0	0	11	10	6	4	31	0	0	0	0	0	0	0	0	0	0	0	0	0	0
26523	NP_036331.1	EIF2C1	0	0	0	0	0	0	0	0	0	0	0	0	11	15	13	13	52	0	0	0	0	0	0	0	0	0	0	0	0	0	0
10728	NP_006592.3	PTGES3	0	0	0	0	0	0	0	0	0	0	0	0	11	10	7	7	35	0	0	0	0	0	0	0	0	0	0	0	0	0	0
54542	NP_001094058.1	RC3H2	0	0	0	0	0	0	0	0	0	0	0	0	11	11	16	15	53	0	0	0	0	0	0	0	0	0	0	0	0	0	0
23644	NP_055144.3	EDC4	12	11	0	0	0	0	0	0	0	0	0	0	9	8	3	2	22	4	6	0	12	11	10	8	5	6	0	0	0	0	0
23381	NP_056142.2	SMG5	0	0	0	0	0	0	0	0	0	0	0	0	9	8	7	7	31	0	0	0	0	0	0	0	0	0	0	0	0	0	0
8881	NP_001072113.1	CDC16	2	0	0	0	0	0	0	0	0	0	0	0	8	7	7	7	29	0	0	0	0	2	0	0	0	0	0	0	0	0	0
5514	NP_002705.2	PPP1R10	77	73	0	0	0	0	0	0	0	0	0	0	8	10	9	9	36	24	19	77	34	39	21	25	16	19	73	0	0	7	9
10197	NP_005780.2	PSME3	44	38	0	0	0	0	0	0	0	0	0	0	8	5	12	10	35	12	10	16	38	44	19	20	22	21	23	5	3	4	4
80315	NP_085130.2	CPEB4	0	0	0	0	0	0	0	0	0	0	0	0	8	6	12	15	41	0	0	0	0	0	0	0	0	0	0	0	0	0	0
57690	NP_001136112.1	TNRC6C	0	0	0	0	0	0	0	0	0	0	0	0	7	9	8	3	27	0	0	0	0	0	0	0	0	0	0	0	0	0	0
6780	NP_004593.2	STAU1	0	0	0	0	0	0	0	0	0	0	0	0	7	10	4	0	21	0	0	0	0	0	0	0	0	0	0	0	0	0	0
100505847	XP_003118984.1	LOC100505847	4	4	0	0	0	0	0	0	0	0	0	0	7	8	9	6	30	0	0	0	4	4	0	0	0	0	0	0	0	0	0
5935	NP_006734.1	RBM3	2	0	0	0	0	0	0	0	0	0	0	0	6	6	5	6	23	2	0	0	0	0	0	0	0	0	0	0	0	0	0
996	NP_001247.3	CDC27	0	0	0	0	0	0	0	0	0	0	0	0	6	7	2	0	15	0	0	0	0	0	0	0	0	0	0	0	0	0	0
10992	NP_006833.2	SF3B2	40	33	0	0	0	0	0	0	0	0	0	0	6	5	6	3	20	9	10	32	30	33	20	21	14	11	40	11	15	15	20
2060	NP_001972.1	EPS15	10	7	0	0	0	0	0	0	0	0	0	0	6	7	4	3	20	6	6	0	0	0	7	4	4	10	0	0	0	0	0
25978	NP_054762.2	CHMP2B	7	5	0	0	0	0	0	0	0	0	0	0	6	0	3	4	13	7	5	0	0	0	0	0	0	0	0	0	0	0	0
6627	NP_003081.2	SNRPA1	25	25	0	0	0	0	0	0	0	0	0	0	6	8	5	7	26	16	14	18	12	14	18	16	25	25	14	21	19	14	24
3615	NP_000875.2	IMPDH2	2	0	0	0	0	0	0	0	0	0	0	0	6	3	0	4	13	0	0	0	2	0	0	0	0	0	0	0	0	0	0
1153	NP_001271.1	CIRBP	0	0	0	0	0	0	0	0	0	0	0	0	6	7	0	0	13	0	0	0	0	0	0	0	0	0	0	0	0	0	0
4076	NP_005889.3	CAPRIN1	0	0	0	0	0	0	0	0	0	0	0	0	6	5	6	5	22	0	0	0	0	0	0	0	0	0	0	0	0	0	0
7150	NP_003277.1	TOP1	2	2	0	0	0	0	0	0	0	0	0	0	6	7	7	6	26	0	0	0	2	0	0	0	0	2	0	0	0	0	0
63932	NP_071384.1	CXorf56	47	29	0	0	0	0	0	0	0	0	0	0	6	3	7	9	25	20	19	47	6	9	7	7	4	0	29	0	0	0	0
149041	NP_742068.1	RC3H1	0	0	0	0	0	0	0	0	0	0	0	0	6	6	11	11	34	0	0	0	0	0	0	0	0	0	0	0	0	0	0
64848	NP_073739.3	YTHDC2	5	0	0	0	0	0	0	0	0	0	0	0	6	3	5	0	14	0	0	0	0	0	5	0	0	0	0	0	0	0	0
6453	NP_003015.2	ITSN1	5	5	0	0	0	0	0	0	0	0	0	0	5	3	5	3	16	0	0	0	0	0	3	4	5	5	0	0	0	0	0
11051	NP_008937.1	NUDT21	22	19	0	0	0	0	0	0	0	0	0	0	5	6	13	12	36	8	12	18	13	17	7	8	5	5	22	2	5	19	8
29789	NP_037473.3	OLA1	0	0	0	0	0	0	0	0	0	0	0	0	5	2	4	0	11	0	0	0	0	0	0	0	0	0	0	0	0	0	0
23306	NP_056072.2	TMEM194A	0	0	0	0	0	0	0	0	0	0	0	0	5	7	0	5	17	0	0	0	0	0	0	0	0	0	0	0	0	0	0
4678	NP_002473.2	NASP	57	57	0	0	0	0	0	0	0	0	0	0	5	9	15	13	42	32	26	57	27	26	31	32	33	33	57	21	16	19	20
64599	NP_072096.2	GIGYF1	0	0	0	0	0	0	0	0	0	0	0	0	5	5	4	5	19	0	0	0	0	0	0	0	0	0	0	0	0	0	0
100505503	NP_001185986.1	RPS17L	0	0	0	0	0	0	0	0	0	0	0	0	5	5	3	4	17	0	0	0	0	0	0	0	0	0	0	0	0	0	0
23450	NP_036558.3	SF3B3	46	43	0	0	0	0	0	0	0	0	0	0	5	5	5	0	15	12	12	46	24	26	27	29	15	14	43	25	24	27	36
5706	NP_002797.3	PSMC6	5	4	0	0	0	0	0	0	0	0	0	0	5	2	5	0	12	0	0	0	0	0	3	0	5	4	0	0	0	0	0
1977	NP_001124151.1	EIF4E	2	0	0	0	0	0	0	0	0	0	0	0	4	0	6	7	17	0	0	0	0	0	2	0	0	0	0	0	0	0	0
6731	NP_008878.3	SRP72	2	0	0	0	0	0	0	0	0	0	0	0	4	0	0	0	4	0	0	0	0	0	0	0	0	0	0	0	0	0	2
7205	NP_003293.2	TRIP6	0	0	0	0	0	0	0	0	0	0	0	0	4	0	0	0	4	0	0	0	0	0	0	0	0	0	0	0	0	0	0
26354	NP_055181.3	GNL3	9	6	0	0	0	0	0	0	0	0	0	0	4	5	4	4	17	5	5	6	0	0	5	9	3	5	6	0	0	0	0
23451	NP_036565.2	SF3B1	62	54	0	0	0	0	0	0	0	0	0	0	4	4	10	7	25	18	24	46	27	24	45	42	41	46	62	39	43	54	47
8315	NP_006759.3	BRAP	8	7	0	0	0	0	0	0	0	0	0	0	4	0	4	3	11	0	3	0	7	8	0	3	3	4	0	0	0	0	0
10914	NP_116021.2	PAPOLA	71	59	0	0	0	0	0	0	0	0	0	0	4	0	6	5	15	39	37	71	14	12	37	30	21	16	59	0	0	0	0
6311	NP_002964.3	ATXN2	0	0	0	0	0	0	0	0	0	0	0	0	4	5	8	8	25	0	0	0	0	0	0	0	0	0	0	0	0	0	0
646486	NP_001098751.1	FABP12	0	0	0	0	0	0	0	0	0	0	0	0	4	0	0	0	4	0	0	0	0	0	0	0	0	0	0	0	0	0	0
1786	NP_001124295.1	DNMT1	5	4	0	0	0	0	0	0	0	0	0	0	4	4	3	3	14	4	0	4	2	0	5	3	0	0	3	0	0	0	0
151963	NP_848591.2	MB21D2	0	0	0	0	0	0	0	0	0	0	0	0	4	0	4	4	12	0	0	0	0	0	0	0	0	0	0	0	0	0	0
253943	NP_689971.4	YTHDF3	2	0	0	0	0	0	0	0	0	0	0	0	4	5	11	11	31	0	2	0	0	0	0	0	0	0	0	0	0	0	0
9878	NP_055643.1	TOX4	35	30	0	0	0	0	0	0	0	0	0	0	4	5	7	7	23	17	14	35	12	11	20	22	20	26	30	0	0	4	0
26065	NP_056393.2	LSM14A	4	4	0	0	0	0	0	0	0	0	0	0	4	3	9	6	22	4	4	0	0	0	0	0	0	0	0	0	0	0	0
10250	NP_005830.2	SRRM1	7	3	0	0	0	0	0	0	0	0	0	0	4	7	0	4	15	0	0	0	7	3	0	0	0	0	0	0	0	0	0
5530	NP_001124163.1	PPP3CA	0	0	0	0	0	0	0	0	0	0	0	0	3	0	0	0	3	0	0	0	0	0	0	0	0	0	0	0	0	0	0
7307	NP_006749.1	U2AF1	2	0	0	0	0	0	0	0	0	0	0	0	3	4	3	0	10	0	0	0	0	2	0	0	0	0	0	0	0	0	0
10484	NP_006355.2	SEC23A	0	0	0	0	0	0	0	0	0	0	0	0	3	0	0	0	3	0	0	0	0	0	0	0	0	0	0	0	0	0	0
22803	NP_036387.2	XRN2	6	5	0	0	0	0	0	0	0	0	0	0	3	0	3	4	10	0	0	5	0	0	0	4	4	0	6	0	0	3	0
55898	NP_061141.2	UNC45A	0	0	0	0	0	0	0	0	0	0	0	0	3	0	0	0	3	0	0	0	0	0	0	0	0	0	0	0	0	0	0
134430	NP_644810.1	WDR36	19	19	0	0	0	0	0	0	0	0	0	0	3	0	0	0	3	4	0	19	0	0	8	9	9	11	19	3	5	4	0
23122	NP_055912.1	CLASP2	0	0	0	0	0	0	0	0	0	0	0	0	3	0	0	0	3	0	0	0	0	0	0	0	0	0	0	0	0	0	0
5211	NP_002617.3	PFKL	6	5	0	0	0	0	0	0	0	0	0	0	3	0	0	0	3	3	0	0	0	0	5	4	5	6	3	0	0	0	0
1152	NP_001814.2	CKB	0	0	0	0	0	0	0	0	0	0	0	0	3	0	0	0	3	0	0	0	0	0	0	0	0	0	0	0	0	0	0
7083	NP_003249.3	TK1	0	0	0	0	0	0	0	0	0	0	0	0	3	0	0	0	3	0	0	0	0	0	0	0	0	0	0	0	0	0	0
9493	NP_612565.1	KIF23	8	7	0	0	0	0	0	0	0	0	0	0	3	5	0	0	8	0	0	7	0	0	3	0	0	0	8	0	0	0	0
23560	NP_036473.2	GTPBP4	5	4	0	0	0	0	0	0	0	0	0	0	3	4	0	0	7	3	4	2	0	0	0	5	0	4	0	0	0	0	0
8971	NP_006017.1	H1FX	0	0	0	0	0	0	0	0	0	0	0	0	3	0	0	0	3	0	0	0	0	0	0	0	0	0	0	0	0	0	0
55717	NP_060587.8	WDR11	3	3	0	0	0	0	0	0	0	0	0	0	3	0	0	0	3	0	0	0	0	0	3	3	0	0	0	0	0	0	0
692312	NP_001185619.1	PPAN-P2RY11	0	0	0	0	0	0	0	0	0	0	0	0	3	0	0	0	3	0	0	0	0	0	0	0	0	0	0	0	0	0	0
23186	NP_055971.1	RCOR1	0	0	0	0	0	0	0	0	0	0	0	0	2	0	0	0	2	0	0	0	0	0	0	0	0	0	0	0	0	0	0
8939	NP_003925.1	FUBP3	4	4	0	0	0	0	0	0	0	0	0	0	2	7	14	14	37	2	0	0	0	0	4	3	0	2	4	0	0	0	0
3337	NP_006136.1	DNAJB1	20	17	0	0	0	0	0	0	0	0	0	0	2	2	6	4	14	8	11	17	0	0	8	6	8	10	20	0	0	0	0
1855	NP_004412.2	DVL1	0	0	0	0	0	0	0	0	0	0	0	0	2	0	0	0	2	0	0	0	0	0	0	0	0	0	0	0	0	0	0
7415	NP_009057.1	VCP	65	60	0	0	0	0	0	0	0	0	0	0	2	0	0	0	2	21	23	0	0	0	36	42	34	39	0	60	65	43	40
1434	NP_001307.2	CSE1L	14	7	0	0	0	0	0	0	0	0	0	0	2	0	4	0	6	0	0	5	0	0	0	0	7	14	3	0	0	0	0
55802	NP_060873.4	DCP1A	4	3	0	0	0	0	0	0	0	0	0	0	2	6	4	8	20	0	0	0	0	0	4	3	0	0	0	0	0	0	0
6500	NP_733779.1	SKP1	5	2	0	0	0	0	0	0	0	0	0	0	2	0	0	0	2	0	0	0	5	2	0	0	0	0	0	0	0	0	0
246181	NP_957704.3	AKR7L	0	0	0	0	0	0	0	0	0	0	0	0	0	30	0	0	30	0	0	0	0	0	0	0	0	0	0	0	0	0	0
158763	NP_659404.2	ARHGAP36	0	0	0	0	0	0	0	0	0	0	0	0	0	29	0	0	29	0	0	0	0	0	0	0	0	0	0	0	0	0	0
440093	NP_001013721.2	H3F3C	0	0	0	0	0	0	0	0	0	0	0	0	0	16	0	0	16	0	0	0	0	0	0	0	0	0	0	0	0	0	0
5140	NP_000913.2	PDE3B	0	0	0	0	0	0	0	0	0	0	0	0	0	14	0	0	14	0	0	0	0	0	0	0	0	0	0	0	0	0	0
23096	NP_001104595.1	IQSEC2	0	0	0	0	0	0	0	0	0	0	0	0	0	9	0	10	19	0	0	0	0	0	0	0	0	0	0	0	0	0	0
6161	NP_000985.1	RPL32	4	0	0	0	0	0	0	0	0	0	0	0	0	7	0	0	7	4	0	0	0	0	0	0	0	0	0	0	0	0	0
2778	NP_536350.2	GNAS	7	0	0	0	0	0	0	0	0	0	0	0	0	6	0	0	6	0	0	0	0	0	0	0	0	7	0	0	0	0	0
55596	NP_060082.2	ZCCHC8	17	16	0	0	0	0	0	0	0	0	0	0	0	6	4	3	13	0	0	0	0	0	16	17	4	7	4	0	0	0	0
196513	NP_689853.3	DCP1B	0	0	0	0	0	0	0	0	0	0	0	0	0	5	6	2	13	0	0	0	0	0	0	0	0	0	0	0	0	0	0
55646	NP_001139197.1	LYAR	0	0	0	0	0	0	0	0	0	0	0	0	0	5	0	5	10	0	0	0	0	0	0	0	0	0	0	0	0	0	0
8603	NP_003695.3	FAM193A	0	0	0	0	0	0	0	0	0	0	0	0	0	5	0	0	5	0	0	0	0	0	0	0	0	0	0	0	0	0	0
192669	NP_079128.2	EIF2C3	0	0	0	0	0	0	0	0	0	0	0	0	0	5	3	0	8	0	0	0	0	0	0	0	0	0	0	0	0	0	0
10389	NP_006080.1	SCML2	70	66	0	0	0	0	0	0	0	0	0	0	0	5	6	6	17	27	26	70	6	0	29	27	23	25	66	0	0	0	0
57492	NP_059989.2	ARID1B	0	0	0	0	0	0	0	0	0	0	0	0	0	5	0	0	5	0	0	0	0	0	0	0	0	0	0	0	0	0	0
8241	NP_005667.2	RBM10	15	13	0	0	0	0	0	0	0	0	0	0	0	4	6	4	14	0	0	13	0	0	0	0	3	5	15	0	0	6	6
4646	NP_004990.3	MYO6	7	6	0	0	0	0	0	0	0	0	0	0	0	4	0	0	4	0	0	0	0	0	3	0	7	6	0	0	0	0	0
6732	NP_003128.3	SRPK1	0	0	0	0	0	0	0	0	0	0	0	0	0	4	0	0	4	0	0	0	0	0	0	0	0	0	0	0	0	0	0
6207	NP_001008.1	RPS13	9	9	0	0	0	0	0	0	0	0	0	0	0	4	3	4	11	0	3	0	0	0	2	0	7	9	0	9	9	4	0
55193	NP_060635.2	PBRM1	0	0	0	0	0	0	0	0	0	0	0	0	0	4	5	0	9	0	0	0	0	0	0	0	0	0	0	0	0	0	0
51663	NP_057191.2	ZFR	2	2	0	0	0	0	0	0	0	0	0	0	0	4	0	0	4	0	0	0	0	2	0	0	0	2	0	0	0	0	0
6156	NP_000980.1	RPL30	3	0	0	0	0	0	0	0	0	0	0	0	0	4	0	0	4	0	3	0	0	0	0	0	0	0	0	0	0	0	0
159195	NP_689799.3	USP54	0	0	0	0	0	0	0	0	0	0	0	0	0	4	0	2	6	0	0	0	0	0	0	0	0	0	0	0	0	0	0
6949	NP_001128715.1	TCOF1	102	90	0	0	0	0	0	0	0	0	0	0	0	3	0	0	3	17	19	90	38	35	24	25	23	20	102	9	10	6	7
348262	NP_997251.2	FAM195B	0	0	0	0	0	0	0	0	0	0	0	0	0	3	4	0	7	0	0	0	0	0	0	0	0	0	0	0	0	0	0
9774	NP_001070908.1	BCLAF1	52	47	0	0	0	0	0	0	0	0	0	0	0	3	3	4	10	16	15	47	6	4	21	18	27	23	52	8	10	20	14
23212	NP_055984.1	RRS1	4	4	0	0	0	0	0	0	0	0	0	0	0	3	0	0	3	0	0	0	0	0	0	0	0	0	0	4	0	4	0
55789	NP_001138680.1	DEPDC1B	0	0	0	0	0	0	0	0	0	0	0	0	0	3	0	0	3	0	0	0	0	0	0	0	0	0	0	0	0	0	0
8473	NP_858058.1	OGT	4	3	0	0	0	0	0	0	0	0	0	0	0	3	0	0	3	0	0	0	3	4	0	0	0	0	0	0	0	0	0
5204	NP_002615.2	PFDN5	5	4	0	0	0	0	0	0	0	0	0	0	0	3	5	5	13	0	0	0	0	0	4	5	3	4	0	0	0	0	0
57472	NP_056270.2	CNOT6	0	0	0	0	0	0	0	0	0	0	0	0	0	3	0	0	3	0	0	0	0	0	0	0	0	0	0	0	0	0	0
7319	NP_003327.2	UBE2A	0	0	0	0	0	0	0	0	0	0	0	0	0	3	0	0	3	0	0	0	0	0	0	0	0	0	0	0	0	0	0
10291	NP_005868.1	SF3A1	20	18	0	0	0	0	0	0	0	0	0	0	0	3	0	4	7	3	5	12	20	18	14	12	9	18	12	6	15	6	11
55914	NP_001006600.1	ERBB2IP	2	0	0	0	0	0	0	0	0	0	0	0	0	3	3	4	10	2	0	0	0	0	0	0	0	0	0	0	0	0	0
7317	NP_003325.2	UBA1	10	8	0	0	0	0	0	0	0	0	0	0	0	3	3	4	10	3	0	0	8	10	3	0	6	8	2	0	0	0	0
6613	NP_008868.3	SUMO2	6	0	0	0	0	0	0	0	0	0	0	0	0	3	0	0	3	0	0	0	6	0	0	0	0	0	0	0	0	0	0
8106	NP_004634.1	PABPN1	2	0	0	0	0	0	0	0	0	0	0	0	0	3	0	0	3	0	0	0	0	0	0	0	0	0	0	2	0	0	0
6836	NP_149351.1	SURF4	10	8	0	0	0	0	0	0	0	0	0	0	0	3	2	0	5	0	0	5	0	0	0	8	5	6	7	10	5	2	0
2237	NP_004102.1	FEN1	28	27	0	0	0	0	0	0	0	0	0	0	0	2	0	0	2	4	4	27	6	9	0	0	5	4	28	3	3	0	0
55747	NP_060702.1	FAM21B	3	3	0	0	0	0	0	0	0	0	0	0	0	2	0	0	2	0	0	0	0	0	2	3	3	0	0	0	0	0	0
124808	NP_653210.2	CCDC43	16	12	0	0	0	0	0	0	0	0	0	0	0	2	6	4	12	10	16	0	0	0	9	9	8	12	0	0	0	0	0
8721	NP_694880.1	EDF1	4	3	0	0	0	0	0	0	0	0	0	0	0	2	0	0	2	3	0	4	0	0	0	0	0	0	2	0	0	0	0
5783	NP_542414.1	PTPN13	0	0	0	0	0	0	0	0	0	0	0	0	0	2	0	0	2	0	0	0	0	0	0	0	0	0	0	0	0	0	0
10097	NP_005713.1	ACTR2	0	0	0	0	0	0	0	0	0	0	0	0	0	2	0	2	4	0	0	0	0	0	0	0	0	0	0	0	0	0	0
23405	NP_085124.2	DICER1	0	0	0	0	0	0	0	0	0	0	0	0	0	2	0	0	2	0	0	0	0	0	0	0	0	0	0	0	0	0	0
644943	NP_001073990.2	RASSF10	0	0	0	0	0	0	0	0	0	0	0	0	0	0	13	0	13	0	0	0	0	0	0	0	0	0	0	0	0	0	0
52	NP_004291.1	ACP1	0	0	0	0	0	0	0	0	0	0	0	0	0	0	6	6	12	0	0	0	0	0	0	0	0	0	0	0	0	0	0
1104	NP_001041664.1	RCC1	3	0	0	0	0	0	0	0	0	0	0	0	0	0	5	5	10	0	0	0	0	0	0	0	3	0	0	0	0	0	0
57619	NP_065910.3	SHROOM3	0	0	0	0	0	0	0	0	0	0	0	0	0	0	5	0	5	0	0	0	0	0	0	0	0	0	0	0	0	0	0
57092	NP_065090.1	PCNP	24	24	0	0	0	0	0	0	0	0	0	0	0	0	5	4	9	19	18	24	20	16	16	14	13	18	24	0	0	0	0
9295	NP_001177916.1	SRSF11	14	10	0	0	0	0	0	0	0	0	0	0	0	0	5	0	5	4	3	14	6	6	6	10	5	6	8	0	4	7	5
6723	NP_003123.2	SRM	3	0	0	0	0	0	0	0	0	0	0	0	0	0	5	0	5	0	0	0	0	0	0	0	3	0	0	0	0	0	0
22985	NP_001158286.1	ACIN1	18	16	0	0	0	0	0	0	0	0	0	0	0	0	4	0	4	0	0	7	16	18	15	16	10	10	6	3	0	5	6
26011	NP_001092286.2	ODZ4	0	0	0	0	0	0	0	0	0	0	0	0	0	0	4	0	4	0	0	0	0	0	0	0	0	0	0	0	0	0	0
7024	NP_005644.2	TFCP2	3	3	0	0	0	0	0	0	0	0	0	0	0	0	4	4	8	3	3	0	0	0	2	0	3	0	0	0	0	0	0
9908	NP_036429.2	G3BP2	0	0	0	0	0	0	0	0	0	0	0	0	0	0	4	4	8	0	0	0	0	0	0	0	0	0	0	0	0	0	0
84206	NP_115622.2	MEX3B	0	0	0	0	0	0	0	0	0	0	0	0	0	0	4	0	4	0	0	0	0	0	0	0	0	0	0	0	0	0	0
10539	NP_001186797.1	GLRX3	0	0	0	0	0	0	0	0	0	0	0	0	0	0	4	0	4	0	0	0	0	0	0	0	0	0	0	0	0	0	0
9967	NP_005110.2	THRAP3	52	49	0	0	0	0	0	0	0	0	0	0	0	0	4	0	4	7	4	49	29	26	24	24	25	25	48	29	31	52	45
56896	NP_064519.2	DPYSL5	40	34	0	0	0	0	0	0	0	0	0	0	0	0	4	2	6	22	20	0	0	0	23	22	34	40	0	0	0	0	0
10541	NP_006392.1	ANP32B	5	4	0	0	0	0	0	0	0	0	0	0	0	0	4	5	9	4	5	0	0	0	0	0	0	0	0	0	0	0	0
55573	NP_001127894.1	CDV3	9	8	0	0	0	0	0	0	0	0	0	0	0	0	3	0	3	8	5	0	2	5	5	5	7	9	0	0	0	0	0
57466	NP_001138916.1	SCAF4	6	5	0	0	0	0	0	0	0	0	0	0	0	0	3	4	7	0	0	2	0	0	0	5	6	0	0	0	0	0	0
22919	NP_036457.1	MAPRE1	5	3	0	0	0	0	0	0	0	0	0	0	0	0	3	0	3	0	0	0	0	3	3	3	5	3	0	0	0	0	0
54982	NP_060352.1	CLN6	0	0	0	0	0	0	0	0	0	0	0	0	0	0	3	0	3	0	0	0	0	0	0	0	0	0	0	0	0	0	0
100505818	XP_003118949.1	LOC100505818	5	5	0	0	0	0	0	0	0	0	0	0	0	0	3	0	3	0	0	0	0	5	3	0	5	4	0	0	0	0	0
6635	NP_003085.1	SNRPE	0	0	0	0	0	0	0	0	0	0	0	0	0	0	3	0	3	0	0	0	0	0	0	0	0	0	0	0	0	0	0
1062	NP_001804.2	CENPE	0	0	0	0	0	0	0	0	0	0	0	0	0	0	3	0	3	0	0	0	0	0	0	0	0	0	0	0	0	0	0
5710	NP_002801.1	PSMD4	0	0	0	0	0	0	0	0	0	0	0	0	0	0	3	0	3	0	0	0	0	0	0	0	0	0	0	0	0	0	0
10857	NP_006658.1	PGRMC1	8	8	0	0	0	0	0	0	0	0	0	0	0	0	3	0	3	0	5	0	0	0	6	7	8	8	0	4	5	0	2
3267	NP_001128659.1	AGFG1	0	0	0	0	0	0	0	0	0	0	0	0	0	0	3	3	6	0	0	0	0	0	0	0	0	0	0	0	0	0	0
800	NP_149130.1	CALD1	11	11	0	0	0	0	0	0	0	0	0	0	0	0	3	3	6	5	4	0	0	0	11	11	8	10	0	0	0	4	3
22931	NP_067075.1	RAB18	3	2	0	0	0	0	0	0	0	0	0	0	0	0	3	3	6	0	0	0	0	0	3	2	0	0	0	0	0	0	0
284403	NP_001077430.1	WDR62	0	0	0	0	0	0	0	0	0	0	0	0	0	0	3	0	3	0	0	0	0	0	0	0	0	0	0	0	0	0	0
644	NP_000703.2	BLVRA	3	2	0	0	0	0	0	0	0	0	0	0	0	0	3	4	7	3	0	0	2	2	0	0	0	0	0	0	0	0	0
4026	NP_001161143.1	LPP	5	0	0	0	0	0	0	0	0	0	0	0	0	0	3	0	3	0	0	0	0	0	0	0	0	5	0	0	0	0	0
7536	NP_973726.2	SF1	26	23	0	0	0	0	0	0	0	0	0	0	0	0	3	0	3	7	9	23	0	0	0	0	8	11	26	0	0	3	4
6117	NP_002936.1	RPA1	4	3	0	0	0	0	0	0	0	0	0	0	0	0	3	3	6	0	0	2	0	0	4	3	2	0	3	0	0	0	0
9879	NP_055644.2	DDX46	106	99	0	0	0	0	0	0	0	0	0	0	0	0	3	4	7	18	24	106	34	26	22	23	8	10	99	0	0	0	0
7458	NP_071496.1	EIF4H	3	3	0	0	0	0	0	0	0	0	0	0	0	0	2	0	2	3	0	0	0	0	0	2	0	3	0	0	0	0	0
2935	NP_002085.2	GSPT1	0	0	0	0	0	0	0	0	0	0	0	0	0	0	2	0	2	0	0	0	0	0	0	0	0	0	0	0	0	0	0
54808	NP_060123.3	DYM	0	0	0	0	0	0	0	0	0	0	0	0	0	0	2	0	2	0	0	0	0	0	0	0	0	0	0	0	0	0	0
3476	NP_001542.1	IGBP1	3	0	0	0	0	0	0	0	0	0	0	0	0	0	2	0	2	0	3	0	0	0	0	0	0	0	0	0	0	0	0
100529063	NP_001186793.1	BCL2L2-PABPN1	0	0	0	0	0	0	0	0	0	0	0	0	0	0	2	0	2	0	0	0	0	0	0	0	0	0	0	0	0	0	0
1736	NP_001135935.1	DKC1	3	0	0	0	0	0	0	0	0	0	0	0	0	0	2	0	2	0	0	0	0	0	0	0	0	0	3	0	0	0	0
127829	NP_620150.1	ARL8A	0	0	0	0	0	0	0	0	0	0	0	0	0	0	2	0	2	0	0	0	0	0	0	0	0	0	0	0	0	0	0
6642	NP_683758.1	SNX1	15	14	0	0	0	0	0	0	0	0	0	0	0	0	2	0	2	0	7	0	15	12	10	8	11	14	0	0	4	3	0
80153	NP_079359.2	EDC3	0	0	0	0	0	0	0	0	0	0	0	0	0	0	2	0	2	0	0	0	0	0	0	0	0	0	0	0	0	0	0
80304	NP_079479.1	C2orf44	0	0	0	0	0	0	0	0	0	0	0	0	0	0	2	0	2	0	0	0	0	0	0	0	0	0	0	0	0	0	0
8653	NP_004651.2	DDX3Y	12	9	0	0	0	0	0	0	0	0	0	0	0	0	0	22	22	0	0	0	12	9	0	0	0	0	0	0	0	0	0
7311	NP_003324.1	UBA52	0	0	0	0	0	0	0	0	0	0	0	0	0	0	0	9	9	0	0	0	0	0	0	0	0	0	0	0	0	0	0
10982	NP_055083.1	MAPRE2	8	8	0	0	0	0	0	0	0	0	0	0	0	0	0	7	7	4	4	4	8	8	0	6	0	0	3	0	0	0	0
54505	NP_061903.2	DHX29	4	4	0	0	0	0	0	0	0	0	0	0	0	0	0	6	6	2	2	0	0	4	4	3	0	0	0	0	0	0	0
6638	NP_073716.1	SNRPN	18	15	0	0	0	0	0	0	0	0	0	0	0	0	0	4	4	0	3	15	4	0	11	12	14	18	12	0	0	0	0
4690	NP_006144.1	NCK1	6	6	0	0	0	0	0	0	0	0	0	0	0	0	0	3	3	0	6	0	0	3	0	0	6	5	0	0	0	0	0
25959	NP_001129663.1	KANK2	0	0	0	0	0	0	0	0	0	0	0	0	0	0	0	3	3	0	0	0	0	0	0	0	0	0	0	0	0	0	0
122011	NP_660204.2	CSNK1A1L	0	0	0	0	0	0	0	0	0	0	0	0	0	0	0	3	3	0	0	0	0	0	0	0	0	0	0	0	0	0	0
4342	NP_005363.1	MOS	0	0	0	0	0	0	0	0	0	0	0	0	0	0	0	3	3	0	0	0	0	0	0	0	0	0	0	0	0	0	0
29115	NP_037392.1	SAP30BP	28	23	0	0	0	0	0	0	0	0	0	0	0	0	0	3	3	14	10	28	12	11	5	6	6	8	23	0	0	0	0
11100	NP_653333.1	HNRNPUL1	4	3	0	0	0	0	0	0	0	0	0	0	0	0	0	3	3	0	0	0	0	0	2	0	4	3	0	0	0	0	0
51639	NP_057131.1	SF3B14	10	9	0	0	0	0	0	0	0	0	0	0	0	0	0	3	3	0	3	5	8	6	0	5	0	0	6	10	9	6	6
55269	NP_001035879.1	PSPC1	18	14	0	0	0	0	0	0	0	0	0	0	0	0	0	3	3	10	13	14	4	0	8	9	5	3	18	0	0	0	0
774	NP_000709.1	CACNA1B	0	0	0	0	0	0	0	0	0	0	0	0	0	0	0	2	2	0	0	0	0	0	0	0	0	0	0	0	0	0	0
5781	NP_002825.3	PTPN11	16	16	0	0	0	0	0	0	0	0	0	0	0	0	0	2	2	13	16	3	0	0	7	6	11	16	0	0	0	0	0
55100	NP_060504.1	WDR70	28	27	0	0	0	0	0	0	0	0	0	0	0	0	0	2	2	10	9	27	0	0	0	0	0	0	28	0	0	0	0
84292	NP_115708.1	WDR83	0	0	0	0	0	0	0	0	0	0	0	0	0	0	0	2	2	0	0	0	0	0	0	0	0	0	0	0	0	0	0
4999	NP_006181.1	ORC2	32	27	0	0	0	0	0	0	0	0	0	0	0	0	0	2	2	3	3	27	5	8	5	4	0	2	32	0	0	7	0
11140	NP_008996.1	CDC37	4	4	0	0	0	0	0	0	0	0	0	0	0	0	0	2	2	4	3	0	0	0	4	3	4	4	0	0	0	0	0
100509022	XP_003119657.1	LOC100509022	5	4	0	0	0	0	0	0	0	0	0	0	0	0	0	2	2	0	4	3	0	0	3	0	0	5	0	0	0	0	0
11198	NP_009123.1	SUPT16H	0	0	0	0	0	0	0	0	0	0	0	0	0	0	0	2	2	0	0	0	0	0	0	0	0	0	0	0	0	0	0
9567	NP_004277.2	GTPBP1	0	0	0	0	0	0	0	0	0	0	0	0	0	0	0	2	2	0	0	0	0	0	0	0	0	0	0	0	0	0	0
84181	NP_115597.3	CHD6	0	0	0	0	0	0	0	0	0	0	0	0	0	0	0	2	2	0	0	0	0	0	0	0	0	0	0	0	0	0	0
10054	NP_005490.1	UBA2	124	66	0	0	0	0	0	0	0	0	0	0	0	0	0	0	0	124	66	0	0	0	0	0	0	0	0	0	0	0	0
79180	NP_077305.2	EFHD2	28	23	0	0	0	0	0	0	0	0	0	0	0	0	0	0	0	28	23	0	15	17	12	12	22	23	0	6	6	11	9
23350	NP_001073884.1	U2SURP	33	28	0	0	0	0	0	0	0	0	0	0	0	0	0	0	0	22	11	28	25	25	9	9	4	8	33	3	0	6	5
80303	NP_079478.1	EFHD1	19	14	0	0	0	0	0	0	0	0	0	0	0	0	0	0	0	19	14	0	0	0	7	8	10	9	0	0	0	0	0
8854	NP_003879.2	ALDH1A2	17	17	0	0	0	0	0	0	0	0	0	0	0	0	0	0	0	17	17	0	0	0	8	7	11	15	0	0	0	0	0
56061	NP_061989.2	UBFD1	17	16	0	0	0	0	0	0	0	0	0	0	0	0	0	0	0	17	16	0	0	0	15	10	13	12	0	0	0	0	0
9519	NP_004856.1	TBPL1	15	7	0	0	0	0	0	0	0	0	0	0	0	0	0	0	0	15	7	4	0	0	0	0	0	0	0	0	0	0	0
100526783	NP_001185987.1	C15orf38-AP3S2	19	18	0	0	0	0	0	0	0	0	0	0	0	0	0	0	0	14	19	10	0	0	5	7	17	18	13	0	4	0	4
381	NP_001653.1	ARF5	14	13	0	0	0	0	0	0	0	0	0	0	0	0	0	0	0	13	14	10	0	0	0	0	0	0	7	0	0	0	0
57019	NP_064709.2	CIAPIN1	14	14	0	0	0	0	0	0	0	0	0	0	0	0	0	0	0	11	11	5	4	3	8	0	14	14	4	0	0	0	0
55246	NP_060716.2	CCDC25	10	9	0	0	0	0	0	0	0	0	0	0	0	0	0	0	0	10	8	7	0	0	0	0	6	9	7	0	0	0	0
23476	NP_490597.1	BRD4	26	23	0	0	0	0	0	0	0	0	0	0	0	0	0	0	0	10	8	26	9	7	18	17	19	13	23	0	0	0	0
5358	NP_001129497.1	PLS3	12	11	0	0	0	0	0	0	0	0	0	0	0	0	0	0	0	9	12	0	0	0	0	0	11	11	0	0	0	0	0
3936	NP_002289.2	LCP1	36	32	0	0	0	0	0	0	0	0	0	0	0	0	0	0	0	9	5	0	32	36	0	6	0	0	0	0	0	0	0
3703	NP_689926.1	STT3A	8	8	0	0	0	0	0	0	0	0	0	0	0	0	0	0	0	8	8	0	0	0	4	0	0	6	0	0	0	0	0
79009	NP_076950.1	DDX50	8	8	0	0	0	0	0	0	0	0	0	0	0	0	0	0	0	8	3	7	0	0	0	5	0	0	8	0	0	0	0
682	NP_940991.1	BSG	8	6	0	0	0	0	0	0	0	0	0	0	0	0	0	0	0	8	4	0	0	0	0	0	6	5	0	0	0	0	0
26272	NP_036308.1	FBXO4	7	0	0	0	0	0	0	0	0	0	0	0	0	0	0	0	0	7	0	0	0	0	0	0	0	0	0	0	0	0	0
118	NP_001110.2	ADD1	9	7	0	0	0	0	0	0	0	0	0	0	0	0	0	0	0	7	4	0	0	0	6	6	4	9	0	0	0	0	0
27340	NP_055318.2	UTP20	7	0	0	0	0	0	0	0	0	0	0	0	0	0	0	0	0	7	0	0	0	0	0	0	0	0	0	0	0	0	0
10951	NP_001120700.1	CBX1	13	10	0	0	0	0	0	0	0	0	0	0	0	0	0	0	0	7	10	10	0	0	6	4	0	0	13	0	0	0	0
5042	NP_112241.2	PABPC3	7	7	0	0	0	0	0	0	0	0	0	0	0	0	0	0	0	7	7	0	0	0	0	0	0	0	0	0	0	0	0
27101	NP_055227.1	CACYBP	10	9	0	0	0	0	0	0	0	0	0	0	0	0	0	0	0	7	7	0	0	0	0	0	10	9	0	0	3	0	0
57794	NP_757386.2	SUGP1	26	17	0	0	0	0	0	0	0	0	0	0	0	0	0	0	0	7	9	26	0	0	0	2	5	9	17	0	0	0	0
56904	NP_064530.1	SH3GLB2	9	8	0	0	0	0	0	0	0	0	0	0	0	0	0	0	0	7	9	0	0	0	8	7	0	0	0	0	0	0	0
51503	NP_057487.2	CWC15	12	12	0	0	0	0	0	0	0	0	0	0	0	0	0	0	0	6	3	12	0	0	0	0	7	4	12	0	0	0	0
94081	NP_073591.2	SFXN1	8	8	0	0	0	0	0	0	0	0	0	0	0	0	0	0	0	6	8	4	0	0	0	0	8	5	6	0	0	0	0
9513	NP_004851.2	FXR2	6	0	0	0	0	0	0	0	0	0	0	0	0	0	0	0	0	6	0	0	0	0	0	0	0	0	0	0	0	0	0
120	NP_001112.2	ADD3	13	10	0	0	0	0	0	0	0	0	0	0	0	0	0	0	0	6	4	0	0	0	10	13	0	7	0	0	0	0	0
440	NP_597680.2	ASNS	11	9	0	0	0	0	0	0	0	0	0	0	0	0	0	0	0	6	11	0	0	0	3	3	9	7	0	0	0	0	0
100290936	XP_003120803.1	LOC100290936	6	0	0	0	0	0	0	0	0	0	0	0	0	0	0	0	0	6	0	0	0	0	0	0	0	0	0	0	0	0	0
3065	NP_004955.2	HDAC1	19	18	0	0	0	0	0	0	0	0	0	0	0	0	0	0	0	6	6	15	19	18	0	6	0	0	16	0	0	0	0
114088	NP_443210.1	TRIM9	6	5	0	0	0	0	0	0	0	0	0	0	0	0	0	0	0	6	0	0	0	0	5	0	3	3	0	0	0	0	0
10923	NP_006704.3	SUB1	20	19	0	0	0	0	0	0	0	0	0	0	0	0	0	0	0	6	7	20	6	7	5	4	5	4	19	0	0	0	0
5500	NP_002700.1	PPP1CB	5	5	0	0	0	0	0	0	0	0	0	0	0	0	0	0	0	5	5	0	0	0	0	0	0	0	0	0	0	0	0
6817	NP_001046.2	SULT1A1	5	0	0	0	0	0	0	0	0	0	0	0	0	0	0	0	0	5	0	0	0	0	0	0	0	0	0	0	0	0	0
64062	NP_071401.3	RBM26	20	19	0	0	0	0	0	0	0	0	0	0	0	0	0	0	0	5	4	20	0	0	5	7	8	5	19	0	0	0	0
3890	NP_149034.2	KRT84	5	0	0	0	0	0	0	0	0	0	0	0	0	0	0	0	0	5	0	0	0	0	0	0	0	0	0	0	0	0	0
224	NP_000373.1	ALDH3A2	6	5	0	0	0	0	0	0	0	0	0	0	0	0	0	0	0	5	4	0	0	0	0	0	6	2	0	0	0	0	0
50809	NP_057371.2	HP1BP3	22	21	0	0	0	0	0	0	0	0	0	0	0	0	0	0	0	5	2	0	21	22	2	0	2	0	6	0	0	0	0
222229	NP_690852.1	LRWD1	25	23	0	0	0	0	0	0	0	0	0	0	0	0	0	0	0	5	5	23	13	12	6	5	2	3	25	0	0	0	0
9031	NP_115784.1	BAZ1B	67	62	0	0	0	0	0	0	0	0	0	0	0	0	0	0	0	5	5	67	61	57	16	12	4	4	62	40	28	25	23
6748	NP_006271.1	SSR4	5	5	0	0	0	0	0	0	0	0	0	0	0	0	0	0	0	5	5	0	0	0	3	3	0	0	0	0	0	0	0
54859	NP_001026873.2	C3orf75	5	5	0	0	0	0	0	0	0	0	0	0	0	0	0	0	0	5	5	0	0	4	5	0	5	3	0	0	0	0	0
5214	NP_002618.1	PFKP	11	11	0	0	0	0	0	0	0	0	0	0	0	0	0	0	0	5	7	5	0	0	0	3	11	11	6	0	0	0	0
57142	NP_722550.1	RTN4	19	18	0	0	0	0	0	0	0	0	0	0	0	0	0	0	0	5	8	0	0	0	8	10	8	8	4	16	16	18	19
84991	NP_116294.1	RBM17	12	11	0	0	0	0	0	0	0	0	0	0	0	0	0	0	0	4	5	11	7	5	0	4	4	5	12	0	0	0	0
10226	NP_005808.3	PLIN3	9	7	0	0	0	0	0	0	0	0	0	0	0	0	0	0	0	4	5	0	0	0	5	4	7	9	0	5	3	6	4
27295	NP_055291.2	PDLIM3	5	4	0	0	0	0	0	0	0	0	0	0	0	0	0	0	0	4	5	0	0	0	0	0	0	3	0	0	0	0	0
58497	NP_067045.1	PRUNE	8	6	0	0	0	0	0	0	0	0	0	0	0	0	0	0	0	4	3	0	0	0	8	5	6	4	0	0	0	0	0
7936	NP_002895.3	RDBP	17	17	0	0	0	0	0	0	0	0	0	0	0	0	0	0	0	4	0	17	7	7	9	6	9	10	17	0	0	0	0
64710	NP_073568.2	NUCKS1	16	15	0	0	0	0	0	0	0	0	0	0	0	0	0	0	0	4	6	15	0	0	0	0	5	4	16	0	0	0	0
29	NP_001153218.1	ABR	4	0	0	0	0	0	0	0	0	0	0	0	0	0	0	0	0	4	0	0	0	0	0	0	0	0	0	0	0	0	0
8880	NP_003893.2	FUBP1	11	9	0	0	0	0	0	0	0	0	0	0	0	0	0	0	0	4	6	9	0	0	0	0	6	8	11	0	0	0	0
1650	NP_005207.2	DDOST	5	4	0	0	0	0	0	0	0	0	0	0	0	0	0	0	0	4	3	0	0	0	3	0	0	5	0	0	0	0	0
10061	NP_005683.2	ABCF2	6	4	0	0	0	0	0	0	0	0	0	0	0	0	0	0	0	4	3	0	4	0	6	3	0	0	2	0	0	0	0
29927	NP_037468.1	SEC61A1	6	5	0	0	0	0	0	0	0	0	0	0	0	0	0	0	0	4	4	5	0	0	0	0	0	0	6	0	0	0	0
84823	NP_116126.2	LMNB2	4	3	0	0	0	0	0	0	0	0	0	0	0	0	0	0	0	4	3	0	0	0	0	0	0	0	0	0	0	0	0
10910	NP_001124384.1	SUGT1	5	4	0	0	0	0	0	0	0	0	0	0	0	0	0	0	0	4	5	0	0	0	4	2	0	4	3	0	0	0	0
81	NP_004915.2	ACTN4	24	22	0	0	0	0	0	0	0	0	0	0	0	0	0	0	0	4	9	0	0	0	11	8	20	22	0	24	0	0	0
57187	NP_001075019.1	THOC2	16	15	0	0	0	0	0	0	0	0	0	0	0	0	0	0	0	4	5	8	13	16	15	7	0	5	6	3	0	3	0
5714	NP_002803.2	PSMD8	4	4	0	0	0	0	0	0	0	0	0	0	0	0	0	0	0	4	4	0	0	0	3	0	0	0	0	0	0	0	0
5469	NP_004765.2	MED1	8	5	0	0	0	0	0	0	0	0	0	0	0	0	0	0	0	4	5	4	4	2	0	0	0	0	8	0	0	0	0
79817	NP_079037.3	MOB3B	5	4	0	0	0	0	0	0	0	0	0	0	0	0	0	0	0	4	4	0	0	0	5	0	0	0	0	0	0	0	0
10844	NP_006650.1	TUBGCP2	4	0	0	0	0	0	0	0	0	0	0	0	0	0	0	0	0	4	0	0	0	0	0	0	0	0	0	0	0	0	0
54951	NP_060315.1	COMMD8	4	0	0	0	0	0	0	0	0	0	0	0	0	0	0	0	0	4	0	0	0	0	0	0	0	0	0	0	0	0	0
23309	NP_056075.1	SIN3B	33	31	0	0	0	0	0	0	0	0	0	0	0	0	0	0	0	4	6	31	0	0	11	10	0	0	33	0	0	0	0
4144	NP_005902.1	MAT2A	4	4	0	0	0	0	0	0	0	0	0	0	0	0	0	0	0	4	4	0	0	0	3	3	0	0	3	0	0	0	0
115098	NP_612451.1	CCDC124	4	4	0	0	0	0	0	0	0	0	0	0	0	0	0	0	0	4	0	0	0	0	4	0	4	2	0	0	0	0	0
9112	NP_004680.2	MTA1	23	21	0	0	0	0	0	0	0	0	0	0	0	0	0	0	0	4	6	21	0	0	5	5	3	9	23	0	0	0	0
8451	NP_003580.1	CUL4A	4	4	0	0	0	0	0	0	0	0	0	0	0	0	0	0	0	4	4	0	0	0	0	0	0	0	0	0	0	0	0
1017	NP_439892.2	CDK2	5	4	0	0	0	0	0	0	0	0	0	0	0	0	0	0	0	4	5	0	0	0	0	0	0	0	0	0	0	0	0
5859	NP_005042.1	QARS	10	8	0	0	0	0	0	0	0	0	0	0	0	0	0	0	0	4	0	0	3	2	2	0	4	0	0	0	6	10	8
100508181	XP_003120348.1	LOC100508181	4	4	0	0	0	0	0	0	0	0	0	0	0	0	0	0	0	4	4	0	0	0	0	0	0	0	0	0	0	0	0
57456	NP_065747.1	KIAA1143	8	5	0	0	0	0	0	0	0	0	0	0	0	0	0	0	0	4	3	5	0	0	0	0	0	0	8	0	0	0	0
7414	NP_003364.1	VCL	6	6	0	0	0	0	0	0	0	0	0	0	0	0	0	0	0	4	2	0	0	0	0	0	6	6	0	0	0	0	0
382	NP_001654.1	ARF6	4	0	0	0	0	0	0	0	0	0	0	0	0	0	0	0	0	4	0	0	0	0	0	0	0	0	0	0	0	0	0
10424	NP_006311.2	PGRMC2	12	12	0	0	0	0	0	0	0	0	0	0	0	0	0	0	0	4	4	3	5	4	5	6	7	7	4	12	12	9	10
10428	NP_006315.1	CFDP1	13	11	0	0	0	0	0	0	0	0	0	0	0	0	0	0	0	3	3	13	0	0	0	7	8	7	11	0	0	0	0
10471	NP_001172110.1	PFDN6	4	4	0	0	0	0	0	0	0	0	0	0	0	0	0	0	0	3	4	0	0	0	0	0	0	0	4	0	0	0	0
81627	NP_112196.3	TRMT1L	3	0	0	0	0	0	0	0	0	0	0	0	0	0	0	0	0	3	0	0	0	0	0	0	0	0	0	0	0	0	0
10111	NP_005723.2	RAD50	3	0	0	0	0	0	0	0	0	0	0	0	0	0	0	0	0	3	0	0	0	0	0	0	0	0	0	0	0	0	0
285855	NP_940888.2	RPL7L1	3	0	0	0	0	0	0	0	0	0	0	0	0	0	0	0	0	3	0	0	0	0	0	0	0	0	0	0	0	0	0
4926	NP_006176.2	NUMA1	62	60	0	0	0	0	0	0	0	0	0	0	0	0	0	0	0	3	2	13	60	62	0	0	0	0	11	8	4	8	9
26136	NP_690042.1	TES	3	3	0	0	0	0	0	0	0	0	0	0	0	0	0	0	0	3	2	0	0	0	0	0	3	0	0	0	0	0	0
128866	NP_789782.1	CHMP4B	4	3	0	0	0	0	0	0	0	0	0	0	0	0	0	0	0	3	4	0	0	0	0	0	0	3	0	0	0	0	0
523	NP_001681.2	ATP6V1A	5	5	0	0	0	0	0	0	0	0	0	0	0	0	0	0	0	3	0	0	2	0	4	5	5	5	0	0	0	0	0
121053	NP_689531.2	C12orf45	8	6	0	0	0	0	0	0	0	0	0	0	0	0	0	0	0	3	0	8	0	0	0	0	0	0	6	0	0	0	0
6235	NP_001023.1	RPS29	3	0	0	0	0	0	0	0	0	0	0	0	0	0	0	0	0	3	0	0	0	0	0	0	0	0	0	0	0	0	0
55671	NP_115949.3	SMEK1	30	24	0	0	0	0	0	0	0	0	0	0	0	0	0	0	0	3	4	24	0	0	8	7	5	12	30	0	0	0	0
5162	NP_000916.2	PDHB	6	3	0	0	0	0	0	0	0	0	0	0	0	0	0	0	0	3	0	0	0	0	0	0	3	6	0	0	0	0	0
100510333	XP_003120931.1	LOC100510333	4	3	0	0	0	0	0	0	0	0	0	0	0	0	0	0	0	3	0	4	0	0	0	0	0	0	0	0	0	0	0
54496	NP_001171753.1	PRMT7	3	0	0	0	0	0	0	0	0	0	0	0	0	0	0	0	0	3	0	0	0	0	0	0	0	0	0	0	0	0	0
10015	NP_037506.2	PDCD6IP	5	3	0	0	0	0	0	0	0	0	0	0	0	0	0	0	0	3	5	0	0	0	0	0	3	3	0	0	0	0	0
80011	NP_079222.1	FAM192A	3	0	0	0	0	0	0	0	0	0	0	0	0	0	0	0	0	3	0	0	0	0	0	0	0	0	0	0	0	0	0
79837	NP_079055.3	PIP4K2C	4	3	0	0	0	0	0	0	0	0	0	0	0	0	0	0	0	3	0	0	0	0	0	0	0	0	4	0	0	0	0
8813	NP_003850.1	DPM1	3	0	0	0	0	0	0	0	0	0	0	0	0	0	0	0	0	3	0	0	0	0	0	0	0	0	0	0	0	0	0
114823	NP_443157.1	LENG8	19	15	0	0	0	0	0	0	0	0	0	0	0	0	0	0	0	3	4	15	0	0	6	3	0	0	19	0	0	0	0
494115	NP_062556.2	RBMXL1	4	4	0	0	0	0	0	0	0	0	0	0	0	0	0	0	0	3	0	0	0	0	4	4	0	0	0	0	0	0	0
140838	NP_689880.1	NANP	6	3	0	0	0	0	0	0	0	0	0	0	0	0	0	0	0	3	6	0	0	0	3	0	0	0	0	0	0	0	0
10397	NP_001128714.1	NDRG1	3	0	0	0	0	0	0	0	0	0	0	0	0	0	0	0	0	3	0	0	0	0	0	0	0	0	0	0	0	0	0
5216	NP_005013.1	PFN1	4	4	0	0	0	0	0	0	0	0	0	0	0	0	0	0	0	3	4	0	3	0	0	0	0	0	4	0	0	0	0
9040	NP_003960.1	UBE2M	5	3	0	0	0	0	0	0	0	0	0	0	0	0	0	0	0	3	5	3	0	0	0	0	0	0	2	0	0	0	0
23404	NP_055100.2	EXOSC2	3	3	0	0	0	0	0	0	0	0	0	0	0	0	0	0	0	3	0	0	0	0	0	3	0	0	0	0	0	0	0
23344	NP_056107.1	ESYT1	32	28	0	0	0	0	0	0	0	0	0	0	0	0	0	0	0	3	0	0	8	10	6	3	2	0	0	32	28	21	19
8565	NP_003671.1	YARS	9	7	0	0	0	0	0	0	0	0	0	0	0	0	0	0	0	2	3	0	0	0	0	4	9	7	0	0	0	0	0
5604	NP_002746.1	MAP2K1	2	0	0	0	0	0	0	0	0	0	0	0	0	0	0	0	0	2	0	0	0	0	0	0	0	0	0	0	0	0	0
2956	NP_000170.1	MSH6	22	15	0	0	0	0	0	0	0	0	0	0	0	0	0	0	0	2	0	15	0	0	5	4	4	0	22	0	0	0	0
8812	NP_001092872.1	CCNK	7	6	0	0	0	0	0	0	0	0	0	0	0	0	0	0	0	2	0	6	2	0	0	0	3	0	7	0	0	0	0
27236	NP_001020764.1	ARFIP1	2	2	0	0	0	0	0	0	0	0	0	0	0	0	0	0	0	2	0	0	0	0	2	0	0	0	0	0	0	0	0
11325	NP_031398.2	DDX42	33	24	0	0	0	0	0	0	0	0	0	0	0	0	0	0	0	2	4	24	6	3	4	0	3	4	33	0	0	0	0
6829	NP_001104490.1	SUPT5H	4	2	0	0	0	0	0	0	0	0	0	0	0	0	0	0	0	2	0	4	0	0	0	0	0	0	0	0	0	0	0
29128	NP_037414.3	UHRF1	2	0	0	0	0	0	0	0	0	0	0	0	0	0	0	0	0	2	0	0	0	0	0	0	0	0	0	0	0	0	0
84717	NP_116020.1	HDGFRP2	23	21	0	0	0	0	0	0	0	0	0	0	0	0	0	0	0	2	3	23	5	3	4	4	8	7	21	0	0	0	0
283489	NP_001157616.1	CHAMP1	12	8	0	0	0	0	0	0	0	0	0	0	0	0	0	0	0	2	2	8	4	5	8	8	4	4	12	0	0	0	0
10147	NP_055699.2	SUGP2	10	10	0	0	0	0	0	0	0	0	0	0	0	0	0	0	0	2	0	10	4	5	5	3	0	0	10	0	0	0	0
9765	NP_055548.3	ZFYVE16	8	4	0	0	0	0	0	0	0	0	0	0	0	0	0	0	0	2	0	0	4	0	8	4	0	4	0	0	0	0	0
55291	NP_060782.2	PPP6R3	8	5	0	0	0	0	0	0	0	0	0	0	0	0	0	0	0	2	0	0	0	0	8	5	0	4	0	0	0	0	0
10767	NP_001138630.1	HBS1L	4	2	0	0	0	0	0	0	0	0	0	0	0	0	0	0	0	2	0	0	0	0	0	4	0	0	0	0	0	0	0
4140	NP_001122390.1	MARK3	2	0	0	0	0	0	0	0	0	0	0	0	0	0	0	0	0	2	0	0	0	0	0	0	0	0	0	0	0	0	0
4705	NP_004535.1	NDUFA10	2	0	0	0	0	0	0	0	0	0	0	0	0	0	0	0	0	2	0	0	0	0	0	0	0	0	0	0	0	0	0
5558	NP_000938.2	PRIM2	4	3	0	0	0	0	0	0	0	0	0	0	0	0	0	0	0	2	0	4	0	0	0	0	0	0	3	0	0	0	0
58477	NP_067026.3	SRPRB	4	2	0	0	0	0	0	0	0	0	0	0	0	0	0	0	0	2	0	0	0	0	0	0	4	2	0	0	0	0	0
641371	NP_001032238.1	ACOT1	18	16	0	0	0	0	0	0	0	0	0	0	0	0	0	0	0	0	11	0	0	0	5	4	16	18	4	0	0	0	0
5962	NP_002897.1	RDX	7	6	0	0	0	0	0	0	0	0	0	0	0	0	0	0	0	0	7	0	0	0	0	6	0	0	0	0	0	0	0
5223	NP_002620.1	PGAM1	7	7	0	0	0	0	0	0	0	0	0	0	0	0	0	0	0	0	7	0	0	0	4	0	0	0	0	7	4	3	0
29766	NP_055362.1	TMOD3	16	13	0	0	0	0	0	0	0	0	0	0	0	0	0	0	0	0	6	0	0	0	0	0	13	16	0	0	0	0	0
1400	NP_001304.1	CRMP1	6	6	0	0	0	0	0	0	0	0	0	0	0	0	0	0	0	0	6	0	0	0	0	0	0	6	0	0	0	0	0
55506	NP_061119.1	H2AFY2	6	0	0	0	0	0	0	0	0	0	0	0	0	0	0	0	0	0	6	0	0	0	0	0	0	0	0	0	0	0	0
6455	NP_003016.1	SH3GL1	7	6	0	0	0	0	0	0	0	0	0	0	0	0	0	0	0	0	5	0	0	0	4	5	7	6	0	0	0	0	0
2975	NP_001511.2	GTF3C1	5	5	0	0	0	0	0	0	0	0	0	0	0	0	0	0	0	0	5	0	0	0	0	0	0	0	5	0	0	0	0
23294	NP_056060.2	ANKS1A	5	4	0	0	0	0	0	0	0	0	0	0	0	0	0	0	0	0	4	0	0	0	5	4	0	0	0	0	0	0	0
9329	NP_036336.2	GTF3C4	5	5	0	0	0	0	0	0	0	0	0	0	0	0	0	0	0	0	4	5	3	0	0	0	0	0	5	0	0	0	0
2903	NP_001127879.1	GRIN2A	4	0	0	0	0	0	0	0	0	0	0	0	0	0	0	0	0	0	4	0	0	0	0	0	0	0	0	0	0	0	0
1207	NP_001284.1	CLNS1A	4	0	0	0	0	0	0	0	0	0	0	0	0	0	0	0	0	0	4	0	0	0	0	0	0	0	0	0	0	0	0
114882	NP_065892.1	OSBPL8	4	0	0	0	0	0	0	0	0	0	0	0	0	0	0	0	0	0	4	0	0	0	0	0	0	0	0	0	0	0	0
10944	NP_055082.1	C11orf58	14	13	0	0	0	0	0	0	0	0	0	0	0	0	0	0	0	0	4	14	0	2	3	0	5	4	13	0	0	0	0
6727	NP_003125.3	SRP14	4	4	0	0	0	0	0	0	0	0	0	0	0	0	0	0	0	0	4	0	0	0	0	0	4	4	0	0	0	0	0
9733	NP_055521.1	SART3	18	15	0	0	0	0	0	0	0	0	0	0	0	0	0	0	0	0	4	15	8	5	0	2	4	5	18	0	0	0	0
80335	NP_079498.2	WDR82	14	12	0	0	0	0	0	0	0	0	0	0	0	0	0	0	0	0	4	12	7	7	8	6	3	4	14	0	0	0	0
5062	NP_002568.2	PAK2	4	4	0	0	0	0	0	0	0	0	0	0	0	0	0	0	0	0	4	0	0	4	0	0	0	0	0	0	0	0	0
65117	NP_075388.2	RSRC2	3	0	0	0	0	0	0	0	0	0	0	0	0	0	0	0	0	0	3	0	0	0	0	0	0	0	0	0	0	0	0
987	NP_006717.2	LRBA	5	3	0	0	0	0	0	0	0	0	0	0	0	0	0	0	0	0	3	0	0	3	5	0	0	0	0	0	0	0	0
85477	NP_001106177.1	SCIN	11	7	0	0	0	0	0	0	0	0	0	0	0	0	0	0	0	0	3	0	0	0	3	4	7	11	0	0	0	0	0
10970	NP_006816.2	CKAP4	3	2	0	0	0	0	0	0	0	0	0	0	0	0	0	0	0	0	3	0	0	0	0	2	0	0	0	2	0	0	0
9688	NP_055484.3	NUP93	3	0	0	0	0	0	0	0	0	0	0	0	0	0	0	0	0	0	3	0	0	0	0	0	0	0	0	0	0	0	0
64151	NP_071741.2	NCAPG	5	4	0	0	0	0	0	0	0	0	0	0	0	0	0	0	0	0	3	0	0	0	4	5	3	3	2	0	0	0	0
7443	NP_003375.1	VRK1	3	0	0	0	0	0	0	0	0	0	0	0	0	0	0	0	0	0	3	0	0	0	0	0	0	0	0	0	0	0	0
84059	NP_115495.3	GPR98	3	0	0	0	0	0	0	0	0	0	0	0	0	0	0	0	0	0	3	0	0	0	0	0	0	0	0	0	0	0	0
1431	NP_004068.2	CS	3	0	0	0	0	0	0	0	0	0	0	0	0	0	0	0	0	0	3	0	0	0	0	0	0	0	0	0	0	0	0
1025	NP_001252.1	CDK9	10	10	0	0	0	0	0	0	0	0	0	0	0	0	0	0	0	0	3	10	0	3	0	0	0	0	10	0	0	0	0
51144	NP_057226.1	HSD17B12	3	0	0	0	0	0	0	0	0	0	0	0	0	0	0	0	0	0	3	0	0	0	0	0	0	0	0	0	0	0	0
4686	NP_002477.1	NCBP1	3	0	0	0	0	0	0	0	0	0	0	0	0	0	0	0	0	0	3	0	0	0	0	0	0	0	0	0	0	0	0
8175	NP_009096.2	SF3A2	6	6	0	0	0	0	0	0	0	0	0	0	0	0	0	0	0	0	3	0	5	0	2	0	4	5	6	6	5	4	0
9656	NP_055456.2	MDC1	25	23	0	0	0	0	0	0	0	0	0	0	0	0	0	0	0	0	3	12	23	23	14	14	6	4	25	0	2	3	0
7184	NP_003290.1	HSP90B1	18	16	0	0	0	0	0	0	0	0	0	0	0	0	0	0	0	0	3	0	0	4	8	6	16	18	3	0	0	0	0
10915	NP_006697.2	TCERG1	36	29	0	0	0	0	0	0	0	0	0	0	0	0	0	0	0	0	3	29	0	0	0	8	5	7	36	0	0	4	5
8520	NP_003633.1	HAT1	16	15	0	0	0	0	0	0	0	0	0	0	0	0	0	0	0	0	3	15	0	0	0	0	0	0	16	0	0	0	0
100132738	XP_002345551.2	LOC100132738	3	0	0	0	0	0	0	0	0	0	0	0	0	0	0	0	0	0	3	0	0	0	0	0	0	0	0	0	0	0	0
374354	NP_940916.2	NHLRC2	3	0	0	0	0	0	0	0	0	0	0	0	0	0	0	0	0	0	3	0	0	0	0	0	0	0	0	0	0	0	0
10298	NP_005875.1	PAK4	3	0	0	0	0	0	0	0	0	0	0	0	0	0	0	0	0	0	3	0	0	0	0	0	0	0	0	0	0	0	0
5834	NP_002853.2	PYGB	3	2	0	0	0	0	0	0	0	0	0	0	0	0	0	0	0	0	2	0	0	0	0	0	0	3	0	0	0	0	0
10482	NP_006353.2	NXF1	2	0	0	0	0	0	0	0	0	0	0	0	0	0	0	0	0	0	2	0	0	0	0	0	0	0	0	0	0	0	0
51154	NP_057267.2	MRTO4	2	0	0	0	0	0	0	0	0	0	0	0	0	0	0	0	0	0	2	0	0	0	0	0	0	0	0	0	0	0	0
5770	NP_002818.1	PTPN1	3	2	0	0	0	0	0	0	0	0	0	0	0	0	0	0	0	0	2	0	0	0	0	2	3	0	0	0	0	0	0
8776	NP_003819.1	MTMR1	2	0	0	0	0	0	0	0	0	0	0	0	0	0	0	0	0	0	2	0	0	0	0	0	0	0	0	0	0	0	0
22913	NP_031393.2	RALY	2	0	0	0	0	0	0	0	0	0	0	0	0	0	0	0	0	0	2	0	0	0	0	0	0	0	0	0	0	0	0
56252	NP_062535.2	YLPM1	9	8	0	0	0	0	0	0	0	0	0	0	0	0	0	0	0	0	2	8	0	4	5	0	4	7	9	0	0	0	2
54439	NP_061862.1	RBM27	32	27	0	0	0	0	0	0	0	0	0	0	0	0	0	0	0	0	2	27	9	5	0	4	3	4	32	0	0	0	0
7879	NP_004628.4	RAB7A	2	0	0	0	0	0	0	0	0	0	0	0	0	0	0	0	0	0	2	0	0	0	0	0	0	0	0	0	0	0	0
11260	NP_009166.2	XPOT	2	0	0	0	0	0	0	0	0	0	0	0	0	0	0	0	0	0	2	0	0	0	0	0	0	0	0	0	0	0	0
50814	NP_001123237.1	NSDHL	2	0	0	0	0	0	0	0	0	0	0	0	0	0	0	0	0	0	2	0	0	0	0	0	0	0	0	0	0	0	0
56949	NP_064581.2	XAB2	22	19	0	0	0	0	0	0	0	0	0	0	0	0	0	0	0	0	2	19	0	0	5	0	0	0	22	0	0	0	0
280717	NP_851335.1	ALB	928	845	0	0	0	0	0	0	0	0	0	0	0	0	0	0	0	0	0	845	10	6	0	0	0	0	928	0	0	0	0
8344	NP_003514.2	HIST1H2BE	86	69	0	0	0	0	0	0	0	0	0	0	0	0	0	0	0	0	0	86	55	63	0	0	0	0	69	0	0	0	0
11190	NP_009117.2	CEP250	46	0	0	0	0	0	0	0	0	0	0	0	0	0	0	0	0	0	0	46	0	0	0	0	0	0	0	0	0	0	0
2962	NP_002087.2	GTF2F1	28	27	0	0	0	0	0	0	0	0	0	0	0	0	0	0	0	0	0	27	0	0	4	5	0	0	28	0	0	0	0
23394	NP_056154.1	ADNP	24	21	0	0	0	0	0	0	0	0	0	0	0	0	0	0	0	0	0	24	5	10	11	9	0	0	21	0	0	0	0
9092	NP_005137.1	SART1	23	20	0	0	0	0	0	0	0	0	0	0	0	0	0	0	0	0	0	23	16	20	6	7	5	2	17	2	4	4	6
84656	NP_115958.2	GLYR1	21	20	0	0	0	0	0	0	0	0	0	0	0	0	0	0	0	0	0	21	2	0	3	0	0	0	20	0	0	0	0
7100	NP_003259.2	TLR5	23	21	0	0	0	0	0	0	0	0	0	0	0	0	0	0	0	0	0	21	0	0	0	0	0	0	23	0	0	0	0
29889	NP_037417.1	GNL2	19	18	0	0	0	0	0	0	0	0	0	0	0	0	0	0	0	0	0	19	3	0	0	3	0	0	18	0	0	0	0
22827	NP_001129505.1	PUF60	22	21	0	0	0	0	0	0	0	0	0	0	0	0	0	0	0	0	0	18	21	18	13	12	10	7	22	5	9	4	7
26038	NP_056372.1	CHD5	18	0	0	0	0	0	0	0	0	0	0	0	0	0	0	0	0	0	0	18	0	0	0	0	0	0	0	0	0	0	0
112939	NP_443108.1	NACC1	20	17	0	0	0	0	0	0	0	0	0	0	0	0	0	0	0	0	0	17	0	0	0	0	0	0	20	0	0	0	0
144455	NP_976328.2	E2F7	17	12	0	0	0	0	0	0	0	0	0	0	0	0	0	0	0	0	0	17	0	0	0	0	0	0	12	0	0	0	0
8161	NP_004636.1	COIL	16	16	0	0	0	0	0	0	0	0	0	0	0	0	0	0	0	0	0	16	0	0	0	0	0	0	16	0	0	0	0
5394	NP_002676.1	EXOSC10	16	11	0	0	0	0	0	0	0	0	0	0	0	0	0	0	0	0	0	16	0	0	2	0	0	0	11	0	2	0	0
25957	NP_116259.2	PNISR	15	12	0	0	0	0	0	0	0	0	0	0	0	0	0	0	0	0	0	15	7	5	0	0	0	0	12	0	0	0	0
54517	NP_061915.2	PUS7	18	15	0	0	0	0	0	0	0	0	0	0	0	0	0	0	0	0	0	15	0	0	0	0	0	0	18	0	0	0	0
4236	NP_005917.2	MFAP1	15	14	0	0	0	0	0	0	0	0	0	0	0	0	0	0	0	0	0	15	0	0	0	0	4	0	14	0	0	0	0
10523	NP_006378.3	CHERP	17	15	0	0	0	0	0	0	0	0	0	0	0	0	0	0	0	0	0	15	13	9	5	4	0	0	17	0	0	0	0
10620	NP_006456.1	ARID3B	22	15	0	0	0	0	0	0	0	0	0	0	0	0	0	0	0	0	0	15	0	0	0	3	4	5	22	0	0	0	0
5989	NP_002909.4	RFX1	14	11	0	0	0	0	0	0	0	0	0	0	0	0	0	0	0	0	0	14	0	0	0	0	0	0	11	0	0	0	0
2961	NP_002086.1	GTF2E2	15	14	0	0	0	0	0	0	0	0	0	0	0	0	0	0	0	0	0	14	0	3	0	0	2	0	15	0	0	0	0
55226	NP_078938.2	NAT10	20	19	0	0	0	0	0	0	0	0	0	0	0	0	0	0	0	0	0	14	14	10	3	0	0	0	15	20	19	14	7
9129	NP_004689.1	PRPF3	14	13	0	0	0	0	0	0	0	0	0	0	0	0	0	0	0	0	0	14	6	7	6	6	0	2	13	0	0	0	0
148423	NP_932343.1	C1orf52	16	14	0	0	0	0	0	0	0	0	0	0	0	0	0	0	0	0	0	14	0	0	0	0	3	5	16	0	0	0	0
9219	NP_004730.2	MTA2	18	18	0	0	0	0	0	0	0	0	0	0	0	0	0	0	0	0	0	13	18	18	5	7	0	0	14	0	2	0	0
9877	NP_055642.3	ZC3H11A	13	12	0	0	0	0	0	0	0	0	0	0	0	0	0	0	0	0	0	13	0	0	0	6	4	5	12	0	0	6	0
84271	NP_115687.2	POLDIP3	16	13	0	0	0	0	0	0	0	0	0	0	0	0	0	0	0	0	0	13	0	0	0	0	0	0	16	0	0	0	0
51808	NP_115553.2	PHAX	12	10	0	0	0	0	0	0	0	0	0	0	0	0	0	0	0	0	0	12	0	0	0	0	0	0	10	0	0	0	0
1457	NP_808227.1	CSNK2A1	12	10	0	0	0	0	0	0	0	0	0	0	0	0	0	0	0	0	0	12	6	9	0	0	0	0	10	0	2	0	2
1460	NP_001311.3	CSNK2B	11	10	0	0	0	0	0	0	0	0	0	0	0	0	0	0	0	0	0	11	4	0	0	0	0	3	10	0	0	0	0
546	NP_612114.1	ATRX	13	11	0	0	0	0	0	0	0	0	0	0	0	0	0	0	0	0	0	11	0	2	4	0	0	0	13	0	0	0	0
904	NP_001231.2	CCNT1	15	11	0	0	0	0	0	0	0	0	0	0	0	0	0	0	0	0	0	11	0	0	0	0	0	0	15	0	0	0	0
221504	NP_689948.1	ZBTB9	13	11	0	0	0	0	0	0	0	0	0	0	0	0	0	0	0	0	0	11	0	0	0	0	0	0	13	0	0	0	0
6594	NP_620604.2	SMARCA1	12	11	0	0	0	0	0	0	0	0	0	0	0	0	0	0	0	0	0	11	0	0	0	0	0	0	12	6	0	0	0
23481	NP_055118.1	PES1	12	11	0	0	0	0	0	0	0	0	0	0	0	0	0	0	0	0	0	11	9	5	0	0	0	0	12	4	2	3	4
57459	NP_065750.1	GATAD2B	17	15	0	0	0	0	0	0	0	0	0	0	0	0	0	0	0	0	0	10	15	17	0	0	0	0	9	0	0	0	0
51729	NP_057396.1	WBP11	13	10	0	0	0	0	0	0	0	0	0	0	0	0	0	0	0	0	0	10	0	0	0	0	0	0	13	0	0	0	0
51780	NP_057688.2	KDM3B	16	10	0	0	0	0	0	0	0	0	0	0	0	0	0	0	0	0	0	10	8	3	9	8	3	0	16	0	0	0	0
10762	NP_705931.1	NUP50	10	8	0	0	0	0	0	0	0	0	0	0	0	0	0	0	0	0	0	10	4	7	8	7	6	4	8	0	0	0	0
53615	NP_003917.1	MBD3	10	9	0	0	0	0	0	0	0	0	0	0	0	0	0	0	0	0	0	10	0	0	4	4	3	4	9	0	0	0	0
51575	NP_057733.2	ESF1	11	10	0	0	0	0	0	0	0	0	0	0	0	0	0	0	0	0	0	10	0	0	0	0	0	0	11	0	0	0	0
2963	NP_004119.1	GTF2F2	10	10	0	0	0	0	0	0	0	0	0	0	0	0	0	0	0	0	0	10	0	0	0	0	0	0	10	0	0	0	0
3070	NP_060533.2	HELLS	12	10	0	0	0	0	0	0	0	0	0	0	0	0	0	0	0	0	0	10	0	0	0	0	0	0	12	0	0	0	0
4774	NP_001138983.1	NFIA	9	6	0	0	0	0	0	0	0	0	0	0	0	0	0	0	0	0	0	9	0	0	0	0	0	0	6	0	0	0	0
11177	NP_038476.2	BAZ1A	9	9	0	0	0	0	0	0	0	0	0	0	0	0	0	0	0	0	0	9	0	3	0	0	0	0	9	0	0	0	0
23063	NP_055860.1	WAPAL	10	8	0	0	0	0	0	0	0	0	0	0	0	0	0	0	0	0	0	8	0	0	7	8	0	3	10	0	0	0	0
9406	NP_005446.2	ZRANB2	8	8	0	0	0	0	0	0	0	0	0	0	0	0	0	0	0	0	0	8	0	0	0	0	0	0	8	0	0	0	0
155435	NP_444271.2	RBM33	8	8	0	0	0	0	0	0	0	0	0	0	0	0	0	0	0	0	0	8	2	0	0	0	0	0	8	0	0	0	0
24137	NP_036442.3	KIF4A	13	8	0	0	0	0	0	0	0	0	0	0	0	0	0	0	0	0	0	8	6	8	0	0	0	0	13	0	0	0	0
5496	NP_817092.1	PPM1G	10	8	0	0	0	0	0	0	0	0	0	0	0	0	0	0	0	0	0	8	0	0	0	0	0	0	10	0	0	0	0
6924	NP_003189.2	TCEB3	8	8	0	0	0	0	0	0	0	0	0	0	0	0	0	0	0	0	0	8	2	0	0	0	0	0	8	0	0	0	0
81608	NP_001128409.1	FIP1L1	13	10	0	0	0	0	0	0	0	0	0	0	0	0	0	0	0	0	0	8	9	13	7	2	0	4	10	0	0	0	0
153527	NP_653324.1	ZMAT2	8	0	0	0	0	0	0	0	0	0	0	0	0	0	0	0	0	0	0	8	0	0	0	0	0	0	0	0	0	0	0
4436	NP_000242.1	MSH2	8	6	0	0	0	0	0	0	0	0	0	0	0	0	0	0	0	0	0	8	0	0	0	0	0	0	6	0	0	0	0
23528	NP_036614.1	ZNF281	8	6	0	0	0	0	0	0	0	0	0	0	0	0	0	0	0	0	0	8	0	0	0	0	0	0	6	0	0	0	0
1662	NP_004389.2	DDX10	9	8	0	0	0	0	0	0	0	0	0	0	0	0	0	0	0	0	0	8	2	2	0	0	0	0	9	0	0	6	4
10940	NP_055844.2	POP1	7	6	0	0	0	0	0	0	0	0	0	0	0	0	0	0	0	0	0	7	0	4	0	0	0	0	6	0	0	0	0
5546	NP_005964.3	PRCC	7	4	0	0	0	0	0	0	0	0	0	0	0	0	0	0	0	0	0	7	0	2	0	0	0	0	4	0	0	0	0
6100	NP_976033.1	RP9	7	6	0	0	0	0	0	0	0	0	0	0	0	0	0	0	0	0	0	7	0	0	0	0	0	0	6	0	0	0	0
79577	NP_078805.3	CDC73	7	5	0	0	0	0	0	0	0	0	0	0	0	0	0	0	0	0	0	7	0	0	0	0	0	0	5	0	0	0	0
27238	NP_056513.2	GPKOW	7	6	0	0	0	0	0	0	0	0	0	0	0	0	0	0	0	0	0	7	0	0	0	0	0	0	6	0	0	0	0
2483	NP_004468.1	FRG1	7	7	0	0	0	0	0	0	0	0	0	0	0	0	0	0	0	0	0	7	0	0	0	0	0	0	7	0	0	0	0
84450	NP_115810.2	ZNF512	8	7	0	0	0	0	0	0	0	0	0	0	0	0	0	0	0	0	0	7	0	0	0	0	0	0	8	0	0	0	0
85313	NP_624311.1	PPIL4	9	7	0	0	0	0	0	0	0	0	0	0	0	0	0	0	0	0	0	7	0	0	0	0	0	2	9	0	0	0	0
84950	NP_116253.2	PRPF38A	6	6	0	0	0	0	0	0	0	0	0	0	0	0	0	0	0	0	0	6	0	0	0	0	0	0	6	0	0	0	0
5930	NP_008841.2	RBBP6	8	6	0	0	0	0	0	0	0	0	0	0	0	0	0	0	0	0	0	6	0	0	0	0	0	0	8	0	0	0	0
26054	NP_056386.2	SENP6	6	5	0	0	0	0	0	0	0	0	0	0	0	0	0	0	0	0	0	6	0	0	0	0	0	0	5	0	0	0	0
7248	NP_001155898.1	TSC1	6	0	0	0	0	0	0	0	0	0	0	0	0	0	0	0	0	0	0	6	0	0	0	0	0	0	0	0	0	0	0
3550	NP_006074.2	IK	6	6	0	0	0	0	0	0	0	0	0	0	0	0	0	0	0	0	0	6	0	0	0	0	0	0	6	0	0	0	0
3068	NP_001119522.1	HDGF	9	6	0	0	0	0	0	0	0	0	0	0	0	0	0	0	0	0	0	6	0	0	0	0	0	0	9	0	0	0	0
79869	NP_001129512.1	CPSF7	6	5	0	0	0	0	0	0	0	0	0	0	0	0	0	0	0	0	0	6	0	0	0	2	2	0	5	0	0	0	0
10285	NP_005862.1	SMNDC1	6	4	0	0	0	0	0	0	0	0	0	0	0	0	0	0	0	0	0	6	0	0	0	0	0	0	4	0	0	0	0
55280	NP_060764.3	CWF19L1	6	6	0	0	0	0	0	0	0	0	0	0	0	0	0	0	0	0	0	6	0	0	0	0	0	0	6	0	0	0	0
7090	NP_065959.1	TLE3	6	6	0	0	0	0	0	0	0	0	0	0	0	0	0	0	0	0	0	6	0	0	0	0	0	0	6	0	0	0	0
10569	NP_006416.3	SLU7	15	6	0	0	0	0	0	0	0	0	0	0	0	0	0	0	0	0	0	6	0	0	0	0	0	0	15	0	0	0	0
57473	NP_065764.1	ZNF512B	10	6	0	0	0	0	0	0	0	0	0	0	0	0	0	0	0	0	0	6	0	0	0	0	0	0	10	0	0	0	0
728642	NP_277071.2	CDK11A	6	0	0	0	0	0	0	0	0	0	0	0	0	0	0	0	0	0	0	6	0	0	0	0	0	0	0	0	0	0	0
55702	NP_060544.2	CCDC94	6	4	0	0	0	0	0	0	0	0	0	0	0	0	0	0	0	0	0	6	0	0	0	0	0	0	4	0	0	0	0
57680	NP_065971.2	CHD8	6	4	0	0	0	0	0	0	0	0	0	0	0	0	0	0	0	0	0	6	0	0	0	0	0	0	4	0	0	0	0
65083	NP_075068.2	NOL6	6	4	0	0	0	0	0	0	0	0	0	0	0	0	0	0	0	0	0	6	0	0	4	0	0	0	4	0	0	0	0
6633	NP_808210.2	SNRPD2	7	6	0	0	0	0	0	0	0	0	0	0	0	0	0	0	0	0	0	6	5	7	2	0	4	3	5	0	0	0	0
9790	NP_055568.3	BMS1	8	6	0	0	0	0	0	0	0	0	0	0	0	0	0	0	0	0	0	6	0	0	3	2	0	0	8	0	0	0	0
54881	NP_060216.2	TEX10	6	3	0	0	0	0	0	0	0	0	0	0	0	0	0	0	0	0	0	6	0	0	0	0	0	0	3	0	0	0	0
10813	NP_006640.2	UTP14A	6	4	0	0	0	0	0	0	0	0	0	0	0	0	0	0	0	0	0	6	0	0	0	0	0	0	4	0	0	0	0
53938	NP_570981.1	PPIL3	6	6	0	0	0	0	0	0	0	0	0	0	0	0	0	0	0	0	0	6	0	0	0	0	0	0	6	0	0	0	0
8449	NP_003578.2	DHX16	6	5	0	0	0	0	0	0	0	0	0	0	0	0	0	0	0	0	0	5	0	0	0	0	0	0	6	0	0	0	0
58509	NP_001074012.1	C19orf29	5	4	0	0	0	0	0	0	0	0	0	0	0	0	0	0	0	0	0	5	0	0	0	0	0	0	4	0	0	0	0
81611	NP_112182.1	ANP32E	6	5	0	0	0	0	0	0	0	0	0	0	0	0	0	0	0	0	0	5	0	0	0	0	0	0	6	0	0	0	0
91603	NP_443089.3	ZNF830	5	5	0	0	0	0	0	0	0	0	0	0	0	0	0	0	0	0	0	5	0	0	0	0	0	3	5	0	0	0	0
6632	NP_008869.1	SNRPD1	7	7	0	0	0	0	0	0	0	0	0	0	0	0	0	0	0	0	0	5	4	0	3	3	0	7	7	0	0	0	0
66008	NP_055864.2	TRAK2	5	0	0	0	0	0	0	0	0	0	0	0	0	0	0	0	0	0	0	5	0	0	0	0	0	0	0	0	0	0	0
51065	NP_057004.1	RPS27L	5	4	0	0	0	0	0	0	0	0	0	0	0	0	0	0	0	0	0	5	0	0	0	0	0	0	4	0	0	0	0
6625	NP_003080.2	SNRNP70	6	5	0	0	0	0	0	0	0	0	0	0	0	0	0	0	0	0	0	5	0	0	6	0	0	0	5	0	0	0	0
23168	NP_055953.3	RTF1	6	5	0	0	0	0	0	0	0	0	0	0	0	0	0	0	0	0	0	5	0	0	0	0	0	0	6	0	0	0	0
151987	NP_777567.1	PPP4R2	5	4	0	0	0	0	0	0	0	0	0	0	0	0	0	0	0	0	0	5	0	0	0	0	0	0	4	0	0	0	0
56897	NP_064520.2	WRNIP1	6	5	0	0	0	0	0	0	0	0	0	0	0	0	0	0	0	0	0	5	0	0	0	0	0	0	6	0	0	0	0
10614	NP_006451.1	HEXIM1	5	4	0	0	0	0	0	0	0	0	0	0	0	0	0	0	0	0	0	4	0	0	0	0	0	0	5	0	0	0	0
2551	NP_001184226.1	GABPA	9	4	0	0	0	0	0	0	0	0	0	0	0	0	0	0	0	0	0	4	0	0	0	0	0	0	9	0	0	0	0
4209	NP_005911.1	MEF2D	12	11	0	0	0	0	0	0	0	0	0	0	0	0	0	0	0	0	0	4	11	12	0	0	0	0	7	0	0	0	0
51574	NP_056269.1	LARP7	5	4	0	0	0	0	0	0	0	0	0	0	0	0	0	0	0	0	0	4	0	3	0	0	0	0	5	0	0	0	0
6636	NP_003086.1	SNRPF	8	6	0	0	0	0	0	0	0	0	0	0	0	0	0	0	0	0	0	4	3	6	0	0	0	0	8	0	0	0	0
2958	NP_004483.1	GTF2A2	4	4	0	0	0	0	0	0	0	0	0	0	0	0	0	0	0	0	0	4	0	0	0	0	0	0	4	0	0	0	0
2957	NP_056943.1	GTF2A1	7	5	0	0	0	0	0	0	0	0	0	0	0	0	0	0	0	0	0	4	0	0	5	0	0	7	0	0	0	0	0
23223	NP_055994.2	RRP12	5	4	0	0	0	0	0	0	0	0	0	0	0	0	0	0	0	0	0	4	0	0	3	0	0	0	5	0	0	0	0
23248	NP_056018.2	RPRD2	9	7	0	0	0	0	0	0	0	0	0	0	0	0	0	0	0	0	0	4	7	9	4	6	0	4	5	0	0	0	0
7247	NP_004613.1	TSN	8	7	0	0	0	0	0	0	0	0	0	0	0	0	0	0	0	0	0	4	0	0	6	6	7	8	5	0	0	0	0
5993	NP_000440.1	RFX5	4	3	0	0	0	0	0	0	0	0	0	0	0	0	0	0	0	0	0	4	0	3	0	0	0	0	0	0	0	0	0
23152	NP_055940.3	CIC	6	4	0	0	0	0	0	0	0	0	0	0	0	0	0	0	0	0	0	4	0	0	0	0	0	0	6	0	0	0	0
27332	NP_055312.2	ZNF638	8	4	0	0	0	0	0	0	0	0	0	0	0	0	0	0	0	0	0	4	2	0	0	0	0	0	8	0	0	0	0
163859	NP_689821.3	C1orf55	4	3	0	0	0	0	0	0	0	0	0	0	0	0	0	0	0	0	0	4	0	0	0	0	0	0	3	0	0	0	0
54555	NP_061943.2	DDX49	4	3	0	0	0	0	0	0	0	0	0	0	0	0	0	0	0	0	0	4	0	0	0	0	0	0	3	0	0	0	0
79882	NP_001153575.1	ZC3H14	4	0	0	0	0	0	0	0	0	0	0	0	0	0	0	0	0	0	0	4	0	0	0	0	0	0	0	0	0	0	0
988	NP_001244.1	CDC5L	6	4	0	0	0	0	0	0	0	0	0	0	0	0	0	0	0	0	0	4	0	0	0	2	0	4	6	0	0	0	0
9128	NP_004688.2	PRPF4	7	4	0	0	0	0	0	0	0	0	0	0	0	0	0	0	0	0	0	4	0	0	0	0	0	0	7	0	0	0	0
3146	NP_002119.1	HMGB1	5	4	0	0	0	0	0	0	0	0	0	0	0	0	0	0	0	0	0	4	0	0	0	0	0	0	5	0	0	0	0
55183	NP_001171134.1	RIF1	14	10	0	0	0	0	0	0	0	0	0	0	0	0	0	0	0	0	0	4	10	14	0	4	0	0	5	0	0	0	0
7155	NP_001059.2	TOP2B	5	4	0	0	0	0	0	0	0	0	0	0	0	0	0	0	0	0	0	4	0	0	0	0	0	0	5	0	0	0	0
23051	NP_055850.1	ZHX3	6	5	0	0	0	0	0	0	0	0	0	0	0	0	0	0	0	0	0	4	0	0	3	3	3	5	6	0	0	0	0
4298	NP_005925.2	MLLT1	4	3	0	0	0	0	0	0	0	0	0	0	0	0	0	0	0	0	0	4	0	0	0	0	0	0	3	0	0	0	0
23592	NP_001161086.1	LEMD3	4	4	0	0	0	0	0	0	0	0	0	0	0	0	0	0	0	0	0	4	0	0	0	0	0	0	4	0	0	0	0
1022	NP_001790.1	CDK7	4	4	0	0	0	0	0	0	0	0	0	0	0	0	0	0	0	0	0	4	0	0	0	0	0	0	4	0	0	0	0
552900	NP_001026997.1	BOLA2	6	4	0	0	0	0	0	0	0	0	0	0	0	0	0	0	0	0	0	4	6	4	0	0	0	0	3	0	0	0	0
2960	NP_005504.2	GTF2E1	4	0	0	0	0	0	0	0	0	0	0	0	0	0	0	0	0	0	0	4	0	0	0	0	0	0	0	0	0	0	0
84456	NP_115814.1	L3MBTL3	4	0	0	0	0	0	0	0	0	0	0	0	0	0	0	0	0	0	0	4	0	0	0	0	0	0	0	0	0	0	0
25909	NP_056261.4	AHCTF1	22	19	0	0	0	0	0	0	0	0	0	0	0	0	0	0	0	0	0	4	19	22	0	0	0	0	3	0	0	0	0
7756	NP_001027464.1	ZNF207	4	3	0	0	0	0	0	0	0	0	0	0	0	0	0	0	0	0	0	4	0	0	0	0	0	0	3	0	0	0	0
9552	NP_004881.2	SPAG7	4	4	0	0	0	0	0	0	0	0	0	0	0	0	0	0	0	0	0	4	0	0	0	0	0	0	4	0	0	0	0
27125	NP_055238.1	AFF4	4	3	0	0	0	0	0	0	0	0	0	0	0	0	0	0	0	0	0	4	0	0	0	0	0	0	3	0	0	0	0
6944	NP_005988.1	VPS72	3	0	0	0	0	0	0	0	0	0	0	0	0	0	0	0	0	0	0	3	0	0	0	0	0	0	0	0	0	0	0
7181	NP_003288.2	NR2C1	3	3	0	0	0	0	0	0	0	0	0	0	0	0	0	0	0	0	0	3	0	0	0	0	0	0	3	0	0	0	0
55161	NP_060596.2	TMEM33	3	0	0	0	0	0	0	0	0	0	0	0	0	0	0	0	0	0	0	3	0	0	0	0	0	0	0	0	0	0	0
23070	NP_055865.1	FTSJD2	3	0	0	0	0	0	0	0	0	0	0	0	0	0	0	0	0	0	0	3	0	0	0	0	0	0	0	0	0	0	0
51497	NP_945327.1	TH1L	4	3	0	0	0	0	0	0	0	0	0	0	0	0	0	0	0	0	0	3	0	0	0	0	0	0	4	0	0	0	0
55035	NP_060418.4	NOL8	3	0	0	0	0	0	0	0	0	0	0	0	0	0	0	0	0	0	0	3	0	0	0	0	0	0	0	0	0	0	0
4331	NP_002422.1	MNAT1	4	3	0	0	0	0	0	0	0	0	0	0	0	0	0	0	0	0	0	3	0	0	0	0	0	0	4	0	0	0	0
2969	NP_127492.1	GTF2I	7	4	0	0	0	0	0	0	0	0	0	0	0	0	0	0	0	0	0	3	4	3	0	0	0	0	7	0	0	0	0
23649	NP_002680.2	POLA2	3	3	0	0	0	0	0	0	0	0	0	0	0	0	0	0	0	0	0	3	0	0	3	0	0	0	2	0	0	0	0
23244	NP_001093869.1	PDS5A	3	0	0	0	0	0	0	0	0	0	0	0	0	0	0	0	0	0	0	3	0	0	0	0	0	0	0	0	0	0	0
23131	NP_001002909.1	GPATCH8	3	0	0	0	0	0	0	0	0	0	0	0	0	0	0	0	0	0	0	3	0	0	0	0	0	0	0	0	0	0	0
5422	NP_058633.2	POLA1	3	3	0	0	0	0	0	0	0	0	0	0	0	0	0	0	0	0	0	3	0	0	0	0	0	0	3	0	0	0	0
10286	NP_005863.1	BCAS2	3	3	0	0	0	0	0	0	0	0	0	0	0	0	0	0	0	0	0	3	0	0	0	0	0	0	3	0	0	0	0
728026	XP_001126659.1	LOC728026	3	0	0	0	0	0	0	0	0	0	0	0	0	0	0	0	0	0	0	3	0	0	0	0	0	0	0	0	0	0	0
9667	NP_055464.1	SAFB2	5	4	0	0	0	0	0	0	0	0	0	0	0	0	0	0	0	0	0	3	0	0	4	3	0	0	5	0	0	0	0
83443	NP_112577.1	SF3B5	7	4	0	0	0	0	0	0	0	0	0	0	0	0	0	0	0	0	0	3	0	0	0	0	0	0	4	4	0	3	7
10946	NP_006793.1	SF3A3	9	8	0	0	0	0	0	0	0	0	0	0	0	0	0	0	0	0	0	3	5	4	0	0	0	0	4	6	8	8	9
29105	NP_037374.1	C16orf80	4	3	0	0	0	0	0	0	0	0	0	0	0	0	0	0	0	0	0	3	0	0	0	0	0	0	4	0	0	0	0
10153	NP_005751.2	CEBPZ	3	0	0	0	0	0	0	0	0	0	0	0	0	0	0	0	0	0	0	3	0	0	0	0	0	0	0	0	0	0	0
9328	NP_036219.2	GTF3C5	6	3	0	0	0	0	0	0	0	0	0	0	0	0	0	0	0	0	0	3	0	0	0	0	0	0	6	0	0	0	0
55425	NP_061029.2	KIAA1704	5	3	0	0	0	0	0	0	0	0	0	0	0	0	0	0	0	0	0	3	0	0	0	0	0	0	5	0	0	0	0
55858	NP_060945.2	TMEM165	3	0	0	0	0	0	0	0	0	0	0	0	0	0	0	0	0	0	0	3	0	0	0	0	0	0	0	0	0	0	0
23016	NP_055819.2	EXOSC7	4	3	0	0	0	0	0	0	0	0	0	0	0	0	0	0	0	0	0	3	0	0	0	0	0	0	4	0	0	0	0
85395	NP_478070.1	FAM207A	4	3	0	0	0	0	0	0	0	0	0	0	0	0	0	0	0	0	0	3	0	0	0	0	0	0	4	0	0	0	0
23613	NP_898868.1	ZMYND8	4	3	0	0	0	0	0	0	0	0	0	0	0	0	0	0	0	0	0	3	3	0	0	0	0	0	4	0	0	0	0
51428	NP_057306.2	DDX41	3	0	0	0	0	0	0	0	0	0	0	0	0	0	0	0	0	0	0	3	0	0	0	0	0	0	0	0	0	0	0
22826	NP_055095.2	DNAJC8	13	3	0	0	0	0	0	0	0	0	0	0	0	0	0	0	0	0	0	3	0	0	0	0	0	0	13	0	0	0	0
57050	NP_065101.1	UTP3	5	3	0	0	0	0	0	0	0	0	0	0	0	0	0	0	0	0	0	3	0	0	0	0	0	0	5	0	0	0	0
7913	NP_003463.1	DEK	2	0	0	0	0	0	0	0	0	0	0	0	0	0	0	0	0	0	0	2	0	0	0	0	0	0	0	0	0	0	0
6046	NP_001106653.1	BRD2	2	0	0	0	0	0	0	0	0	0	0	0	0	0	0	0	0	0	0	2	0	0	0	0	0	0	0	0	0	0	0
22950	NP_060628.2	SLC4A1AP	2	0	0	0	0	0	0	0	0	0	0	0	0	0	0	0	0	0	0	2	0	0	0	0	0	0	0	0	0	0	0
124245	NP_653205.3	ZC3H18	2	0	0	0	0	0	0	0	0	0	0	0	0	0	0	0	0	0	0	2	0	0	0	0	0	0	0	0	0	0	0
5424	NP_002682.2	POLD1	2	0	0	0	0	0	0	0	0	0	0	0	0	0	0	0	0	0	0	2	0	0	0	0	0	0	0	0	0	0	0
6513	NP_006507.2	SLC2A1	4	2	0	0	0	0	0	0	0	0	0	0	0	0	0	0	0	0	0	2	0	0	0	0	0	0	4	0	0	0	0
65095	NP_075384.3	KRI1	4	2	0	0	0	0	0	0	0	0	0	0	0	0	0	0	0	0	0	2	0	0	0	0	0	0	4	0	0	0	0
94104	NP_057715.2	GCFC1	3	2	0	0	0	0	0	0	0	0	0	0	0	0	0	0	0	0	0	2	0	0	0	0	0	0	3	0	0	0	0
23398	NP_056157.1	PPWD1	2	0	0	0	0	0	0	0	0	0	0	0	0	0	0	0	0	0	0	2	0	0	0	0	0	0	0	0	0	0	0
8896	NP_003901.2	BUD31	2	0	0	0	0	0	0	0	0	0	0	0	0	0	0	0	0	0	0	2	0	0	0	0	0	0	0	0	0	0	0
7014	NP_005643.1	TERF2	2	0	0	0	0	0	0	0	0	0	0	0	0	0	0	0	0	0	0	2	0	0	0	0	0	0	0	0	0	0	0
7277	NP_005991.1	TUBA4A	86	77	0	0	0	0	0	0	0	0	0	0	0	0	0	0	0	0	0	0	86	77	0	0	0	0	0	0	0	0	0
6772	NP_009330.1	STAT1	80	76	0	0	0	0	0	0	0	0	0	0	0	0	0	0	0	0	0	0	80	76	2	0	0	0	0	2	2	0	0
3059	NP_005326.2	HCLS1	44	37	0	0	0	0	0	0	0	0	0	0	0	0	0	0	0	0	0	0	37	44	0	0	0	0	0	0	0	0	0
281099	NP_851351.1	CSN2	35	33	0	0	0	0	0	0	0	0	0	0	0	0	0	0	0	0	0	0	33	35	0	0	0	0	0	0	0	0	0
3428	NP_005522.2	IFI16	27	22	0	0	0	0	0	0	0	0	0	0	0	0	0	0	0	0	0	0	27	22	0	0	0	0	0	0	0	0	0
64926	NP_075055.1	RASAL3	25	21	0	0	0	0	0	0	0	0	0	0	0	0	0	0	0	0	0	0	25	21	0	0	0	0	0	0	0	0	0
11176	NP_038477.2	BAZ2A	25	25	0	0	0	0	0	0	0	0	0	0	0	0	0	0	0	0	0	0	25	25	0	0	0	0	0	0	0	0	0
3868	NP_005548.2	KRT16	28	22	0	0	0	0	0	0	0	0	0	0	0	0	0	0	0	0	0	0	22	28	0	0	0	0	0	0	0	0	0
4046	NP_002330.1	LSP1	19	19	0	0	0	0	0	0	0	0	0	0	0	0	0	0	0	0	0	0	19	19	0	0	0	0	0	0	0	0	0
6651	NP_115571.1	SON	18	15	0	0	0	0	0	0	0	0	0	0	0	0	0	0	0	0	0	0	18	15	5	0	0	0	0	10	15	11	13
23524	NP_057417.3	SRRM2	26	16	0	0	0	0	0	0	0	0	0	0	0	0	0	0	0	0	0	0	16	26	0	0	10	6	0	0	0	0	0
23157	NP_055944.2	SEPT6	15	15	0	0	0	0	0	0	0	0	0	0	0	0	0	0	0	0	0	0	15	15	0	0	0	0	0	4	0	4	0
1936	NP_001123527.1	EEF1D	73	72	0	0	0	0	0	0	0	0	0	0	0	0	0	0	0	0	0	0	15	16	0	0	0	0	0	72	73	55	68
64759	NP_073585.8	TNS3	13	8	0	0	0	0	0	0	0	0	0	0	0	0	0	0	0	0	0	0	13	8	0	0	0	0	0	0	0	0	0
25782	NP_036546.2	RAB3GAP2	12	0	0	0	0	0	0	0	0	0	0	0	0	0	0	0	0	0	0	0	12	0	0	0	0	0	0	0	0	0	0
6789	NP_006273.1	STK4	12	12	0	0	0	0	0	0	0	0	0	0	0	0	0	0	0	0	0	0	12	12	0	0	0	0	0	0	0	0	0
4478	NP_002435.1	MSN	21	20	0	0	0	0	0	0	0	0	0	0	0	0	0	0	0	0	0	0	12	11	5	0	0	0	0	21	20	13	16
81569	NP_110439.2	ACTL8	12	12	0	0	0	0	0	0	0	0	0	0	0	0	0	0	0	0	0	0	12	12	0	0	0	0	0	0	0	0	0
55655	NP_001167552.1	NLRP2	11	10	0	0	0	0	0	0	0	0	0	0	0	0	0	0	0	0	0	0	11	10	0	0	0	0	0	0	0	0	0
11151	NP_001180262.1	CORO1A	10	9	0	0	0	0	0	0	0	0	0	0	0	0	0	0	0	0	0	0	10	9	0	0	0	0	0	0	0	0	0
6603	NP_001091896.1	SMARCD2	9	6	0	0	0	0	0	0	0	0	0	0	0	0	0	0	0	0	0	0	9	6	0	0	0	0	0	0	0	0	0
6601	NP_001123892.1	SMARCC2	11	9	0	0	0	0	0	0	0	0	0	0	0	0	0	0	0	0	0	0	9	11	0	0	0	0	0	0	0	0	0
26330	NP_055179.1	GAPDHS	9	8	0	0	0	0	0	0	0	0	0	0	0	0	0	0	0	0	0	0	9	8	0	0	0	0	0	0	0	0	0
79228	NP_077315.2	THOC6	8	3	0	0	0	0	0	0	0	0	0	0	0	0	0	0	0	0	0	0	8	3	0	0	0	0	0	0	0	0	0
55206	NP_060653.3	SBNO1	8	4	0	0	0	0	0	0	0	0	0	0	0	0	0	0	0	0	0	0	8	4	0	0	0	0	0	0	0	0	0
11083	NP_149072.2	DIDO1	11	8	0	0	0	0	0	0	0	0	0	0	0	0	0	0	0	0	0	0	8	11	0	0	0	0	0	0	0	0	0
27436	NP_061936.2	EML4	11	8	0	0	0	0	0	0	0	0	0	0	0	0	0	0	0	0	0	0	8	11	0	0	0	0	0	0	0	0	0
9669	NP_056988.3	EIF5B	8	4	0	0	0	0	0	0	0	0	0	0	0	0	0	0	0	0	0	0	8	4	0	0	0	0	0	0	0	0	0
831	NP_001035905.1	CAST	10	8	0	0	0	0	0	0	0	0	0	0	0	0	0	0	0	0	0	0	7	4	3	0	10	8	0	0	0	0	0
83593	NP_872604.1	RASSF5	7	4	0	0	0	0	0	0	0	0	0	0	0	0	0	0	0	0	0	0	7	4	0	0	0	0	0	0	0	0	0
16	NP_001596.2	AARS	8	6	0	0	0	0	0	0	0	0	0	0	0	0	0	0	0	0	0	0	6	8	0	0	0	0	0	0	0	0	0
10556	NP_001098016.1	RPP30	6	5	0	0	0	0	0	0	0	0	0	0	0	0	0	0	0	0	0	0	6	5	0	0	0	0	0	0	0	0	0
1192	NP_001279.2	CLIC1	6	6	0	0	0	0	0	0	0	0	0	0	0	0	0	0	0	0	0	0	6	6	0	0	0	0	0	0	0	0	0
10921	NP_006702.1	RNPS1	8	7	0	0	0	0	0	0	0	0	0	0	0	0	0	0	0	0	0	0	6	7	0	0	0	0	3	2	6	0	8
54815	NP_060130.3	GATAD2A	6	0	0	0	0	0	0	0	0	0	0	0	0	0	0	0	0	0	0	0	6	0	0	0	0	0	0	0	0	0	0
86	NP_817126.1	ACTL6A	6	5	0	0	0	0	0	0	0	0	0	0	0	0	0	0	0	0	0	0	6	5	0	0	0	0	0	0	0	0	0
79585	NP_078811.3	CORO7	6	0	0	0	0	0	0	0	0	0	0	0	0	0	0	0	0	0	0	0	6	0	0	0	0	0	0	0	0	0	0
4100	NP_004979.3	MAGEA1	6	5	0	0	0	0	0	0	0	0	0	0	0	0	0	0	0	0	0	0	6	5	0	0	0	0	0	0	0	0	0
6599	NP_003065.3	SMARCC1	5	4	0	0	0	0	0	0	0	0	0	0	0	0	0	0	0	0	0	0	5	4	0	0	0	0	0	0	0	2	3
11169	NP_001008397.1	WDHD1	5	3	0	0	0	0	0	0	0	0	0	0	0	0	0	0	0	0	0	0	5	3	0	0	0	0	0	0	0	0	0
22870	NP_055746.3	PPP6R1	5	2	0	0	0	0	0	0	0	0	0	0	0	0	0	0	0	0	0	0	5	2	0	0	0	0	0	0	0	0	0
9208	NP_004726.2	LRRFIP1	6	5	0	0	0	0	0	0	0	0	0	0	0	0	0	0	0	0	0	0	5	6	0	0	0	0	0	0	0	0	0
1105	NP_001261.2	CHD1	5	0	0	0	0	0	0	0	0	0	0	0	0	0	0	0	0	0	0	0	5	0	0	0	0	0	0	0	0	0	0
23587	NP_981959.1	C17orf81	5	4	0	0	0	0	0	0	0	0	0	0	0	0	0	0	0	0	0	0	5	4	0	0	0	0	0	0	0	0	0
5981	NP_002904.3	RFC1	5	3	0	0	0	0	0	0	0	0	0	0	0	0	0	0	0	0	0	0	5	3	0	0	0	0	0	0	0	0	0
6598	NP_003064.2	SMARCB1	4	3	0	0	0	0	0	0	0	0	0	0	0	0	0	0	0	0	0	0	4	3	0	0	0	0	0	0	0	0	0
8932	NP_003918.1	MBD2	4	0	0	0	0	0	0	0	0	0	0	0	0	0	0	0	0	0	0	0	4	0	0	0	0	0	0	0	0	0	0
23317	NP_056083.3	DNAJC13	4	2	0	0	0	0	0	0	0	0	0	0	0	0	0	0	0	0	0	0	4	0	0	0	0	0	0	0	0	2	0
22806	NP_036613.2	IKZF3	5	4	0	0	0	0	0	0	0	0	0	0	0	0	0	0	0	0	0	0	4	5	0	0	0	0	0	0	0	0	0
25942	NP_001138829.1	SIN3A	4	4	0	0	0	0	0	0	0	0	0	0	0	0	0	0	0	0	0	0	4	3	3	0	0	0	4	0	0	0	0
3735	NP_001123561.1	KARS	7	7	0	0	0	0	0	0	0	0	0	0	0	0	0	0	0	0	0	0	4	7	0	0	0	0	0	3	3	5	7
79789	NP_079010.2	CLMN	4	2	0	0	0	0	0	0	0	0	0	0	0	0	0	0	0	0	0	0	4	0	0	0	0	2	0	0	0	0	0
6597	NP_001122316.1	SMARCA4	3	3	0	0	0	0	0	0	0	0	0	0	0	0	0	0	0	0	0	0	3	3	0	0	0	0	0	0	0	0	0
2186	NP_004450.3	BPTF	3	0	0	0	0	0	0	0	0	0	0	0	0	0	0	0	0	0	0	0	3	0	0	0	0	0	0	0	0	0	0
5305	NP_005019.2	PIP4K2A	3	0	0	0	0	0	0	0	0	0	0	0	0	0	0	0	0	0	0	0	3	0	0	0	0	0	0	0	0	0	0
9070	NP_004665.2	ASH2L	3	0	0	0	0	0	0	0	0	0	0	0	0	0	0	0	0	0	0	0	3	0	0	0	0	0	0	0	0	0	0
23469	NP_055968.1	PHF3	3	0	0	0	0	0	0	0	0	0	0	0	0	0	0	0	0	0	0	0	3	0	0	0	0	0	0	0	0	0	0
23246	NP_056016.1	BOP1	3	2	0	0	0	0	0	0	0	0	0	0	0	0	0	0	0	0	0	0	3	0	0	0	0	0	0	0	2	0	2
55127	NP_060542.4	HEATR1	3	2	0	0	0	0	0	0	0	0	0	0	0	0	0	0	0	0	0	0	3	0	0	0	0	0	0	0	2	2	0
6396	NP_899195.1	SEC13	3	3	0	0	0	0	0	0	0	0	0	0	0	0	0	0	0	0	0	0	3	3	0	0	0	0	0	0	0	0	0
6282	NP_005611.1	S100A11	12	8	0	0	0	0	0	0	0	0	0	0	0	0	0	0	0	0	0	0	3	4	0	0	0	0	0	8	8	12	0
7353	NP_005650.2	UFD1L	3	3	0	0	0	0	0	0	0	0	0	0	0	0	0	0	0	0	0	0	3	3	0	0	0	0	0	0	0	0	0
9404	NP_004802.1	LPXN	6	3	0	0	0	0	0	0	0	0	0	0	0	0	0	0	0	0	0	0	3	6	0	0	0	0	0	0	0	0	0
9683	NP_694574.3	N4BP1	4	4	0	0	0	0	0	0	0	0	0	0	0	0	0	0	0	0	0	0	3	0	4	4	4	0	2	0	0	0	0
3832	NP_004514.2	KIF11	4	2	0	0	0	0	0	0	0	0	0	0	0	0	0	0	0	0	0	0	2	0	4	0	0	0	0	0	0	0	0
9255	NP_001135887.1	AIMP1	2	0	0	0	0	0	0	0	0	0	0	0	0	0	0	0	0	0	0	0	2	0	0	0	0	0	0	0	0	0	0
8289	NP_006006.3	ARID1A	2	0	0	0	0	0	0	0	0	0	0	0	0	0	0	0	0	0	0	0	2	0	0	0	0	0	0	0	0	0	0
66035	NP_110434.3	SLC2A11	2	0	0	0	0	0	0	0	0	0	0	0	0	0	0	0	0	0	0	0	2	0	0	0	0	0	0	0	0	0	0
56243	NP_001091970.1	KIAA1217	3	2	0	0	0	0	0	0	0	0	0	0	0	0	0	0	0	0	0	0	2	3	0	0	0	0	0	0	0	0	0
29904	NP_037434.1	EEF2K	2	0	0	0	0	0	0	0	0	0	0	0	0	0	0	0	0	0	0	0	2	0	0	0	0	0	0	0	0	0	0
4292	NP_001161089.1	MLH1	3	2	0	0	0	0	0	0	0	0	0	0	0	0	0	0	0	0	0	0	2	3	0	0	0	0	2	0	0	0	0
10056	NP_005678.3	FARSB	3	3	0	0	0	0	0	0	0	0	0	0	0	0	0	0	0	0	0	0	2	0	0	0	3	3	0	0	0	0	0
5230	NP_000282.1	PGK1	2	0	0	0	0	0	0	0	0	0	0	0	0	0	0	0	0	0	0	0	2	0	0	0	0	0	0	0	0	0	0
92241	NP_443094.3	RCSD1	90	0	0	0	0	0	0	0	0	0	0	0	0	0	0	0	0	0	0	0	0	90	0	0	0	0	0	0	0	0	0
79813	NP_079033.4	EHMT1	6	0	0	0	0	0	0	0	0	0	0	0	0	0	0	0	0	0	0	0	0	6	0	0	0	0	0	0	0	0	0
6626	NP_004587.1	SNRPA	6	3	0	0	0	0	0	0	0	0	0	0	0	0	0	0	0	0	0	0	0	6	0	0	0	0	0	3	0	0	0
9043	NP_001124000.1	SPAG9	8	8	0	0	0	0	0	0	0	0	0	0	0	0	0	0	0	0	0	0	0	5	5	8	8	5	0	0	0	0	0
6238	NP_001036041.1	RRBP1	5	5	0	0	0	0	0	0	0	0	0	0	0	0	0	0	0	0	0	0	0	5	0	0	0	0	0	4	0	5	3
84364	NP_115765.2	ARFGAP2	4	0	0	0	0	0	0	0	0	0	0	0	0	0	0	0	0	0	0	0	0	4	0	0	0	0	0	0	0	0	0
55341	NP_060855.2	LSG1	4	0	0	0	0	0	0	0	0	0	0	0	0	0	0	0	0	0	0	0	0	4	0	0	0	0	0	0	0	0	0
7690	NP_003423.1	ZNF131	4	0	0	0	0	0	0	0	0	0	0	0	0	0	0	0	0	0	0	0	0	4	0	0	0	0	0	0	0	0	0
9984	NP_005122.2	THOC1	4	0	0	0	0	0	0	0	0	0	0	0	0	0	0	0	0	0	0	0	0	4	0	0	0	0	0	0	0	0	0
9521	NP_001129122.1	EEF1E1	4	0	0	0	0	0	0	0	0	0	0	0	0	0	0	0	0	0	0	0	0	4	0	0	0	0	0	0	0	0	0
9183	NP_004715.1	ZW10	4	0	0	0	0	0	0	0	0	0	0	0	0	0	0	0	0	0	0	0	0	4	0	0	0	0	0	0	0	0	0
23654	NP_036533.2	PLXNB2	5	4	0	0	0	0	0	0	0	0	0	0	0	0	0	0	0	0	0	0	0	4	0	0	5	0	0	0	0	0	3
54623	NP_061961.2	PAF1	4	0	0	0	0	0	0	0	0	0	0	0	0	0	0	0	0	0	0	0	0	4	0	0	0	0	0	0	0	0	0
11091	NP_060058.1	WDR5	3	0	0	0	0	0	0	0	0	0	0	0	0	0	0	0	0	0	0	0	0	3	0	0	0	0	0	0	0	0	0
23224	NP_055995.4	SYNE2	3	0	0	0	0	0	0	0	0	0	0	0	0	0	0	0	0	0	0	0	0	3	0	0	0	0	0	0	0	0	0
9787	NP_001139487.1	DLGAP5	6	4	0	0	0	0	0	0	0	0	0	0	0	0	0	0	0	0	0	0	0	3	0	0	0	0	0	4	6	0	0
85456	NP_203754.2	TNKS1BP1	3	0	0	0	0	0	0	0	0	0	0	0	0	0	0	0	0	0	0	0	0	3	0	0	0	0	0	0	0	0	0
8943	NP_003929.4	AP3D1	3	0	0	0	0	0	0	0	0	0	0	0	0	0	0	0	0	0	0	0	0	3	0	0	0	0	0	0	0	0	0
23325	NP_056090.1	KIAA1033	3	0	0	0	0	0	0	0	0	0	0	0	0	0	0	0	0	0	0	0	0	3	0	0	0	0	0	0	0	0	0
118460	NP_478126.1	EXOSC6	3	0	0	0	0	0	0	0	0	0	0	0	0	0	0	0	0	0	0	0	0	3	0	0	0	0	0	0	0	0	0
5885	NP_006256.1	RAD21	2	0	0	0	0	0	0	0	0	0	0	0	0	0	0	0	0	0	0	0	0	2	0	0	0	0	0	0	0	0	0
3619	NP_064623.2	INCENP	2	0	0	0	0	0	0	0	0	0	0	0	0	0	0	0	0	0	0	0	0	2	0	0	0	0	0	0	0	0	0
54769	NP_060064.2	DIRAS2	2	0	0	0	0	0	0	0	0	0	0	0	0	0	0	0	0	0	0	0	0	2	0	0	0	0	0	0	0	0	0
9735	NP_055523.1	KNTC1	2	0	0	0	0	0	0	0	0	0	0	0	0	0	0	0	0	0	0	0	0	2	0	0	0	0	0	0	0	0	0
23499	NP_036222.3	MACF1	2	0	0	0	0	0	0	0	0	0	0	0	0	0	0	0	0	0	0	0	0	2	0	0	0	0	0	0	0	0	0
6867	NP_006274.2	TACC1	37	0	0	0	0	0	0	0	0	0	0	0	0	0	0	0	0	0	0	0	0	0	37	0	0	0	0	0	0	0	0
114787	NP_443131.2	GPRIN1	8	5	0	0	0	0	0	0	0	0	0	0	0	0	0	0	0	0	0	0	0	0	8	5	4	0	0	0	0	0	0
57698	NP_001120683.1	KIAA1598	10	9	0	0	0	0	0	0	0	0	0	0	0	0	0	0	0	0	0	0	0	0	6	10	7	9	0	0	0	0	0
5571	NP_002724.1	PRKAG1	5	5	0	0	0	0	0	0	0	0	0	0	0	0	0	0	0	0	0	0	0	0	5	5	0	0	0	0	0	0	0
84886	NP_116189.1	C1orf198	4	2	0	0	0	0	0	0	0	0	0	0	0	0	0	0	0	0	0	0	0	0	4	0	2	0	0	0	0	0	0
54521	NP_001171894.1	WDR44	8	5	0	0	0	0	0	0	0	0	0	0	0	0	0	0	0	0	0	0	0	0	4	8	3	5	0	0	0	0	0
7257	NP_005990.1	TSNAX	4	4	0	0	0	0	0	0	0	0	0	0	0	0	0	0	0	0	0	0	0	0	4	0	3	4	0	0	0	0	0
1829	NP_001934.2	DSG2	4	3	0	0	0	0	0	0	0	0	0	0	0	0	0	0	0	0	0	0	0	0	4	0	0	3	0	0	0	0	0
30011	NP_114098.1	SH3KBP1	4	0	0	0	0	0	0	0	0	0	0	0	0	0	0	0	0	0	0	0	0	0	4	0	0	0	0	0	0	0	0
92140	NP_848927.2	MTDH	4	3	0	0	0	0	0	0	0	0	0	0	0	0	0	0	0	0	0	0	0	0	4	0	0	3	0	0	0	0	0
1969	NP_004422.2	EPHA2	4	4	0	0	0	0	0	0	0	0	0	0	0	0	0	0	0	0	0	0	0	0	4	4	0	0	0	0	0	0	0
7402	NP_009055.2	UTRN	3	2	0	0	0	0	0	0	0	0	0	0	0	0	0	0	0	0	0	0	0	0	3	2	0	0	0	0	0	0	0
6840	NP_068506.2	SVIL	3	0	0	0	0	0	0	0	0	0	0	0	0	0	0	0	0	0	0	0	0	0	3	0	0	0	0	0	0	0	0
10724	NP_001135906.1	MGEA5	3	0	0	0	0	0	0	0	0	0	0	0	0	0	0	0	0	0	0	0	0	0	3	0	0	0	0	0	0	0	0
85377	NP_203744.1	MICALL1	3	0	0	0	0	0	0	0	0	0	0	0	0	0	0	0	0	0	0	0	0	0	3	0	0	0	0	0	0	0	0
26999	NP_001032409.2	CYFIP2	8	3	0	0	0	0	0	0	0	0	0	0	0	0	0	0	0	0	0	0	0	0	3	0	3	8	0	0	0	0	0
4659	NP_001137357.1	PPP1R12A	3	2	0	0	0	0	0	0	0	0	0	0	0	0	0	0	0	0	0	0	0	0	3	0	2	0	0	0	0	0	0
9414	NP_001164101.1	TJP2	3	0	0	0	0	0	0	0	0	0	0	0	0	0	0	0	0	0	0	0	0	0	3	0	0	0	0	0	0	0	0
83743	NP_113673.3	GRWD1	3	0	0	0	0	0	0	0	0	0	0	0	0	0	0	0	0	0	0	0	0	0	3	0	0	0	0	0	0	0	0
10483	NP_116780.1	SEC23B	3	0	0	0	0	0	0	0	0	0	0	0	0	0	0	0	0	0	0	0	0	0	3	0	0	0	0	0	0	0	0
7163	NP_005070.1	TPD52	5	4	0	0	0	0	0	0	0	0	0	0	0	0	0	0	0	0	0	0	0	0	3	4	5	3	0	0	0	0	0
3728	NP_068831.1	JUP	3	0	0	0	0	0	0	0	0	0	0	0	0	0	0	0	0	0	0	0	0	0	3	0	0	0	0	0	0	0	0
9253	NP_004747.1	NUMBL	3	0	0	0	0	0	0	0	0	0	0	0	0	0	0	0	0	0	0	0	0	0	3	0	0	0	0	0	0	0	0
54821	NP_060139.2	ERCC6L	3	3	0	0	0	0	0	0	0	0	0	0	0	0	0	0	0	0	0	0	0	0	3	3	0	0	0	0	0	0	0
64423	NP_001026884.3	INF2	5	3	0	0	0	0	0	0	0	0	0	0	0	0	0	0	0	0	0	0	0	0	3	5	0	3	0	0	0	0	0
64422	NP_071933.2	ATG3	3	0	0	0	0	0	0	0	0	0	0	0	0	0	0	0	0	0	0	0	0	0	3	0	0	0	0	0	0	0	0
84305	NP_115721.1	WIBG	3	0	0	0	0	0	0	0	0	0	0	0	0	0	0	0	0	0	0	0	0	0	3	0	0	0	0	0	0	0	0
3646	NP_001559.1	EIF3E	7	6	0	0	0	0	0	0	0	0	0	0	0	0	0	0	0	0	0	0	0	0	3	2	6	7	0	0	0	0	0
57506	NP_065797.2	MAVS	4	4	0	0	0	0	0	0	0	0	0	0	0	0	0	0	0	0	0	0	0	0	2	0	4	4	0	0	0	0	0
259282	NP_683692.2	BOD1L	2	0	0	0	0	0	0	0	0	0	0	0	0	0	0	0	0	0	0	0	0	0	2	0	0	0	0	0	0	0	0
8894	NP_003899.2	EIF2S2	3	3	0	0	0	0	0	0	0	0	0	0	0	0	0	0	0	0	0	0	0	0	2	0	3	3	0	0	0	0	0
51491	NP_057475.2	NOP16	2	0	0	0	0	0	0	0	0	0	0	0	0	0	0	0	0	0	0	0	0	0	2	0	0	0	0	0	0	0	0
23211	NP_055983.1	ZC3H4	3	2	0	0	0	0	0	0	0	0	0	0	0	0	0	0	0	0	0	0	0	0	2	0	0	0	3	0	0	0	0
9826	NP_937879.1	ARHGEF11	2	0	0	0	0	0	0	0	0	0	0	0	0	0	0	0	0	0	0	0	0	0	2	0	0	0	0	0	0	0	0
5829	NP_001074324.1	PXN	5	4	0	0	0	0	0	0	0	0	0	0	0	0	0	0	0	0	0	0	0	0	2	2	5	4	0	0	0	0	0
55684	NP_078994.3	C9orf86	2	0	0	0	0	0	0	0	0	0	0	0	0	0	0	0	0	0	0	0	0	0	2	0	0	0	0	0	0	0	0
65059	NP_976241.1	RAPH1	3	2	0	0	0	0	0	0	0	0	0	0	0	0	0	0	0	0	0	0	0	0	2	0	3	0	0	0	0	0	0
10827	NP_061161.2	FAM114A2	3	3	0	0	0	0	0	0	0	0	0	0	0	0	0	0	0	0	0	0	0	0	2	0	3	3	0	0	0	0	0
8450	NP_003579.3	CUL4B	5	4	0	0	0	0	0	0	0	0	0	0	0	0	0	0	0	0	0	0	0	0	2	5	0	3	4	0	0	0	0
7165	NP_003279.2	TPD52L2	9	8	0	0	0	0	0	0	0	0	0	0	0	0	0	0	0	0	0	0	0	0	0	6	9	8	0	0	0	0	0
51477	NP_001164409.1	ISYNA1	8	5	0	0	0	0	0	0	0	0	0	0	0	0	0	0	0	0	0	0	0	0	0	5	4	8	0	0	0	0	0
23126	NP_665739.3	POGZ	4	0	0	0	0	0	0	0	0	0	0	0	0	0	0	0	0	0	0	0	0	0	0	4	0	0	0	0	0	0	0
8546	NP_003655.3	AP3B1	3	0	0	0	0	0	0	0	0	0	0	0	0	0	0	0	0	0	0	0	0	0	0	3	0	0	0	0	0	0	0
51429	NP_057308.1	SNX9	3	3	0	0	0	0	0	0	0	0	0	0	0	0	0	0	0	0	0	0	0	0	0	3	0	3	0	0	0	0	0
10605	NP_006442.2	PAIP1	4	3	0	0	0	0	0	0	0	0	0	0	0	0	0	0	0	0	0	0	0	0	0	3	4	0	0	0	0	0	0
9217	NP_004729.1	VAPB	5	4	0	0	0	0	0	0	0	0	0	0	0	0	0	0	0	0	0	0	0	0	0	3	4	0	0	5	0	4	4
152137	NP_777568.1	CCDC50	3	0	0	0	0	0	0	0	0	0	0	0	0	0	0	0	0	0	0	0	0	0	0	3	0	0	0	0	0	0	0
9531	NP_004272.2	BAG3	2	0	0	0	0	0	0	0	0	0	0	0	0	0	0	0	0	0	0	0	0	0	0	2	0	0	0	0	0	0	0
4221	NP_000235.2	MEN1	2	0	0	0	0	0	0	0	0	0	0	0	0	0	0	0	0	0	0	0	0	0	0	2	0	0	0	0	0	0	0
7158	NP_001135451.1	TP53BP1	2	0	0	0	0	0	0	0	0	0	0	0	0	0	0	0	0	0	0	0	0	0	0	2	0	0	0	0	0	0	0
23272	NP_001106207.1	FAM208A	2	0	0	0	0	0	0	0	0	0	0	0	0	0	0	0	0	0	0	0	0	0	0	2	0	0	0	0	0	0	0
51510	NP_057494.3	CHMP5	4	4	0	0	0	0	0	0	0	0	0	0	0	0	0	0	0	0	0	0	0	0	0	2	4	4	0	0	0	0	0
9950	NP_005104.2	GOLGA5	2	0	0	0	0	0	0	0	0	0	0	0	0	0	0	0	0	0	0	0	0	0	0	2	0	0	0	0	0	0	0
91289	NP_149977.2	LMF2	2	0	0	0	0	0	0	0	0	0	0	0	0	0	0	0	0	0	0	0	0	0	0	2	0	0	0	0	0	0	0
8969	NP_066408.1	HIST1H2AG	75	62	0	0	0	0	0	0	0	0	0	0	0	0	0	0	0	0	0	0	0	0	0	0	75	62	0	0	0	0	0
4629	NP_074035.1	MYH11	74	68	0	0	0	0	0	0	0	0	0	0	0	0	0	0	0	0	0	0	0	0	0	0	74	68	0	0	0	0	0
79784	NP_079005.3	MYH14	40	36	0	0	0	0	0	0	0	0	0	0	0	0	0	0	0	0	0	0	0	0	0	0	40	36	0	0	0	0	0
10579	NP_008928.1	TACC2	48	35	0	0	0	0	0	0	0	0	0	0	0	0	0	0	0	0	0	0	0	0	0	0	35	48	0	0	0	0	0
7168	NP_001018008.1	TPM1	10	10	0	0	0	0	0	0	0	0	0	0	0	0	0	0	0	0	0	0	0	0	0	0	10	10	0	0	0	0	0
7171	NP_003281.1	TPM4	9	9	0	0	0	0	0	0	0	0	0	0	0	0	0	0	0	0	0	0	0	0	0	0	9	9	0	0	0	0	0
6897	NP_689508.3	TARS	6	6	0	0	0	0	0	0	0	0	0	0	0	0	0	0	0	0	0	0	0	0	0	0	6	6	0	0	0	0	0
4171	NP_004517.2	MCM2	5	3	0	0	0	0	0	0	0	0	0	0	0	0	0	0	0	0	0	0	0	0	0	0	5	3	0	0	0	0	0
6709	NP_003118.2	SPTAN1	5	4	0	0	0	0	0	0	0	0	0	0	0	0	0	0	0	0	0	0	0	0	0	0	5	4	0	3	0	0	0
6711	NP_003119.2	SPTBN1	6	5	0	0	0	0	0	0	0	0	0	0	0	0	0	0	0	0	0	0	0	0	0	0	5	6	0	2	0	0	3
1739	NP_004078.2	DLG1	5	3	0	0	0	0	0	0	0	0	0	0	0	0	0	0	0	0	0	0	0	0	0	0	5	3	0	0	0	0	0
2224	NP_001129293.1	FDPS	5	5	0	0	0	0	0	0	0	0	0	0	0	0	0	0	0	0	0	0	0	0	0	0	5	5	0	0	0	0	0
27143	NP_055246.2	KIAA1274	5	4	0	0	0	0	0	0	0	0	0	0	0	0	0	0	0	0	0	0	0	0	0	0	5	4	0	0	0	0	0
1965	NP_004085.1	EIF2S1	6	5	0	0	0	0	0	0	0	0	0	0	0	0	0	0	0	0	0	0	0	0	0	0	4	5	0	0	0	5	6
10055	NP_001139185.1	SAE1	4	0	0	0	0	0	0	0	0	0	0	0	0	0	0	0	0	0	0	0	0	0	0	0	4	0	0	0	0	0	0
53981	NP_059133.1	CPSF2	4	0	0	0	0	0	0	0	0	0	0	0	0	0	0	0	0	0	0	0	0	0	0	0	4	0	0	0	0	0	0
4082	NP_002347.5	MARCKS	4	4	0	0	0	0	0	0	0	0	0	0	0	0	0	0	0	0	0	0	0	0	0	0	4	4	0	0	0	0	0
328	NP_001632.2	APEX1	5	4	0	0	0	0	0	0	0	0	0	0	0	0	0	0	0	0	0	0	0	0	0	0	4	5	0	0	0	0	0
5226	NP_002622.2	PGD	4	3	0	0	0	0	0	0	0	0	0	0	0	0	0	0	0	0	0	0	0	0	0	0	4	3	0	0	0	0	0
308	NP_001145.1	ANXA5	4	3	0	0	0	0	0	0	0	0	0	0	0	0	0	0	0	0	0	0	0	0	0	0	3	4	0	0	0	0	0
471	NP_004035.2	ATIC	3	0	0	0	0	0	0	0	0	0	0	0	0	0	0	0	0	0	0	0	0	0	0	0	3	0	0	0	0	0	0
359845	NP_874364.1	FAM101B	3	0	0	0	0	0	0	0	0	0	0	0	0	0	0	0	0	0	0	0	0	0	0	0	3	0	0	0	0	0	0
51322	NP_057712.2	WAC	3	3	0	0	0	0	0	0	0	0	0	0	0	0	0	0	0	0	0	0	0	0	0	0	3	3	3	0	0	0	0
29945	NP_037499.2	ANAPC4	3	3	0	0	0	0	0	0	0	0	0	0	0	0	0	0	0	0	0	0	0	0	0	0	3	3	0	0	0	0	0
79004	NP_076945.2	CUEDC2	3	2	0	0	0	0	0	0	0	0	0	0	0	0	0	0	0	0	0	0	0	0	0	0	3	2	0	0	0	0	0
55611	NP_060140.2	OTUB1	6	3	0	0	0	0	0	0	0	0	0	0	0	0	0	0	0	0	0	0	0	0	0	0	3	6	0	0	0	0	0
4860	NP_000261.2	PNP	3	0	0	0	0	0	0	0	0	0	0	0	0	0	0	0	0	0	0	0	0	0	0	0	3	0	0	0	0	0	0
29920	NP_037460.2	PYCR2	3	3	0	0	0	0	0	0	0	0	0	0	0	0	0	0	0	0	0	0	0	0	0	0	3	3	0	0	0	0	0
6905	NP_001072983.1	TBCE	3	0	0	0	0	0	0	0	0	0	0	0	0	0	0	0	0	0	0	0	0	0	0	0	3	0	0	0	0	0	0
115350	NP_443170.1	FCRL1	2	0	0	0	0	0	0	0	0	0	0	0	0	0	0	0	0	0	0	0	0	0	0	0	2	0	0	0	0	0	0
55737	NP_060676.2	VPS35	2	0	0	0	0	0	0	0	0	0	0	0	0	0	0	0	0	0	0	0	0	0	0	0	2	0	0	0	0	0	0
396	NP_001172006.1	ARHGDIA	2	0	0	0	0	0	0	0	0	0	0	0	0	0	0	0	0	0	0	0	0	0	0	0	2	0	0	0	0	0	0
29767	NP_055363.1	TMOD2	2	0	0	0	0	0	0	0	0	0	0	0	0	0	0	0	0	0	0	0	0	0	0	0	2	0	0	0	0	0	0
4642	NP_056009.1	MYO1D	5	0	0	0	0	0	0	0	0	0	0	0	0	0	0	0	0	0	0	0	0	0	0	0	0	5	0	0	0	0	0
1347	NP_001856.2	COX7A2	5	0	0	0	0	0	0	0	0	0	0	0	0	0	0	0	0	0	0	0	0	0	0	0	0	5	0	0	0	0	0
309	NP_001180473.1	ANXA6	5	0	0	0	0	0	0	0	0	0	0	0	0	0	0	0	0	0	0	0	0	0	0	0	0	5	0	0	0	0	0
4836	NP_066565.1	NMT1	4	0	0	0	0	0	0	0	0	0	0	0	0	0	0	0	0	0	0	0	0	0	0	0	0	4	0	0	0	0	0
6431	NP_006266.2	SRSF6	4	2	0	0	0	0	0	0	0	0	0	0	0	0	0	0	0	0	0	0	0	0	0	0	0	4	0	0	2	0	0
1478	NP_001316.1	CSTF2	4	0	0	0	0	0	0	0	0	0	0	0	0	0	0	0	0	0	0	0	0	0	0	0	0	4	0	0	0	0	0
10469	NP_006342.2	TIMM44	3	0	0	0	0	0	0	0	0	0	0	0	0	0	0	0	0	0	0	0	0	0	0	0	0	3	0	0	0	0	0
23065	NP_055862.1	KIAA0090	3	0	0	0	0	0	0	0	0	0	0	0	0	0	0	0	0	0	0	0	0	0	0	0	0	3	0	0	0	0	0
288	NP_001140.2	ANK3	3	0	0	0	0	0	0	0	0	0	0	0	0	0	0	0	0	0	0	0	0	0	0	0	0	3	0	0	0	0	0
55157	NP_060592.2	DARS2	3	0	0	0	0	0	0	0	0	0	0	0	0	0	0	0	0	0	0	0	0	0	0	0	0	3	0	0	0	0	0
84365	NP_115766.3	MKI67IP	3	0	0	0	0	0	0	0	0	0	0	0	0	0	0	0	0	0	0	0	0	0	0	0	0	3	0	0	0	0	0
1488	NP_073713.2	CTBP2	3	0	0	0	0	0	0	0	0	0	0	0	0	0	0	0	0	0	0	0	0	0	0	0	0	3	0	0	0	0	0
645870	XP_001719897.1	LOC645870	3	0	0	0	0	0	0	0	0	0	0	0	0	0	0	0	0	0	0	0	0	0	0	0	0	3	0	0	0	0	0
2710	NP_001121599.1	GK	2	0	0	0	0	0	0	0	0	0	0	0	0	0	0	0	0	0	0	0	0	0	0	0	0	2	0	0	0	0	0
5073	NP_001127949.1	PARN	2	2	0	0	0	0	0	0	0	0	0	0	0	0	0	0	0	0	0	0	0	0	0	0	0	2	2	0	0	0	0
6434	NP_004584.1	TRA2B	2	0	0	0	0	0	0	0	0	0	0	0	0	0	0	0	0	0	0	0	0	0	0	0	0	2	0	0	0	0	0
10102	NP_005717.3	TSFM	2	0	0	0	0	0	0	0	0	0	0	0	0	0	0	0	0	0	0	0	0	0	0	0	0	2	0	0	0	0	0
9319	NP_004228.1	TRIP13	2	0	0	0	0	0	0	0	0	0	0	0	0	0	0	0	0	0	0	0	0	0	0	0	0	2	0	0	0	0	0
51807	NP_001180343.1	TUBA8	64	0	0	0	0	0	0	0	0	0	0	0	0	0	0	0	0	0	0	0	0	0	0	0	0	0	64	0	0	0	0
7707	NP_068799.2	ZNF148	7	0	0	0	0	0	0	0	0	0	0	0	0	0	0	0	0	0	0	0	0	0	0	0	0	0	7	0	0	0	0
6386	NP_005616.2	SDCBP	7	0	0	0	0	0	0	0	0	0	0	0	0	0	0	0	0	0	0	0	0	0	0	0	0	0	7	0	0	0	0
55818	NP_060903.2	KDM3A	5	0	0	0	0	0	0	0	0	0	0	0	0	0	0	0	0	0	0	0	0	0	0	0	0	0	5	0	0	0	0
9202	NP_005086.2	ZMYM4	4	0	0	0	0	0	0	0	0	0	0	0	0	0	0	0	0	0	0	0	0	0	0	0	0	0	4	0	0	0	0
2703	NP_005258.2	GJA8	4	0	0	0	0	0	0	0	0	0	0	0	0	0	0	0	0	0	0	0	0	0	0	0	0	0	4	0	0	0	0
84081	NP_115517.1	NSRP1	4	0	0	0	0	0	0	0	0	0	0	0	0	0	0	0	0	0	0	0	0	0	0	0	0	0	4	0	0	0	0
153443	NP_689759.2	SRFBP1	4	0	0	0	0	0	0	0	0	0	0	0	0	0	0	0	0	0	0	0	0	0	0	0	0	0	4	0	0	0	0
646993	XP_935058.2	HMGB3P24	4	0	0	0	0	0	0	0	0	0	0	0	0	0	0	0	0	0	0	0	0	0	0	0	0	0	4	0	0	0	0
55086	NP_060485.4	CXorf57	4	0	0	0	0	0	0	0	0	0	0	0	0	0	0	0	0	0	0	0	0	0	0	0	0	0	4	0	0	0	0
23759	NP_680480.1	PPIL2	4	0	0	0	0	0	0	0	0	0	0	0	0	0	0	0	0	0	0	0	0	0	0	0	0	0	4	0	0	0	0
56254	NP_062538.5	RNF20	3	0	0	0	0	0	0	0	0	0	0	0	0	0	0	0	0	0	0	0	0	0	0	0	0	0	3	0	0	0	0
2959	NP_001505.1	GTF2B	3	0	0	0	0	0	0	0	0	0	0	0	0	0	0	0	0	0	0	0	0	0	0	0	0	0	3	0	0	0	0
7750	NP_001177893.1	ZMYM2	3	0	0	0	0	0	0	0	0	0	0	0	0	0	0	0	0	0	0	0	0	0	0	0	0	0	3	0	0	0	0
9039	NP_937838.1	UBA3	3	0	0	0	0	0	0	0	0	0	0	0	0	0	0	0	0	0	0	0	0	0	0	0	0	0	3	0	0	0	0
29127	NP_001119575.1	RACGAP1	3	0	0	0	0	0	0	0	0	0	0	0	0	0	0	0	0	0	0	0	0	0	0	0	0	0	3	0	0	0	0
387032	NP_061983.2	ZKSCAN4	3	0	0	0	0	0	0	0	0	0	0	0	0	0	0	0	0	0	0	0	0	0	0	0	0	0	3	0	0	0	0
24149	NP_055160.2	ZNF318	3	0	0	0	0	0	0	0	0	0	0	0	0	0	0	0	0	0	0	0	0	0	0	0	0	0	3	0	0	0	0
55623	NP_060206.2	THUMPD1	3	0	0	0	0	0	0	0	0	0	0	0	0	0	0	0	0	0	0	0	0	0	0	0	0	0	3	0	0	0	0
11329	NP_009202.1	STK38	3	0	0	0	0	0	0	0	0	0	0	0	0	0	0	0	0	0	0	0	0	0	0	0	0	0	3	0	0	0	0
641	NP_000048.1	BLM	3	0	0	0	0	0	0	0	0	0	0	0	0	0	0	0	0	0	0	0	0	0	0	0	0	0	3	0	0	0	0
10171	NP_005763.3	RCL1	3	0	0	0	0	0	0	0	0	0	0	0	0	0	0	0	0	0	0	0	0	0	0	0	0	0	3	0	0	0	0
84295	NP_115834.1	PHF6	3	0	0	0	0	0	0	0	0	0	0	0	0	0	0	0	0	0	0	0	0	0	0	0	0	0	3	0	0	0	0
5984	NP_853551.1	RFC4	3	0	0	0	0	0	0	0	0	0	0	0	0	0	0	0	0	0	0	0	0	0	0	0	0	0	3	0	0	0	0
57696	NP_065987.1	DDX55	3	0	0	0	0	0	0	0	0	0	0	0	0	0	0	0	0	0	0	0	0	0	0	0	0	0	3	0	0	0	0
157313	NP_689775.2	CDCA2	3	0	0	0	0	0	0	0	0	0	0	0	0	0	0	0	0	0	0	0	0	0	0	0	0	0	3	0	0	0	0
25792	NP_036259.2	CIZ1	3	0	0	0	0	0	0	0	0	0	0	0	0	0	0	0	0	0	0	0	0	0	0	0	0	0	3	0	0	0	0
83990	NP_114432.2	BRIP1	3	0	0	0	0	0	0	0	0	0	0	0	0	0	0	0	0	0	0	0	0	0	0	0	0	0	3	0	0	0	0
51070	NP_057037.1	NOSIP	3	0	0	0	0	0	0	0	0	0	0	0	0	0	0	0	0	0	0	0	0	0	0	0	0	0	3	0	0	0	0
79707	NP_078930.3	NOL9	3	0	0	0	0	0	0	0	0	0	0	0	0	0	0	0	0	0	0	0	0	0	0	0	0	0	3	0	0	0	0
9130	NP_004690.1	FAM50A	2	0	0	0	0	0	0	0	0	0	0	0	0	0	0	0	0	0	0	0	0	0	0	0	0	0	2	0	0	0	0
10042	NP_001003681.1	HMGXB4	2	0	0	0	0	0	0	0	0	0	0	0	0	0	0	0	0	0	0	0	0	0	0	0	0	0	2	0	0	0	0
5531	NP_002711.1	PPP4C	2	0	0	0	0	0	0	0	0	0	0	0	0	0	0	0	0	0	0	0	0	0	0	0	0	0	2	0	0	0	0
23534	NP_036602.1	TNPO3	2	0	0	0	0	0	0	0	0	0	0	0	0	0	0	0	0	0	0	0	0	0	0	0	0	0	2	0	0	0	0
10180	NP_001161054.1	RBM6	2	0	0	0	0	0	0	0	0	0	0	0	0	0	0	0	0	0	0	0	0	0	0	0	0	0	2	0	0	0	0
84196	NP_115612.4	USP48	2	0	0	0	0	0	0	0	0	0	0	0	0	0	0	0	0	0	0	0	0	0	0	0	0	0	2	0	0	0	0
27341	NP_056518.2	RRP7A	2	0	0	0	0	0	0	0	0	0	0	0	0	0	0	0	0	0	0	0	0	0	0	0	0	0	2	0	0	0	0
79825	NP_079044.2	CCDC48	2	0	0	0	0	0	0	0	0	0	0	0	0	0	0	0	0	0	0	0	0	0	0	0	0	0	2	0	0	0	0
51720	NP_001186226.1	UIMC1	2	0	0	0	0	0	0	0	0	0	0	0	0	0	0	0	0	0	0	0	0	0	0	0	0	0	2	0	0	0	0
114803	NP_001078956.1	MYSM1	2	0	0	0	0	0	0	0	0	0	0	0	0	0	0	0	0	0	0	0	0	0	0	0	0	0	2	0	0	0	0
84733	NP_005180.1	CBX2	2	0	0	0	0	0	0	0	0	0	0	0	0	0	0	0	0	0	0	0	0	0	0	0	0	0	2	0	0	0	0
26017	NP_054796.1	FAM32A	2	0	0	0	0	0	0	0	0	0	0	0	0	0	0	0	0	0	0	0	0	0	0	0	0	0	2	0	0	0	0
10557	NP_001091059.1	RPP38	2	0	0	0	0	0	0	0	0	0	0	0	0	0	0	0	0	0	0	0	0	0	0	0	0	0	2	0	0	0	0
6281	NP_002957.1	S100A10	26	25	0	0	0	0	0	0	0	0	0	0	0	0	0	0	0	0	0	0	0	0	0	0	0	0	0	21	17	25	26
3895	NP_001072989.1	KTN1	14	13	0	0	0	0	0	0	0	0	0	0	0	0	0	0	0	0	0	0	0	0	0	0	0	0	0	14	13	7	5
2810	NP_006133.1	SFN	12	11	0	0	0	0	0	0	0	0	0	0	0	0	0	0	0	0	0	0	0	0	0	0	0	0	0	11	12	0	6
25926	NP_056277.2	NOL11	13	10	0	0	0	0	0	0	0	0	0	0	0	0	0	0	0	0	0	0	0	0	0	0	0	0	0	10	7	13	10
23160	NP_055946.1	WDR43	14	13	0	0	0	0	0	0	0	0	0	0	0	0	0	0	0	0	0	0	0	0	0	0	0	0	0	10	3	13	14
2539	NP_001035810.1	G6PD	8	5	0	0	0	0	0	0	0	0	0	0	0	0	0	0	0	0	0	0	0	0	0	0	0	0	0	8	0	5	3
3336	NP_002148.1	HSPE1	5	0	0	0	0	0	0	0	0	0	0	0	0	0	0	0	0	0	0	0	0	0	0	0	0	0	0	5	0	0	0
7332	NP_003338.1	UBE2L3	5	0	0	0	0	0	0	0	0	0	0	0	0	0	0	0	0	0	0	0	0	0	0	0	0	0	0	5	0	0	0
83481	NP_112598.2	EPPK1	5	0	0	0	0	0	0	0	0	0	0	0	0	0	0	0	0	0	0	0	0	0	0	0	0	0	0	5	0	0	0
284119	NP_036364.2	PTRF	7	4	0	0	0	0	0	0	0	0	0	0	0	0	0	0	0	0	0	0	0	0	0	0	0	0	0	4	0	0	7
9631	NP_705618.1	NUP155	4	0	0	0	0	0	0	0	0	0	0	0	0	0	0	0	0	0	0	0	0	0	0	0	0	0	0	4	0	0	0
79139	NP_077271.1	DERL1	4	3	0	0	0	0	0	0	0	0	0	0	0	0	0	0	0	0	0	0	0	0	0	0	0	0	0	4	0	0	3
51087	NP_057066.2	YBX2	3	0	0	0	0	0	0	0	0	0	0	0	0	0	0	0	0	0	0	0	0	0	0	0	0	0	0	3	0	0	0
26574	NP_036270.1	AATF	3	0	0	0	0	0	0	0	0	0	0	0	0	0	0	0	0	0	0	0	0	0	0	0	0	0	0	3	0	0	0
10607	NP_006444.2	TBL3	3	0	0	0	0	0	0	0	0	0	0	0	0	0	0	0	0	0	0	0	0	0	0	0	0	0	0	3	0	0	0
10885	NP_006775.1	WDR3	2	0	0	0	0	0	0	0	0	0	0	0	0	0	0	0	0	0	0	0	0	0	0	0	0	0	0	2	0	0	0
3839	NP_002258.2	KPNA3	2	0	0	0	0	0	0	0	0	0	0	0	0	0	0	0	0	0	0	0	0	0	0	0	0	0	0	2	0	0	0
2771	NP_002061.1	GNAI2	6	2	0	0	0	0	0	0	0	0	0	0	0	0	0	0	0	0	0	0	0	0	0	0	0	0	0	0	6	0	2
57179	NP_001073152.1	KIAA1191	5	0	0	0	0	0	0	0	0	0	0	0	0	0	0	0	0	0	0	0	0	0	0	0	0	0	0	0	5	0	0
100129492	XP_001725376.1	LOC100129492	4	0	0	0	0	0	0	0	0	0	0	0	0	0	0	0	0	0	0	0	0	0	0	0	0	0	0	0	4	0	0
8078	NP_003472.2	USP5	4	0	0	0	0	0	0	0	0	0	0	0	0	0	0	0	0	0	0	0	0	0	0	0	0	0	0	0	4	0	0
84916	NP_116219.2	CIRH1A	6	4	0	0	0	0	0	0	0	0	0	0	0	0	0	0	0	0	0	0	0	0	0	0	0	0	0	0	4	6	4
10969	NP_001153408.1	EBNA1BP2	3	0	0	0	0	0	0	0	0	0	0	0	0	0	0	0	0	0	0	0	0	0	0	0	0	0	0	0	3	0	0
6767	NP_003923.2	ST13	2	0	0	0	0	0	0	0	0	0	0	0	0	0	0	0	0	0	0	0	0	0	0	0	0	0	0	0	2	0	0
310	NP_001147.1	ANXA7	2	0	0	0	0	0	0	0	0	0	0	0	0	0	0	0	0	0	0	0	0	0	0	0	0	0	0	0	2	0	0
144402	NP_705898.1	CPNE8	2	0	0	0	0	0	0	0	0	0	0	0	0	0	0	0	0	0	0	0	0	0	0	0	0	0	0	0	2	0	0
8204	NP_003480.2	NRIP1	10	0	0	0	0	0	0	0	0	0	0	0	0	0	0	0	0	0	0	0	0	0	0	0	0	0	0	0	0	10	0
7739	NP_009081.2	ZNF185	5	0	0	0	0	0	0	0	0	0	0	0	0	0	0	0	0	0	0	0	0	0	0	0	0	0	0	0	0	5	0
10059	NP_036192.2	DNM1L	4	0	0	0	0	0	0	0	0	0	0	0	0	0	0	0	0	0	0	0	0	0	0	0	0	0	0	0	0	4	0
8140	NP_003477.4	SLC7A5	5	3	0	0	0	0	0	0	0	0	0	0	0	0	0	0	0	0	0	0	0	0	0	0	0	0	0	0	0	3	5
4641	NP_001074248.1	MYO1C	3	0	0	0	0	0	0	0	0	0	0	0	0	0	0	0	0	0	0	0	0	0	0	0	0	0	0	0	0	3	0
10262	NP_005841.1	SF3B4	2	2	0	0	0	0	0	0	0	0	0	0	0	0	0	0	0	0	0	0	0	0	0	0	0	0	0	0	0	2	2
9136	NP_004695.1	RRP9	2	0	0	0	0	0	0	0	0	0	0	0	0	0	0	0	0	0	0	0	0	0	0	0	0	0	0	0	0	2	0
5127	NP_001163931.1	CDK16	3	0	0	0	0	0	0	0	0	0	0	0	0	0	0	0	0	0	0	0	0	0	0	0	0	0	0	0	0	0	3
221092	NP_001073027.1	HNRNPUL2	2	0	0	0	0	0	0	0	0	0	0	0	0	0	0	0	0	0	0	0	0	0	0	0	0	0	0	0	0	0	2

## Sheet: d. Network Annotations
Gene ID	Indegree	Outdegree	CCDB	Duplication factor
ADSL	1	0
AHCY	1	0
ALMS1	2	0	CCDB
ANKHD1-EIF4EBP3	1	0
AP2M1	2	0
ATXN2	1	0
AURKA	1	0	CCDB
AZI1	2	0
BAG2	1	0
BAG3	1	0
BTF3	1	0
C2orf29	1	0
CAP1	1	0
CAPRIN1	1	0
CAPZB	1	0	CCDB
CC2D1A	1	0
CCDC138	3	0
CCDC14	1	0	CCDB
CCDC22	1	0
CCP110	1	0	CCDB
CDC16	1	0	CCDB
CDC37	1	0
CENPJ	1	0	CCDB
CEP128	1	0	CCDB
CEP152	3	63	CCDB	Yes
CEP170	1	0	CCDB
CEP192	4	4	CCDB	Yes
CEP350	1	0	CCDB
CEP55	1	0	CCDB
CEP63	0	52	CCDB	Yes
CEP72	1	0	CCDB
CEP85	3	47	CCDB
CEP97	1	0	CCDB
CNOT1	2	0	CCDB
CNOT10	1	0
CNOT2	1	0
CNOT3	1	0	CCDB
CNOT7	1	0
CPEB4	1	0
CSNK1A1	1	0	CCDB
CSPP1	1	0	CCDB
DBT	1	0	CCDB
DCAF7	2	0
DNM1L	1	0
DSP	1	0
DVL2	4	0
DVL3	1	0
EBP	1	0
ECH1	1	0
EIF2C1	1	0
EIF2C2	5	0
EIF4E2	1	0
EIF4ENIF1	1	0
ERC1	1	0
EXOC4	2	0	CCDB
FAM21A	2	0
FAM21C	1	0
FBXW11	1	0	CCDB
FGFR1OP	2	0	CCDB
GIGYF1	1	0
GIGYF2	1	0
GPATCH1	2	0
GPX1	1	0
GSPT1	1	0
HAUS1	2	0	CCDB
HAUS2	3	0	CCDB
HAUS3	3	0	CCDB
HAUS4	2	0	CCDB
HAUS5	3	0
HAUS6	2	0	CCDB
HAUS7	2	0	CCDB
HAUS8	3	0	CCDB
HELZ	1	0
HOOK3	1	0	CCDB
IFT74	1	0	CCDB
IFT81	1	0	CCDB
IRF5	1	0
KANK2	1	0
KIAA0753	1	0	CCDB
KIAA1524	2	0
KIAA1671	2	0
KIF14	1	0	CCDB
KIF7	1	0	CCDB
LIMD1	1	0
LOC652797	1	0
LRRC49	4	0
LUC7L2	1	0
LUZP1	2	0
MAGED1	1	0
MAP4K4	1	0
MED4	2	0
MPHOSPH9	1	0	CCDB
NCKAP1	1	0
NCKAP5L	1	0
NEDD1	3	0	CCDB
NME7	1	0	CCDB
OFD1	5	0	CCDB
PALLD	1	0
PCM1	3	0	CCDB
PIBF1	2	0	CCDB
PLK4	1	0	CCDB	Yes
PRRC2A	1	0
PRRC2C	1	0
PTGES3	3	0	CCDB
PUM1	1	0
RALGAPA1	1	0
RASSF8	1	0
RC3H1	1	0
RC3H2	1	0
RGPD1	1	0
RGPD3	2	0
RGPD6	1	0
RPGRIP1L	1	0	CCDB
RQCD1	2	0
SAS6	0	43		Yes
SDCCAG3	3	0	CCDB
SEC23A	1	0
SEC24C	1	0
SIPA1L3	1	0
SKA1	1	0	CCDB
SMG5	1	0
SMG7	2	0
SRSF2	1	0
SSX2IP	3	0	CCDB
STIL	0	25	CCDB	Yes
STUB1	1	0
TANK	1	0
TARBP1	1	0
TBC1D15	1	0
TBK1	3	0
TJP1	2	0
TNRC6A	2	0
TNRC6B	6	0	CCDB
TNRC6C	1	0
TP53	1	0	CCDB
TP53BP2	3	0
TPGS1	1	0	CCDB
TRIM37	1	0
TRIP6	1	0
TTC28	1	0
TTK	2	0	CCDB
TUBAL3	1	0
TUBGCP2	1	0	CCDB
TXLNA	1	0	CCDB
TXLNG	1	0
UBAP2	1	0
UCHL1	2	0
VBP1	1	0
VCPIP1	1	0
WDR67	1	0
WDR83	1	0	CCDB
WRAP73	2	0	CCDB
XRN1	2	0
YTHDF1	1	0
YTHDF2	2	0
YTHDF3	1	0
ZNF598	2	0
ZYX	1	0

## Sheet: e. CCDB (or ref Table S3 Cell)
centrosome DB = any evidence from http://centrosome.cnb.csic.es/human/centrosome/query?query_type=evidences
ciliaDB = syscilia gold standard list + putative list (http://www.syscilia.org/goldstandard.shtml)
centrosome DB	cilia DB	CCDB
MAD1L1	ABCA13	ABCA13
ALS2	ABCG2	ABCG2
CDC27	ACADM	ACADM
CALCR	ACADSB	ACADSB
RPAP3	ACAT1	ACAT1
PRKAR2B	ACOT9	ACOT9
PROM1	ACTR1A	ACTR1A
PAFAH1B1	ADH5	ADH5
CDK11B	AFG3L2	AFG3L2
CDK11A	AK1	AK1
RANBP9	AK2	AK2
NME2	AK5	AK5
NME1-NME2	ALCAM	ALCAM
NME1	ALDH1A1	ALDH1A1
RMRP	AMT	AMT
MKS1	ANK3	ANK3
TTC19	ANKRD42	ANKRD42
CEP68	ANLN	ANLN
MAP4K3	ANPEP	ANPEP
BRCA1	ANXA11	ANXA11
PRICKLE3	AQP5	AQP5
DDX11	ARIH2	ARIH2
TACC3	ARMC4	ARMC4
MDH1	ASNS	ASNS
MTMR11	ASPH	ASPH
HGF	ASPM	ASPM
IL6	ASRGL1	ASRGL1
SOS1	ATG12	ATG12
SPAST	ATP2A3	ATP2A3
KPNA6	ATP5A1	ATP5A1
RABEP1	ATP5S	ATP5S
TSSC1	ATP6V0D1	ATP6V0D1
LRRC7	ATP6V1B1	ATP6V1B1
RNF19A	ATR	ATR
USP2	ANTXR1	ANTXR1
TUBG2	SERPINA2	SERPINA2
PARP3	BARD1	BARD1
CNTLN	BIRC5	BIRC5
OFD1	BLOC1S2	BLOC1S2
WDR37	BPIFA1	BPIFA1
MAP4	MPC2	MPC2
MAPK9	C10orf107	C10orf107
MPHOSPH9	C11orf54	C11orf54
PRSS8	CCDC176	CCDC176
ANAPC4	C15orf26	C15orf26
SDCCAG8	ENKD1	ENKD1
PLEKHH1	C16orf58	C16orf58
CUL1	CFAP20	CFAP20
KIFC1	C16orf93	C16orf93
IL17RB	CCDC181	CCDC181
GDI2	ERICH3	ERICH3
ATG5	CFAP126	CFAP126
PPP1R12A	CFAP74	CFAP74
CROCC	C1orf53	C1orf53
CDH3	CFAP61	CFAP61
CDH15	APMAP	APMAP
ZNF112	MAATS1	MAATS1
VMP1	C4orf22	C4orf22
CASP8	STPG2	STPG2
HIPK2	C4orf47	C4orf47
ZNF76	C5orf42	C5orf42
UHRF1BP1	C6orf165	C6orf165
IPO5	C7orf57	C7orf57
SNAP91	CFAP69	CFAP69
PRKCQ	ERICH5	ERICH5
KDM4A	C9orf171	C9orf171
RASSF1	CCDC180	CCDC180
OTUD5	C9orf24	C9orf24
KIF2A	CAD	CAD
IFT80	DFFB	DFFB
SIRT2	B4GALNT2	B4GALNT2
KIAA1107	CAPSL	CAPSL
VASH1	CAPZB	CAPZB
PRKACA	CASC1	CASC1
ZFYVE26	CBS	CBS
HMMR	CCDC108	CCDC108
TRNT1	CCDC113	CCDC113
FBXW11	DRC7	DRC7
NDE1	CCDC146	CCDC146
AP1M1	CFAP58	CFAP58
ALPK1	CCDC151	CCDC151
CLASP1	CCDC153	CCDC153
TUBE1	CCDC18	CCDC18
KIFAP3	CFAP45	CFAP45
PAG1	CCDC61	CCDC61
DCX	CCDC63	CCDC63
PCM1	CCDC65	CCDC65
MBD1	CCDC68	CCDC68
CDC14A	CCT2	CCT2
RAPGEF3	CCT3	CCT3
KEAP1	CCT5	CCT5
MID2	CD36	CD36
PSEN1	CD55	CD55
CLDND1	CDC5L	CDC5L
HSP90AA2P	CDK1	CDK1
HSP90AA1	CDK11A	CDK11A
AACS	CDK20	CDK20
TRAF5	CEP63	CEP63
GSK3B	CEP78	CEP78
XPO1	CES1	CES1
BCKDHB	CHD4	CHD4
TNPO1	CHD5	CHD5
PIBF1	WRB	WRB
TXLNA	CHD6	CHD6
CD82	CHD7	CHD7
DDHD2	CISD3	CISD3
ZW10	CKAP5	CKAP5
HSD17B14	CLGN	CLGN
AURKA	CLIC6	CLIC6
AURKAPS1	CLPX	CLPX
DYNLL1	CLRN1	CLRN1
PXN	CNOT1	CNOT1
PXDN	CNOT3	CNOT3
CHGB	CNRIP1	CNRIP1
MAEA	COMTD1	COMTD1
RAB11FIP3	CP	CP
GOLGA3	CPD	CPD
PSME1	HOMER2	HOMER2
PPP2R3C	CRNKL1	CRNKL1
HAUS4	CRYAB	CRYAB
OSGEP	CRYL1	CRYL1
RPGRIP1	CSE1L	CSE1L
CDC45	CSNK2A1	CSNK2A1
CDC6	CSNK2A2	CSNK2A2
AAAS	CTNND1	CTNND1
SORBS1	CTSZ	CTSZ
IFT74	CUL1	CUL1
YPEL1	CUL2	CUL2
MAPK1	CFAP47	CFAP47
PLA2G3	PIH1D3	PIH1D3
MICALL1	CYB5D1	CYB5D1
HSCB	CYP2F1	CYP2F1
SUN2	CYP4B1	CYP4B1
DNAL4	DARS	DARS
TOM1	DBT	DBT
TNRC6B	DCTN1	DCTN1
EP300	DCXR	DCXR
RANGAP1	DLEC1	DLEC1
POLR3H	DNAJC12	DNAJC12
KCNK10	DPH2	DPH2
KIAA0586	DPY30	DPY30
CEP128	DYDC1	DYDC1
SLC8A3	DYDC2	DYDC2
TCL1A	DYNC1H1	DYNC1H1
PSMC1	DYNC2LI1	DYNC2LI1
TRIP11	EBNA1BP2	EBNA1BP2
APEX1	ECHS1	ECHS1
PSME2	EEF1B2	EEF1B2
TRPC4AP	EEF2	EEF2
PROCR	EFCAB10	EFCAB10
NINL	EFCAB2	EFCAB2
CDC25B	EFHB	EFHB
CSNK2A1	EIF2S1	EIF2S1
CSNK2A2	EMC3	EMC3
CSNK2A3	ENDOU	ENDOU
KIF3B	ENKUR	ENKUR
MAPRE1	EPHX1	EPHX1
FAM83D	ERGIC1	ERGIC1
CEP76	ERP44	ERP44
CEP192	ETFA	ETFA
SMAD7	FAAH	FAAH
MIB1	FA2H	FA2H
RIOK3	FAHD1	FAHD1
ATG4A	FAM179B	FAM179B
BMX	FAM81B	FAM81B
RENBP	FEZ1	FEZ1
EEA1	LZTS1	LZTS1
SYTL4	FMO5	FMO5
RGCC	FOXP1	FOXP1
MAPK3	FTSJ3	FTSJ3
ARL2BP	G6PD	G6PD
CTCF	GARS	GARS
CYB5B	GCDH	GCDH
ESRP2	GGT7	GGT7
RPGRIP1L	GLG1	GLG1
CCP110	GLUL	GLUL
CSK	GMPPB	GMPPB
CEMIP	GNAL	GNAL
CEP152	GNB1L	GNB1L
BLOC1S6	GNB2L1	GNB2L1
CSPP1	GOLGA2	GOLGA2
ZFAND1	GOLGA5	GOLGA5
IKBKB	GOSR2	GOSR2
STK3	GPD2	GPD2
STK24	GPX4	GPX4
NDRG1	GSN	GSN
DCTN6	GSTP1	GSTP1
PPP2CB	GUCY1B2	GUCY1B2
ARHGEF10	GUK1	GUK1
OAZ1	H2AFY	H2AFY
CCDC61	HADH	HADH
AURKC	HADHA	HADHA
CCNE1	HPD	HPD
SHD	HSD17B12	HSD17B12
PRKD2	HSD17B4	HSD17B4
BBC3	HSP90AA1	HSP90AA1
DENND3	HSP90B1	HSP90B1
CLEC11A	HSPA5	HSPA5
SIGLEC6	HSPA9	HSPA9
KXD1	HSPD1	HSPD1
GSK3A	IMMT	IMMT
GRB10	IQCA1	IQCA1
BUD31	IQCG	IQCG
CEP41	IQCH	IQCH
URGCP	SPATA17	SPATA17
GALNTL5	IQUB	IQUB
MPDZ	KARS	KARS
LNX1	KATNAL2	KATNAL2
PKD2L1	KIAA0368	KIAA0368
MAPK8	KIAA1324	KIAA1324
CDH23	KIF11	KIF11
CCSER2	KIF23	KIF23
TNKS2	KIF2A	KIF2A
ANKRD26	KIF9	KIF9
EDRF1	KIFAP3	KIFAP3
XPNPEP1	KPNB1	KPNB1
SMC3	KRI1	KRI1
GIT1	LAP3	LAP3
AATF	LCLAT1	LCLAT1
PSMD3	LCP1	LCP1
TUBD1	TOX4	TOX4
KPNB1	LIN54	LIN54
CDK5RAP3	LMAN1	LMAN1
B9D1	LPP	LPP
NAGLU	LRGUK	LRGUK
YWHAE	LRP2	LRP2
SLC9A3R1	LRRC20	LRRC20
IFT20	LRRC23	LRRC23
UNC119	LRRC34	LRRC34
SLAIN2	LRRC48	LRRC48
MAPK10	LRRC59	LRRC59
TBC1D9	LRRC72	LRRC72
INPP4B	LRRK1	LRRK1
TRIM2	LZIC	LZIC
NCAPG	MAD2L1	MAD2L1
CRYAB	MAPK15	MAPK15
CCDC34	MAPKAPK5	MAPKAPK5
TECTA	MCRS1	MCRS1
HSPA8	MECR	MECR
CCND1	MED29	MED29
APOA4	MED31	MED31
CEP164	METTL7A	METTL7A
CAPRIN2	MFSD10	MFSD10
RSRC2	MITD1	MITD1
KRT18P19	MLEC	MLEC
KRT18	MMAB	MMAB
KRT18P26	MOGS	MOGS
MDM1	MORN2	MORN2
ENO2	MORN3	MORN3
RIC8B	MORN5	MORN5
BTN3A3	MRPL4	MRPL4
MAK	MYCBP	MYCBP
ALPK3	MYEF2	MYEF2
NEDD9	MYO6	MYO6
CEP85L	NAPG	NAPG
MAPK14	NASP	NASP
MCM3	NDC80	NDC80
RAB23	NDUFA10	NDUFA10
PTP4A1	NDUFS1	NDUFS1
WASF1	NOTCH4	NOTCH4
EYA4	NRXN1	NRXN1
TRIM38	NT5C2	NT5C2
EPM2A	NUDC	NUDC
TTK	NUDC	NUF2
TBX18	NUF2	NUP107
CEP72	NUP107	NUP85
HBEGF	NUP85	NUP98
PDE8B	NUP98	NUTF2
PCDHB15	NUTF2	ODF3
THG1L	ODF3	ORC2
PDE4D	ORC2	OSCP1
SKP1	OSCP1	P4HB
PPP2CA	P4HB	PAM
H2AFY	PAM	MYCBP2
CSNK1A1	MYCBP2	PARG
TBCCD1	PARG	PARK2
KNG1	PARK2	PARP2
NIT2	PARP2	PAXIP1
OGG1	PAXIP1	PDE4B
CEP70	PDE4B	PDHB
PRKAR2A	PDHB	PDIA3
FRMD4B	PDIA3	PGD
ACTR1B	PGD	PHB
PAPOLG	PHB	PHYHD1
CCT4	PHYHD1	PIGK
TXNDC9	PIGK	PLCE1
RNF103	PLCE1	PNKP
CHMP3	PNKP	PNPLA4
IL1RL1	PNPLA4	POC5
BIRC6	POC5	POLR3B
PRKD3	POLR3B	POR
RAB3GAP1	POR	PORCN
ORC2	PORCN	PPIL6
NFE2L2	PPIL6	PPM1L
ALMS1	PPM1L	PPP1CA
MARK1	PPP1CA	PPP1CC
GPX7	PPP1CC	PPP1R9A
CEP104	PPP1R9A	PPP4C
WRAP73	PPP4C	PPP4R4
HDAC1	PPP4R4	PRDX3
MIIP	PRDX3	PRIM2
GADD45A	PRIM2	PROM1
SSX2IP	PROM1	PRSS16
CDC20	PRSS16	PSKH1
PIK3R3	PSKH1	PSMA6
TMED5	PSMA6	PSMC2
SERPINC1	PSMC2	PSMD1
NEK2	PSMD1	PSMD2
CENPF	PSMD2	PTGES3
KIF14	PTGES3	HACD3
TNFAIP3	HACD3	PTPRQ
AKAP7	PTPRQ	PTPRR
PKD2	PTPRR	PYCRL
PRKD2	PYCRL	QRSL1
WDR35	QRSL1	RAB18
WDR34	RAB18	RAB1B
CNTRL	RAB1B	RAB21
NEK6	RAB21	RABL2A
INVS	RABL2A	RABL2B
CCDC176	RABL2B	RACGAP1
DNAL1	RACGAP1	RANGAP1
DNAH9	RANGAP1	RARS
TTLL5	RARS	RER1
TTLL10	RER1	RFC4
TGFB3	RFC4	RIIAD1
YPEL5	RIIAD1	RPL10A
FAM45A	RPL10A	RPL12
TEK	RPL12	RPL27
TCP1	RPL27	RPL35
TCP1P3	RPL35	RPS13
MASTL	RPS13	RPS14
CCDC77	RPS14	RPS19
PTK2B	RPS19	RPS7
DYNLL2	RPS7	RPS9
CEP89	RPS9	RRAS
PIK3CA	RRAS	RRP12
GPSM2	RRP12	RSPH14
ZRANB3	RSPH14	RTN4
MYOG	RTN4	RUVBL1
ANXA11	RUVBL1	RUVBL2
ODF2L	RUVBL2	SARS
SRGN	SARS	SARS2
IFT81	SARS2	SCCPDH
ACADS	SCCPDH	SCYL1
WDR83	SCYL1	CCL13
NEUROD4	CCL13	SEC22B
CDK2	SEC22B	SEC63
STIL	SEC22B	SELENBP1
SLC36A1	SEC63	SGPL1
B9D2	SELENBP1	SKP1
CHPF	SGPL1	SLC12A2
ENKD1	SKP1	SLC12A8
ARHGAP40	SLC12A2	SLC25A10
PLCG1	SLC12A8	SLC25A3
PACSIN1	SLC25A10	SLC27A2
SERPINB6	SLC25A3	SLC2A13
UNC5CL	SLC27A2	SLC9A3R1
MED20	SLC2A13	SLCO4C1
CDKN1A	SLC9A3R1	SMC3
CRISP1	SLCO4C1	SMPD2
TEKT3	SMC3	SNRNP200
NUP85	SMPD2	SPATA4
SH2D3A	SNRNP200	SPATA6
TRIP10	SPATA17	SPATC1
MKKS	SPATA4	SPEF1
FAM110A	SPATA6	SPTAN1
ID1	SPATC1	SPTBN5
DYNLRB1	SPEF1	SPTLC1
CEP250	SPTAN1	SRSF7
TUBGCP3	SPTBN5	STIP1
FRMD8	SPTLC1	SUCLG1
TSKS	SRSF7	SUSD2
SBDS	STIP1	SYNE1
SBDSP1	SUCLG1	TACC2
DNAJC8	SUSD2	TBCE
UXT	SYNE1	TBX1
DLGAP5	TACC2	TCF4
HSPA2	TBCE	TCF7L2
WDR60	TBX1	TCTE1
CTAG2	TCF4	TCTEX1D2
MAP2K2	TCF7L2	TEKT1
IPPK	TCTE1	TEKT3
RAB3IP	TCTEX1D2	TEX9
AUNIP	TEKT1	TF
AKAP9	TEKT3	TM9SF3
TUBGCP6	TEX9	TMED7
CPA4	TF	TMEM17
PODXL	TM9SF3	TMEM177
TWSG1	TMED7	TMEM43
KNSTRN	EMC3	TMX2
ANAPC13	TMEM17	TRANK1
PSMA1	TMEM177	TRIT1
SUMF2	TMEM43	TSC1
AJUBA	TMX2	TSFM
PARP2	TRANK1	TSPAN8
FOXJ1	TRIT1	CFAP70
MAP7D3	TSC1	TTF2
TTI2	TSFM	TUBB4B
CDC16	TSPAN8	TXNDC9
XPO7	CFAP70	TXNL1
NCAN	TTF2	U2SURP
PGLS	TUBB4B	UBA1
QRSL1	TXNDC9	UBA52
CRB3	TXNL1	UBC
LSP1	U2SURP	UGDH
TUBGCP2	UBA1	UGP2
PNPLA7	UBA52	UQCRC2
CEP85	UBC	UQCRFS1
CLIP1	UGDH	USP14
PPAN	UGP2	USP19
C12orf65	UQCRC2	USP21
LATS1	UQCRFS1	USP25
RBM39	USP14	VAPB
CHMP1A	USP19	VCL
RAB11FIP4	USP21	VMO1
HAUS8	USP25	VPS35
KIF3A	VAPB	WDR1
TUBG1	VCL	CFAP52
NPHP4	VMO1	WDR3
MAP1B	VPS35	WDR48
TOP2A	WDR1	CFAP44
CHSY1	CFAP52	WDR63
ACTR10	WDR3	CFAP57
RAN	WDR48	WDR66
RAP1GAP2	CFAP44	TBC1D31
H3F3A	WDR63	CFAP43
H3F3B	CFAP57	XPO1
DMGDH	WDR66	YWHAE
DCTN4	TBC1D31	ZFP36L1
MTUS2	CFAP43	ZMYND12
CCNA1	XPO1	ADCY3
ANKRD32	YWHAE	ADCY8
FOPNL	ZFP36L1	AHI1
LRRCC1	ZMYND12	AK7
DPF2	ADCY3	AK8
CCNB1	ADCY8	ALMS1
VHL	AHI1	ARF4
VAV3	AK7	ARL13B
PSRC1	AK8	ARL3
FKBP11	ALMS1	ARL6
YWHAQ	ARF4	ASAP1
ROCK2	ARL13B	ATXN10
NAV1	ARL3	CEP131
DZIP1	ARL6	B9D1
TPP2	ASAP1	B9D2
APC	ATXN10	BBS1
C9orf40	CEP131	BBS10
CCDC64	B9D1	BBS12
CEP162	B9D2	BBS2
LCA5	BBS1	BBS4
GLS2	BBS10	BBS5
ESPL1	BBS12	BBS7
AHI1	BBS2	BBS9
RAB11FIP5	BBS4	C21orf2
MDM2	BBS5	C2CD3
BCO1	BBS7	C2orf71
DYNC1LI2	BBS9	C8orf37
CCDC102A	C21orf2	CBY1
CEP350	C2CD3	CC2D2A
TTLL4	C2orf71	CCDC103
USP37	C8orf37	CCDC114
CKAP2	CBY1	DRC1
MRPL47	CC2D2A	CCDC28B
IL1RN	CCDC103	CCDC37
ODF2	CCDC114	CCDC39
KIAA0368	DRC1	CCDC40
STXBP1	CCDC28B	CEP83
CDK5RAP2	CCDC37	CDH23
SLC31A1	CCDC39	CENPJ
ALDOB	CCDC40	CEP104
PDCL	CEP83	CEP135
TLN1	CDH23	CEP164
SPAG8	CENPJ	CEP250
DCTN3	CEP104	CEP290
KIF13A	CEP135	CEP41
PIM1	CEP164	CEP72
LONP1	CEP250	CEP89
TFAP2A	CEP290	CEP97
KIAA0319	CEP41	CLDN2
FLOT1	CEP72	CLUAP1
NUMA1	CEP89	CNGA2
NEK1	CEP97	CNGA4
KIF23	CLDN2	CNGB1
HAUS2	CLUAP1	CCP110
TUBGCP4	CNGA2	CRB3
ZNF280D	CNGA4	CROCC
BCAR3	CNGB1	CTNNB1
ARHGAP29	CCP110	DCDC2
EMILIN1	CRB3	DFNB31
ACTR1A	CROCC	DISC1
KIF11	CTNNB1	DNAAF1
TACC2	DCDC2	DNAAF2
ARL3	DFNB31	DNAAF3
CEP55	DISC1	DNAH1
KIF20B	DNAAF1	DNAH10
EXOC6	DNAAF2	DNAH11
ZNF365	DNAAF3	DNAH2
BARD1	DNAH1	DNAH5
OLA1	DNAH10	DNAH6
SLC35A5	DNAH11	DNAI1
SEMA7A	DNAH2	DNAI2
BBS7	DNAH5	DNAL1
KIAA1109	DNAH6	DNAH9
CDKL2	DNAI1	DNALI1
CENPE	DNAI2	DPCD
POC1B	DNAL1	DPYSL2
NEDD1	DNAH9	DRD1
RITA1	DNALI1	DRD2
TCHP	DPCD	DRD5
BRCA2	DPYSL2	DVL1
RB1	DRD1	DYNC2H1
VPS37B	DRD2	DYNLT1
SLAIN1	DRD5	DYX1C1
FITM1	DVL1	EFHC1
RAB15	DYNC2H1	EVC
BBS4	DYNLT1	EVC2
PML	DYX1C1	EXOC3
KATNB1	EFHC1	EXOC4
KIFC3	EVC	EXOC5
KIF2B	EVC2	EXOC6
ARRB2	EXOC3	EXOC6B
TP53	EXOC4	FAM161A
CSNK1D	EXOC5	FBF1
ANAPC11	EXOC6	FLNA
CEP131	EXOC6B	FOPNL
MBD1	FAM161A	FOXJ1
SMAD4	FBF1	FUZ
IGFBP4	FLNA	GAS8
TPGS1	FOPNL	GLI1
PRDM15	FOXJ1	GLI2
HUNK	FUZ	GLI3
TRPM2	GAS8	GLIS2
SCYL1	GLI1	GPR161
CCL13	GLI2	ADGRV1
AKT1	GLI3	GSK3B
PGD	GLIS2	HAP1
PLK4	GPR161	APEX1
WDTC1	ADGRV1	DNAAF5
PRKACB	GSK3B	HNF1B
NME7	HAP1	HSPA8
DCAF6	APEX1	HSPB11
RFWD2	DNAAF5	HTR6
NUF2	HNF1B	HTT
TUFT1	HSPA8	SLC6A4
JTB	HSPB11	HYDIN
CEP170	HTR6	HYLS1
PARP1	HTT	IFT122
PSEN2	SLC6A4	IFT140
RHOB	HYDIN	IFT172
RHOB	HYLS1	IFT20
CALM3	IFT122	IFT27
CALM2	IFT140	IFT43
CALM1	IFT172	IFT46
RPS27AP11	IFT20	IFT52
RPS27AP12	IFT27	IFT57
RPS27A	IFT43	IFT74
RPS27AP16	IFT46	IFT80
ZC3H8	IFT52	IFT81
PKP4	IFT57	IFT88
SCN1A	IFT74	INPP5E
DYNC1LI1	IFT80	PMPCA
MYH15	IFT81	INTU
CCNA2	IFT88	INVS
NAF1	INPP5E	IQCB1
TNIP1	PMPCA	KIF17
PLK2	INTU	KIF19
PIK3R1	INVS	KIF24
ANKRD31	IQCB1	KIF27
SPINK7	KIF17	KIF3A
IRAK1BP1	KIF19	KIF3B
C7orf43	KIF24	KIF3C
TMEM209	KIF27	KIF7
OGT	KIF3A	LCA5
MCPH1	KIF3B	LRRC6
CETN2	KIF3C	LZTFL1
TACC1	KIF7	MAK
GINS4	LCA5	ALPK3
DPYS	LRRC6	MAL
RSPO2	LZTFL1	MKL1
HAUS6	MAK	TIRAP
CEP78	ALPK3	MAPRE1
PARD3	MAL	MCHR1
CAMK2G	MKL1	MDM1
PLEKHS1	TIRAP	MKKS
GLYAT	MAPRE1	MKS1
PAK1	MCHR1	MLF1
PKN1	MDM1	MNS1
INCENP	MKKS	MYO15A
CCDC15	MKS1	MYO7A
CHEK1	MLF1	NEK1
FEZ1	MNS1	NEK2
LZTS1	MYO15A	NEK4
PPP4C	MYO7A	NEK8
LATS2	NEK1	NEK9
CCT5	NEK2	NGFR
TEX12	NEK4	NIN
NGLY1	NEK8	NINL
PLBD2	NEK9	NME5
SCLT1	NGFR	NME7
ANKAR	NIN	NME8
INPP1	NINL	NOTO
CENPU	NME5	NPHP1
BICD1	NME7	NPHP3
SAV1	NME8	NPHP4
CENPJ	NOTO	NUP214
MZT2B	NPHP1	NUP35
HAUS1	NPHP3	NUP37
POC5	NPHP4	NUP62
PAN3	NUP214	NUP93
NLRP6	NUP35	OCRL
LGI2	NUP37	ODF2
CENPH	NUP62	OFD1
ANAPC1	NUP93	ORC1
CETN3	OCRL	SLC25A15
RPIA	ODF2	PACRG
TUBGCP5	OFD1	PAFAH1B1
AK5	ORC1	PARD3
DNAAF1	SLC25A15	PARD6A
C16orf74	PACRG	PCDH15
TBCEL	PAFAH1B1	PCM1
UBASH3B	PARD3	MBD1
CEP112	PARD6A	PDE6D
LONRF1	PCDH15	PDZD7
CCSAP	PCM1	JADE1
C10orf90	MBD1	PIBF1
TSEN2	PDE6D	PKD1
SKA1	PDZD7	PKD1L1
PPP4R1	JADE1	PKD2
MARCKS	PIBF1	PRKD2
VPS37A	PKD1	PKHD1
CCT8P1	PKD1L1	PLK1
CCT8	PKD2	POC1A
NAA11	PRKD2	PTCH1
RPGR	PKHD1	PTPDC1
SFR1	PLK1	RAB11A
TYSND1	POC1A	RAB11FIP3
RAB11FIP1	PTCH1	RAB17
TBC1D31	PTPDC1	RAB23
SASS6	RAB11A	RAB3IP
MMP14	RAB11FIP3	RAB8A
DHRS1	RAB17	IFT22
CCNB2	RAB23	RAN
APPL1	RAB3IP	RANBP1
BRAF	RAB8A	RFX3
LDLRAP1	IFT22	RILPL1
DZIP1L	RAN	RILPL2
SLC13A3	RANBP1	ROPN1L
DYNC1I1	RFX3	RP1
EPB41	RILPL1	STK19
FBXW5	RILPL2	MAPRE2
CIART	ROPN1L	RP2
CHAF1B	RP1	STK19B
PSMB4	STK19	NUDT19
STARD9	MAPRE2	RPGR
TCHH	RP2	RPGRIP1
NAE1	STK19B	RPGRIP1L
CTBP1	NUDT19	RSPH1
PSKH1	RPGR	RSPH3
G6PD	RPGRIP1	RSPH4A
FTCD	RPGRIP1L	RSPH9
SPATC1L	RSPH1	RTTN
PCNT	RSPH3	SASS6
S100B	RSPH4A	SCLT1
BRSK1	RSPH9	SDCCAG8
NLRP4	RTTN	SEPT2
UBQLN4	SASS6	SEPT6
PLCD3	SCLT1	SEPT7
MEIOB	SDCCAG8	POMK
CCNF	SEPT2	SHH
KLHL21	SEPT6	SLC47A2
PDPN	SEPT7	SMO
DISC1	POMK	SMOX
KCNJ3	SHH	SNAP25
BBS5	SLC47A2	SNX10
PACRGL	SMO	SPA17
HIPK1	SMOX	SPAG16
PPP4R2	SNAP25	SPAG17
SPICE1	SNX10	SPAG6
PTPN13	SPA17	SPATA7
ADAMTS9	SPAG16	SPEF2
SLMAP	SPAG17	SSNA1
TOPBP1	SPAG6	SSTR3
KIF15	SPATA7	STIL
FBXO40	SPEF2	STK36
MEAF6	SSNA1	STK38L
CAMKV	SSTR3	STOML3
POC1A	STIL	STX3
PPM1M	STK36	SUFU
MAD2L1	STK38L	SYNE2
CEP44	STOML3	TBC1D30
ANAPC10P1	STX3	TBC1D7
ANAPC10	SUFU	TCTN1
SERINC5	SYNE2	TCTN2
CASP3	TBC1D30	TCTN3
CMYA5	TBC1D7	TEKT2
HNF4G	TCTN1	TEKT4
BAALC	TCTN2	TEKT5
DCAF13	TCTN3	TMEM138
TMEM67	TEKT2	TMEM216
SYK	TEKT4	TMEM231
GKAP1	TEKT5	TMEM237
PCDH19	TMEM138	TMEM67
SLC7A3	TMEM216	TNPO1
TTC8	TMEM231	TOPORS
TMEM63C	TMEM237	TPPP2
NUDT5	TMEM67	TRAF3IP1
SDCCAG3	TNPO1	TRAPPC10
TSC1	TOPORS	TRAPPC3
NDRG2	TPPP2	TRAPPC9
PACSIN3	TRAF3IP1	TRIM32
CEP295	TRAPPC10	TRIP11
CEP57	TRAPPC3	TTBK2
POTEC	TRAPPC9	TTC12
POTEB	TRIM32	TTC21B
POTED	TRIP11	TTC26
CRABP1	TTBK2	TTC29
PRKCB	TTC12	TTC30A
NDEL1	TTC21B	TTC30B
PLEKHA7	TTC26	TTC8
YPEL4	TTC29	TTK
DCTN5	TTC30A	TTLL3
PLK1	TTC30B	TTLL6
YWHAB	TTC8	TTLL9
DIS3L	TTK	TUBA1A
MAP1A	TTLL3	TUBA1C
METAP1	TTLL6	TUBA4A
MAPRE2	TTLL9	TUBB2A
C15orf43	TUBA1A	TUBB2B
ENGASE	TUBA1C	TUBB3
RAB8A	TUBA4A	TUBE1
ZNF701	TUBB2A	TUBGCP2
DAPK3	TUBB2B	TUBGCP3
CYB5D2	TUBB3	TUBGCP4
GGT6	TUBE1	TUBGCP5
MIS12	TUBGCP2	TUBGCP6
C2CD3	TUBGCP3	TULP1
CTNNB1	TUBGCP4	TULP3
SAC3D1	TUBGCP5	ULK4
CCDC88B	TUBGCP6	USH1C
HOOK3	TULP1	USH1G
PXK	TULP3	USH2A
MPLKIP	ULK4	VDAC3
SCNN1B	USH1C	VDAC1P5
DYNLRB2	USH1G	VHL
STAT3	USH2A	WDPCP
CEP120	VDAC3	WDR19
MAP2K1	VDAC1P5	WDR35
FAM110B	VHL	WDR60
RGS14	WDPCP	WDR78
STK32A	WDR19	XPNPEP3
UMOD	WDR35	ZNF423
PTK2	WDR60	MAD1L1
CLIC4	WDR78	ALS2
BNC1	XPNPEP3	CDC27
ASIC2	ZNF423	CALCR
NFU1		RPAP3
CKAP2L		PRKAR2B
LRRC45		CDK11B
AGPAT2		RANBP9
GPS1		NME2
TAPT1		NME1-NME2
AVEN		NME1
AHSP		RMRP
IFFO2		TTC19
CNTROB		CEP68
PDCD6IP		MAP4K3
FAM161A		BRCA1
STX8		PRICKLE3
CDK1		DDX11
SMAD1		TACC3
GARS		MDH1
GPRC5C		MTMR11
CDCA4		HGF
DYDC1		IL6
TRH		SOS1
PKHD1		SPAST
PRKCE		KPNA6
CDC42BPG		RABEP1
C10orf35		TSSC1
MAP6		LRRC7
BCL2L1		RNF19A
ZNF274		USP2
TCEA2		TUBG2
FRMD5		PARP3
PPP1CA		CNTLN
EFEMP2		WDR37
MOS		MAP4
MOCOS		MAPK9
NBEA		MPHOSPH9
RAPH1		PRSS8
VANGL1		ANAPC4
IQCB1		PLEKHH1
SNCG		KIFC1
MZT2A		IL17RB
TNKS		GDI2
MAP3K11		ATG5
SSSCA1		PPP1R12A
CEP83		CDH3
UQCRH		CDH15
UQCRHL		ZNF112
TAS1R1		VMP1
PSMD1		CASP8
C11orf80		HIPK2
HAP1		ZNF76
APEX1		UHRF1BP1
PLK3		IPO5
CEP19		SNAP91
ZDHHC24		PRKCQ
REP15		KDM4A
SLC6A19		RASSF1
ZCCHC12		OTUD5
CNTNAP2		SIRT2
BBS1		KIAA1107
BRMS1		VASH1
BRMS1L		PRKACA
THAP6		ZFYVE26
CEP135		HMMR
YIF1A		TRNT1
CATSPERD		FBXW11
ATR		NDE1
ANTXR1		AP1M1
SERPINA2		ALPK1
YPEL2		CLASP1
PSMD2		PAG1
DCTN2		DCX
CKAP5		CDC14A
CCNE2		RAPGEF3
CCDC14		KEAP1
LIPT2		MID2
TEX26		PSEN1
RUVBL1		CLDND1
SSNA1		HSP90AA2P
CCDC57		AACS
RTTN		TRAF5
ANAPC2		BCKDHB
HMGB4		TXLNA
CDC26P1		CD82
CDC26		DDHD2
KIAA2018		ZW10
RMDN1		HSD17B14
CETN1		AURKA
GSG2		AURKAPS1
CRACR2B		DYNLL1
FLII		PXN
GRB2		PXDN
ARL6IP6		CHGB
TSPYL6		MAEA
PDE4DIP		GOLGA3
PPP1R42		PSME1
ZNF366		PPP2R3C
MAF		HAUS4
RPP25		OSGEP
AURKB		CDC45
GIMAP7		CDC6
ALOX12B		AAAS
EXOC3		SORBS1
KCTD4		YPEL1
PAK2		MAPK1
CCDC66		PLA2G3
HARBI1		MICALL1
TSPYL5		HSCB
CAPS2		SUN2
CUEDC1		DNAL4
GPR62		TOM1
NPM1		TNRC6B
NPM1P21		EP300
TMEM132C		POLR3H
CHST15		KCNK10
TDRKH		KIAA0586
EXOC7		CEP128
KPNA2		SLC8A3
CEP97		TCL1A
PLCB1		PSMC1
NDN		PSME2
LCK		TRPC4AP
CEP63		PROCR
EWSR1		CDC25B
CEP57L1		CSNK2A3
RUVBL2		FAM83D
CCDC60		CEP76
C10orf107		CEP192
GPR132		SMAD7
SETD3		MIB1
FBXL7		RIOK3
NOG		ATG4A
CHEK2		BMX
KCTD16		RENBP
CNTN2		EEA1
PPP1R2		SYTL4
TSPYL2		RGCC
PRKD1		MAPK3
COLEC10		ARL2BP
PLA2G6		CTCF
THAP7		CYB5B
KNTC1		ESRP2
FAM110C		CSK
ZFP90		CEMIP
HSF1		CEP152
GP1BA		BLOC1S6
SOCS1		CSPP1
PARK2		ZFAND1
PCYT2		IKBKB
ZNF267		STK3
BICD2		STK24
SLC51B		NDRG1
PPP1CC		DCTN6
NUDT17		PPP2CB
CD300E		ARHGEF10
SPATC1		OAZ1
KATNA1		AURKC
MAPT		CCNE1
ERCC6L		SHD
PPARA		BBC3
POTEG		DENND3
NHLRC1		CLEC11A
MCRS1		SIGLEC6
PEAR1		KXD1
CLEC17A		GSK3A
POTEE		GRB10
PTAR1		BUD31
CATSPER4		URGCP
FBF1		GALNTL5
SF3B3		MPDZ
ALG1L		LNX1
SOGA3		PKD2L1
KIAA0408		MAPK8
SH2D5		CCSER2
ZFP92		TNKS2
BLOC1S2		ANKRD26
ZNF766		EDRF1
LCOR		XPNPEP1
GIMAP5		GIT1
ANAPC7		AATF
MYO6		PSMD3
POTEF		TUBD1
RABL6		CDK5RAP3
DAPK1		NAGLU
POTEM		UNC119
GAL3ST4		SLAIN2
DYNC1H1		MAPK10
CYSRT1		TBC1D9
HTT		INPP4B
SLC6A4		TRIM2
MYO5A		NCAPG
KLHL14		CCDC34
NRAP		TECTA
NOL6		CCND1
POTEH		APOA4
HYLS1		CAPRIN2
CTNND1		RSRC2
CEP290		KRT18P19
PNP		KRT18
PPY		KRT18P26
DCAF12		ENO2
PNMA5		RIC8B
PRC1		BTN3A3
KIAA0753		NEDD9
HSPA1A		CEP85L
HSPA1B		MAPK14
CCHCR1		MCM3
PPP1R11		PTP4A1
DCTN1		WASF1
MZT1		EYA4
C12orf73		TRIM38
PCDHGA1		EPM2A
TRIM13		TBX18
PDE7A		HBEGF
CFI		PDE8B
SERPINB5		PCDHB15
KRTAP27-1		THG1L
TSSK2		PDE4D
STK38L		PPP2CA
TSSK1B		CSNK1A1
NUP62		TBCCD1
FGFR1OP		KNG1
CHUK		NIT2
GSTM2		OGG1
HAUS7		CEP70
TREX2		PRKAR2A
ARL2		FRMD4B
SPDYA		ACTR1B
PPP1CB		PAPOLG
CSNK1E		CCT4
WEE2		RNF103
MYCBP		CHMP3
HAUS3		IL1RL1
PARG		BIRC6
APOL6		PRKD3
		RAB3GAP1
		NFE2L2
		MARK1
		GPX7
		WRAP73
		HDAC1
		MIIP
		GADD45A
		SSX2IP
		CDC20
		PIK3R3
		TMED5
		SERPINC1
		CENPF
		KIF14
		TNFAIP3
		AKAP7
		WDR34
		CNTRL
		NEK6
		TTLL5
		TTLL10
		TGFB3
		YPEL5
		FAM45A
		TEK
		TCP1
		TCP1P3
		MASTL
		CCDC77
		PTK2B
		DYNLL2
		PIK3CA
		GPSM2
		ZRANB3
		MYOG
		ODF2L
		SRGN
		ACADS
		WDR83
		NEUROD4
		CDK2
		SLC36A1
		CHPF
		ARHGAP40
		PLCG1
		PACSIN1
		SERPINB6
		UNC5CL
		MED20
		CDKN1A
		CRISP1
		SH2D3A
		TRIP10
		FAM110A
		ID1
		DYNLRB1
		FRMD8
		TSKS
		SBDS
		SBDSP1
		DNAJC8
		UXT
		DLGAP5
		HSPA2
		CTAG2
		MAP2K2
		IPPK
		AUNIP
		AKAP9
		CPA4
		PODXL
		TWSG1
		KNSTRN
		ANAPC13
		PSMA1
		SUMF2
		AJUBA
		MAP7D3
		TTI2
		CDC16
		XPO7
		NCAN
		PGLS
		LSP1
		PNPLA7
		CEP85
		CLIP1
		PPAN
		C12orf65
		LATS1
		RBM39
		CHMP1A
		RAB11FIP4
		HAUS8
		TUBG1
		MAP1B
		TOP2A
		CHSY1
		ACTR10
		RAP1GAP2
		H3F3A
		H3F3B
		DMGDH
		DCTN4
		MTUS2
		CCNA1
		ANKRD32
		LRRCC1
		DPF2
		CCNB1
		VAV3
		PSRC1
		FKBP11
		YWHAQ
		ROCK2
		NAV1
		DZIP1
		TPP2
		APC
		C9orf40
		CCDC64
		CEP162
		GLS2
		ESPL1
		RAB11FIP5
		MDM2
		BCO1
		DYNC1LI2
		CCDC102A
		CEP350
		TTLL4
		USP37
		CKAP2
		MRPL47
		IL1RN
		STXBP1
		CDK5RAP2
		SLC31A1
		ALDOB
		PDCL
		TLN1
		SPAG8
		DCTN3
		KIF13A
		PIM1
		LONP1
		TFAP2A
		KIAA0319
		FLOT1
		NUMA1
		HAUS2
		ZNF280D
		BCAR3
		ARHGAP29
		EMILIN1
		CEP55
		KIF20B
		ZNF365
		OLA1
		SLC35A5
		SEMA7A
		KIAA1109
		CDKL2
		CENPE
		POC1B
		NEDD1
		RITA1
		TCHP
		BRCA2
		RB1
		VPS37B
		SLAIN1
		FITM1
		RAB15
		PML
		KATNB1
		KIFC3
		KIF2B
		ARRB2
		TP53
		CSNK1D
		ANAPC11
		SMAD4
		IGFBP4
		TPGS1
		PRDM15
		HUNK
		TRPM2
		AKT1
		PLK4
		WDTC1
		PRKACB
		DCAF6
		RFWD2
		TUFT1
		JTB
		CEP170
		PARP1
		PSEN2
		RHOB
		CALM3
		CALM2
		CALM1
		RPS27AP11
		RPS27AP12
		RPS27A
		RPS27AP16
		ZC3H8
		PKP4
		SCN1A
		DYNC1LI1
		MYH15
		CCNA2
		NAF1
		TNIP1
		PLK2
		PIK3R1
		ANKRD31
		SPINK7
		IRAK1BP1
		C7orf43
		TMEM209
		OGT
		MCPH1
		CETN2
		TACC1
		GINS4
		DPYS
		RSPO2
		HAUS6
		CAMK2G
		PLEKHS1
		GLYAT
		PAK1
		PKN1
		INCENP
		CCDC15
		CHEK1
		LATS2
		TEX12
		NGLY1
		PLBD2
		ANKAR
		INPP1
		CENPU
		BICD1
		SAV1
		MZT2B
		HAUS1
		PAN3
		NLRP6
		LGI2
		CENPH
		ANAPC1
		CETN3
		RPIA
		C16orf74
		TBCEL
		UBASH3B
		CEP112
		LONRF1
		CCSAP
		C10orf90
		TSEN2
		SKA1
		PPP4R1
		MARCKS
		VPS37A
		CCT8P1
		CCT8
		NAA11
		SFR1
		TYSND1
		RAB11FIP1
		MMP14
		DHRS1
		CCNB2
		APPL1
		BRAF
		LDLRAP1
		DZIP1L
		SLC13A3
		DYNC1I1
		EPB41
		FBXW5
		CIART
		CHAF1B
		PSMB4
		STARD9
		TCHH
		NAE1
		CTBP1
		FTCD
		SPATC1L
		PCNT
		S100B
		BRSK1
		NLRP4
		UBQLN4
		PLCD3
		MEIOB
		CCNF
		KLHL21
		PDPN
		KCNJ3
		PACRGL
		HIPK1
		PPP4R2
		SPICE1
		PTPN13
		ADAMTS9
		SLMAP
		TOPBP1
		KIF15
		FBXO40
		MEAF6
		CAMKV
		PPM1M
		CEP44
		ANAPC10P1
		ANAPC10
		SERINC5
		CASP3
		CMYA5
		HNF4G
		BAALC
		DCAF13
		SYK
		GKAP1
		PCDH19
		SLC7A3
		TMEM63C
		NUDT5
		SDCCAG3
		NDRG2
		PACSIN3
		CEP295
		CEP57
		POTEC
		POTEB
		POTED
		CRABP1
		PRKCB
		NDEL1
		PLEKHA7
		YPEL4
		DCTN5
		YWHAB
		DIS3L
		MAP1A
		METAP1
		C15orf43
		ENGASE
		ZNF701
		DAPK3
		CYB5D2
		GGT6
		MIS12
		SAC3D1
		CCDC88B
		HOOK3
		PXK
		MPLKIP
		SCNN1B
		DYNLRB2
		STAT3
		CEP120
		MAP2K1
		FAM110B
		RGS14
		STK32A
		UMOD
		PTK2
		CLIC4
		BNC1
		ASIC2
		NFU1
		CKAP2L
		LRRC45
		AGPAT2
		GPS1
		TAPT1
		AVEN
		AHSP
		IFFO2
		CNTROB
		PDCD6IP
		STX8
		SMAD1
		GPRC5C
		CDCA4
		TRH
		PRKCE
		CDC42BPG
		C10orf35
		MAP6
		BCL2L1
		ZNF274
		TCEA2
		FRMD5
		EFEMP2
		MOS
		MOCOS
		NBEA
		RAPH1
		VANGL1
		SNCG
		MZT2A
		TNKS
		MAP3K11
		SSSCA1
		UQCRH
		UQCRHL
		TAS1R1
		C11orf80
		PLK3
		CEP19
		ZDHHC24
		REP15
		SLC6A19
		ZCCHC12
		CNTNAP2
		BRMS1
		BRMS1L
		THAP6
		YIF1A
		CATSPERD
		YPEL2
		DCTN2
		CCNE2
		CCDC14
		LIPT2
		TEX26
		CCDC57
		ANAPC2
		HMGB4
		CDC26P1
		CDC26
		KIAA2018
		RMDN1
		CETN1
		GSG2
		CRACR2B
		FLII
		GRB2
		ARL6IP6
		TSPYL6
		PDE4DIP
		PPP1R42
		ZNF366
		MAF
		RPP25
		AURKB
		GIMAP7
		ALOX12B
		KCTD4
		PAK2
		CCDC66
		HARBI1
		TSPYL5
		CAPS2
		CUEDC1
		GPR62
		NPM1
		NPM1P21
		TMEM132C
		CHST15
		TDRKH
		EXOC7
		KPNA2
		PLCB1
		NDN
		LCK
		EWSR1
		CEP57L1
		CCDC60
		GPR132
		SETD3
		FBXL7
		NOG
		CHEK2
		KCTD16
		CNTN2
		PPP1R2
		TSPYL2
		PRKD1
		COLEC10
		PLA2G6
		THAP7
		KNTC1
		FAM110C
		ZFP90
		HSF1
		GP1BA
		SOCS1
		PCYT2
		ZNF267
		BICD2
		SLC51B
		NUDT17
		CD300E
		KATNA1
		MAPT
		ERCC6L
		PPARA
		POTEG
		NHLRC1
		PEAR1
		CLEC17A
		POTEE
		PTAR1
		CATSPER4
		SF3B3
		ALG1L
		SOGA3
		KIAA0408
		SH2D5
		ZFP92
		ZNF766
		LCOR
		GIMAP5
		ANAPC7
		POTEF
		RABL6
		DAPK1
		POTEM
		GAL3ST4
		CYSRT1
		MYO5A
		KLHL14
		NRAP
		NOL6
		POTEH
		PNP
		PPY
		DCAF12
		PNMA5
		PRC1
		KIAA0753
		HSPA1A
		HSPA1B
		CCHCR1
		PPP1R11
		MZT1
		C12orf73
		PCDHGA1
		TRIM13
		PDE7A
		CFI
		SERPINB5
		KRTAP27-1
		TSSK2
		TSSK1B
		FGFR1OP
		CHUK
		GSTM2
		HAUS7
		TREX2
		ARL2
		SPDYA
		PPP1CB
		CSNK1E
		WEE2
		HAUS3
		APOL6
